# Supplementary material for: Reproductive tract extracellular vesicles are sufficient to transmit intergenerational stress and program neurodevelopment
Source: Nat Commun. 2020 Mar 20;11:1499. doi: 10.1038/s41467-020-15305-w (PMC7083921; doi:10.1038/s41467-020-15305-w)
Supplement: Supplementary file 3 — Supplementary Data 1 [file 41467_2020_15305_MOESM3_ESM.xls]

## Sheet: ControlvStress_DESeq_20wk
miRNA	baseMeanA (mean of 20wk Control sperm)	baseMeanB (mean of 20wk Stress sperm)	foldChange	log2FoldChange	pval	padj
mmu-miR-337-5p	73.536	108.35	1.47343	0.559177	2.48819e-06	0.00104822
mmu-miR-9-3p	122.217	71.1882	0.582474	-0.779735	2.8178e-06	0.00104822
mmu-miR-196a-5p	1311.58	1797.78	1.3707	0.454909	1.56205e-05	0.00387388
mmu-miR-411-3p	38.0293	58.7288	1.5443	0.626957	4.72777e-05	0.00879364
mmu-miR-297a-5p	2.2377	0	0	#NAME?	6.1399e-05	0.00913617
mmu-miR-127-3p	81.1282	111.616	1.3758	0.460272	0.000188417	0.0181787
mmu-miR-434-3p	199.969	267.812	1.33927	0.421444	0.000153329	0.0181787
mmu-miR-503-3p	9.47283	17.735	1.8722	0.904735	0.00019547	0.0181787
mmu-miR-182-3p	4.70365	1.25165	0.266102	-1.90995	0.000224635	0.0185699
mmu-miR-125b-1-3p	52.6019	77.5987	1.47521	0.560918	0.000710177	0.0528372
mmu-miR-134-5p	65.0938	79.968	1.2285	0.296902	0.00108043	0.0730766
mmu-miR-669a-3-3p	4.28181	1.3388	0.312671	-1.67728	0.00139124	0.0862569
mmu-miR-883b-3p	46.7872	31.2801	0.668561	-0.580869	0.00155521	0.0890058
mmu-miR-18a-5p	170.321	110.859	0.650883	-0.61953	0.00185977	0.0922447
mmu-miR-543-3p	16.8391	26.654	1.58286	0.662536	0.00178223	0.0922447
mmu-let-7b-5p	4198.16	5509.74	1.31242	0.392228	0.00234852	0.0977896
mmu-let-7c-5p	45276.6	57250.8	1.26447	0.33853	0.00220194	0.0977896
mmu-miR-669m-3p	6.50067	2.11414	0.325218	-1.62052	0.00236588	0.0977896
mmu-miR-495-3p	11.2193	21.8283	1.94559	0.960211	0.00274109	0.107335
mmu-miR-425-3p	84.987	65.7832	0.774038	-0.369524	0.0051441	0.191361
mmu-miR-335-3p	69.6706	119.747	1.71877	0.781373	0.00549949	0.194839
mmu-let-7f-1-3p	10.0119	15.3814	1.53632	0.619477	0.00601462	0.196534
mmu-miR-210-3p	66.7551	52.7032	0.7895	-0.340989	0.00607564	0.196534
mmu-miR-126a-3p	5001.29	5791.32	1.15796	0.211591	0.00678169	0.202071
mmu-miR-148b-3p	1320.87	1082.71	0.819696	-0.286839	0.00706163	0.202071
mmu-miR-669m-5p	1.22433	0	0	#NAME?	0.0068301	0.202071
mmu-miR-139-5p	393.877	516.951	1.31247	0.392283	0.00962339	0.255707
mmu-miR-196b-5p	1470.14	1958.09	1.33191	0.4135	0.00950585	0.255707
mmu-let-7e-5p	687.814	852.752	1.2398	0.310107	0.0125105	0.310261
mmu-miR-449a-3p	6.39403	2.59006	0.405075	-1.30374	0.012381	0.310261
mmu-miR-201-5p	0.41112	2.13735	5.19884	2.37819	0.0143793	0.314653
mmu-miR-331-5p	3.59036	1.33711	0.372418	-1.425	0.0134156	0.314653
mmu-miR-452-5p	1.72168	0.34406	0.19984	-2.32308	0.0141988	0.314653
mmu-miR-667-3p	0.370994	1.75275	4.72449	2.24016	0.0143793	0.314653
mmu-miR-181a-1-3p	9.43168	14.6564	1.55396	0.635946	0.0170033	0.326212
mmu-miR-3066-5p	12.4539	7.6291	0.612586	-0.707016	0.0170998	0.326212
mmu-miR-6240	87.3845	63.0294	0.721289	-0.471351	0.0159973	0.326212
mmu-miR-668-3p	3.57305	6.03475	1.68896	0.756135	0.0170267	0.326212
mmu-miR-709	11.0625	18.471	1.6697	0.739591	0.0157589	0.326212
mmu-miR-338-3p	2.96906	5.7646	1.94156	0.957214	0.0179239	0.333385
mmu-miR-122-5p	104.039	51.6792	0.496729	-1.00947	0.0184686	0.335138
mmu-miR-1843b-3p	40.9883	52.2284	1.27423	0.349624	0.0209844	0.369049
mmu-miR-1957a	16.8847	10.7311	0.635553	-0.653916	0.0233057	0.369049
mmu-miR-338-5p	23.3632	34.593	1.48066	0.566238	0.0214375	0.369049
mmu-miR-467e-3p	16.3694	8.79275	0.537145	-0.896617	0.0229845	0.369049
mmu-miR-485-5p	31.0871	47.5302	1.52894	0.61253	0.0228646	0.369049
mmu-miR-7b-5p	46.77	33.3001	0.711996	-0.490059	0.0233135	0.369049
mmu-miR-5113	0.957943	2.75641	2.87742	1.52478	0.0240066	0.372102
mmu-miR-1247-3p	4.03106	7.79241	1.93309	0.95091	0.0252328	0.378588
mmu-miR-485-3p	14.9991	24.8892	1.65937	0.730639	0.0254427	0.378588
mmu-miR-18a-3p	22.8337	15.5236	0.679855	-0.556701	0.0282033	0.381514
mmu-miR-301a-3p	4.80876	2.33436	0.485438	-1.04264	0.0266886	0.381514
mmu-miR-301b-3p	1.60678	0.497548	0.309655	-1.69127	0.0276943	0.381514
mmu-miR-542-5p	0	0.668606	Inf	Inf	0.026909	0.381514
mmu-miR-7210-5p	30.4089	19.3775	0.63723	-0.650114	0.027598	0.381514
mmu-miR-1191a	13.2635	9.35506	0.705321	-0.503648	0.0290568	0.383966
mmu-miR-1941-5p	1.62619	5.49464	3.37884	1.75653	0.0294168	0.383966
mmu-miR-145a-5p	618.389	977.295	1.58039	0.66028	0.0306441	0.39309
mmu-miR-484	73.839	85.0785	1.15222	0.204411	0.0321061	0.404864
mmu-miR-195a-3p	57.2427	47.0674	0.822243	-0.282364	0.0341306	0.408513
mmu-miR-19b-3p	1610.79	1208.61	0.750325	-0.414413	0.0338044	0.408513
mmu-miR-369-3p	13.4744	7.78805	0.577989	-0.790886	0.0344897	0.408513
mmu-miR-669d-2-3p	3.3587	0.22399	0.0666895	-3.9064	0.0351409	0.408513
mmu-miR-669d-3p	3.3587	0.22399	0.0666895	-3.9064	0.0351409	0.408513
mmu-miR-100-5p	4383.37	5726.47	1.30641	0.385607	0.039937	0.412366
mmu-miR-125b-5p	13164.5	15853.9	1.20429	0.268187	0.0382972	0.412366
mmu-miR-1291	27.8489	18.0167	0.646943	-0.62829	0.0369412	0.412366
mmu-miR-147-3p	24.4759	17.7887	0.726784	-0.460401	0.0412309	0.412366
mmu-miR-149-5p	101.059	133.769	1.32367	0.404546	0.0408968	0.412366
mmu-miR-196a-2-3p	1.72457	0.508023	0.294579	-1.76327	0.0398749	0.412366
mmu-miR-206-3p	16.5676	32.083	1.93649	0.953446	0.0404614	0.412366
mmu-miR-224-5p	163.978	224.447	1.36876	0.45287	0.040281	0.412366
mmu-miR-468-5p	19.7115	11.8058	0.598929	-0.739542	0.0415692	0.412366
mmu-miR-5124a	0.249926	1.41793	5.67338	2.50421	0.0397295	0.412366
mmu-miR-92a-3p	1382.96	1251.47	0.904925	-0.14413	0.0398945	0.412366
mmu-miR-1927	2.61648	1.0174	0.388842	-1.36274	0.0422522	0.413627
mmu-miR-151-5p	149.217	124.368	0.833472	-0.262795	0.0429021	0.414535
mmu-miR-872-5p	1672	1241.63	0.7426	-0.429342	0.0455326	0.428813
mmu-miR-883a-3p	650.465	458.097	0.704261	-0.505818	0.045379	0.428813
mmu-miR-133a-5p	1.0853	2.63218	2.4253	1.27816	0.0487669	0.450744
mmu-miR-449a-5p	443.56	290.521	0.654976	-0.610486	0.049073	0.450744
mmu-miR-1198-5p	122.141	166.191	1.36065	0.444293	0.0513355	0.455851
mmu-miR-132-3p	54.4174	66.1213	1.21508	0.281049	0.0526924	0.455851
mmu-miR-370-3p	49.6733	58.5273	1.17824	0.236639	0.0523012	0.455851
mmu-miR-679-5p	1.22311	2.91239	2.38113	1.25164	0.0517718	0.455851
mmu-miR-99a-5p	71843.6	93314.9	1.29886	0.377248	0.0526444	0.455851
mmu-miR-101b-3p	1058.42	869.598	0.821599	-0.283493	0.0643222	0.456382
mmu-miR-10b-3p	115.797	150.006	1.29542	0.373423	0.0668625	0.456382
mmu-miR-126a-5p	128.601	169.783	1.32023	0.400789	0.0640164	0.456382
mmu-miR-130b-5p	174.259	133.831	0.768001	-0.38082	0.0578039	0.456382
mmu-miR-140-3p	2505.23	1922.85	0.767534	-0.381698	0.064314	0.456382
mmu-miR-140-5p	317.545	252.017	0.793641	-0.333441	0.0660313	0.456382
mmu-miR-183-5p	1890.62	1650.9	0.873206	-0.195605	0.0589367	0.456382
mmu-miR-193a-5p	5.27787	8.13994	1.54228	0.625063	0.0571899	0.456382
mmu-miR-223-5p	48.6637	62.466	1.28363	0.360224	0.0547292	0.456382
mmu-miR-28c	11.7565	15.3835	1.30851	0.387925	0.0545678	0.456382
mmu-miR-31-3p	3.12063	1.35274	0.433483	-1.20595	0.0591124	0.456382
mmu-miR-3102-3p	0.689172	2.94076	4.26709	2.09325	0.0664629	0.456382
mmu-miR-3105-3p	4.95218	2.76465	0.558269	-0.840967	0.0577367	0.456382
mmu-miR-342-5p	76.24	99.4613	1.30458	0.383588	0.0550275	0.456382
mmu-miR-34c-5p	10945.8	7279.25	0.665029	-0.588511	0.0661169	0.456382
mmu-miR-363-5p	0.756398	2.1151	2.79627	1.4835	0.057057	0.456382
mmu-miR-365-2-5p	0.858405	2.6116	3.04238	1.6052	0.064772	0.456382
mmu-miR-379-5p	1297.66	1504.52	1.15941	0.213394	0.0639816	0.456382
mmu-miR-467a-5p	3775.1	2995.01	0.793361	-0.333951	0.0641986	0.456382
mmu-miR-467b-5p	377.51	299.501	0.793361	-0.333951	0.0628207	0.456382
mmu-miR-741-5p	320.301	229.085	0.715217	-0.483546	0.0661202	0.456382
mmu-miR-742-5p	15.4208	10.4062	0.67482	-0.567424	0.0575696	0.456382
mmu-miR-7659-5p	0.916896	0.206883	0.225634	-2.14794	0.0644076	0.456382
mmu-miR-669p-5p	265.049	214.946	0.810968	-0.302283	0.0680812	0.460476
mmu-miR-293-3p	13.6236	7.62862	0.559954	-0.836619	0.0706536	0.470952
mmu-miR-669a-5p	1590.29	1289.68	0.810968	-0.302283	0.0708961	0.470952
mmu-miR-30b-5p	819.959	670.976	0.818304	-0.289291	0.0725823	0.477887
mmu-miR-101a-3p	1477.3	1258.31	0.851764	-0.231474	0.074966	0.488274
mmu-miR-28a-5p	180.683	205.534	1.13754	0.18592	0.0757698	0.488274
mmu-miR-541-5p	593.939	685.071	1.15344	0.205939	0.0761287	0.488274
mmu-miR-16-1-3p	21.8352	13.4327	0.615186	-0.700905	0.0773255	0.491711
mmu-miR-136-5p	14.4424	18.1621	1.25756	0.330624	0.0797165	0.495235
mmu-miR-496a-3p	6.05364	9.66583	1.5967	0.675092	0.0798766	0.495235
mmu-miR-9-5p	2987.73	2238.25	0.749147	-0.41668	0.0793111	0.495235
mmu-miR-15a-5p	28.4919	22.7011	0.796757	-0.327789	0.0810064	0.498089
mmu-miR-96-5p	172.418	149.003	0.864201	-0.210562	0.0817653	0.498635
mmu-miR-1961	0.502525	1.69139	3.36578	1.75094	0.0854738	0.50235
mmu-miR-27b-5p	19.9535	24.9507	1.25044	0.322437	0.0851889	0.50235
mmu-miR-3473b	328.313	280.638	0.854788	-0.226361	0.0844247	0.50235
mmu-miR-3473e	292.682	250.057	0.854363	-0.227079	0.0864316	0.50235
mmu-miR-379-3p	16.5575	21.5887	1.30386	0.382793	0.086279	0.50235
mmu-miR-511-5p	8.36412	12.3191	1.47285	0.558606	0.087101	0.50235
mmu-miR-673-3p	0.392263	1.36115	3.47	1.79493	0.0848929	0.50235
mmu-miR-146b-5p	1593.66	1811.45	1.13666	0.184799	0.0893069	0.51111
mmu-miR-145a-3p	2044.29	2677.32	1.30966	0.389187	0.0908502	0.513678
mmu-miR-5100	5.71615	3.2634	0.570908	-0.808669	0.0911364	0.513678
mmu-miR-23b-3p	671.02	916.471	1.36579	0.449733	0.09232	0.516437
mmu-miR-3079-5p	3.30161	1.77753	0.538382	-0.893297	0.0947035	0.525816
mmu-miR-135b-5p	9.30171	5.51384	0.592776	-0.75444	0.105613	0.530726
mmu-miR-150-5p	391.659	344.374	0.879269	-0.185623	0.102114	0.530726
mmu-miR-181b-5p	342.663	400.252	1.16806	0.22412	0.107001	0.530726
mmu-miR-215-5p	15.2836	12.3353	0.807095	-0.30919	0.0973483	0.530726
mmu-miR-23a-3p	855.46	1226.26	1.43345	0.519495	0.105589	0.530726
mmu-miR-23b-5p	1.27911	3.14158	2.45606	1.29635	0.0999819	0.530726
mmu-miR-294-3p	7.25874	4.78374	0.659031	-0.601582	0.101644	0.530726
mmu-miR-466l-3p	0.989775	0.301771	0.304888	-1.71365	0.106792	0.530726
mmu-miR-467c-3p	10.7083	6.95573	0.649565	-0.622454	0.099481	0.530726
mmu-miR-532-5p	1392.74	1281.49	0.920119	-0.120108	0.105441	0.530726
mmu-miR-671-3p	11.0374	16.0729	1.45622	0.542224	0.100782	0.530726
mmu-miR-708-3p	46.5566	59.2344	1.27231	0.347449	0.106459	0.530726
mmu-miR-7083-5p	1.3648	2.22902	1.63322	0.707715	0.104451	0.530726
mmu-miR-878-5p	2186.93	1658.89	0.758549	-0.398685	0.106594	0.530726
mmu-miR-93-5p	1357.85	1039.09	0.765244	-0.386008	0.0989325	0.530726
mmu-miR-99b-5p	2632.69	3261.44	1.23882	0.308971	0.104833	0.530726
mmu-miR-20a-5p	830.489	583.115	0.702134	-0.510182	0.110408	0.533402
mmu-miR-214-3p	248.534	309.406	1.24492	0.316058	0.109464	0.533402
mmu-miR-30e-5p	1176.31	949.985	0.807596	-0.308295	0.110179	0.533402
mmu-miR-92b-3p	10.63	15.6418	1.47147	0.557262	0.109419	0.533402
mmu-let-7d-5p	5322.88	5778.84	1.08566	0.118574	0.114196	0.533432
mmu-miR-101c	14.3945	11.212	0.778908	-0.360475	0.114879	0.533432
mmu-miR-106b-3p	1759.93	1400.86	0.795975	-0.329204	0.116868	0.533432
mmu-miR-17-5p	153.723	121.98	0.793503	-0.333693	0.114835	0.533432
mmu-miR-192-5p	2283.95	1903.06	0.833235	-0.263205	0.116345	0.533432
mmu-miR-194-5p	1679.11	1405.89	0.837279	-0.25622	0.115898	0.533432
mmu-miR-26a-5p	81481.3	97792.3	1.20018	0.263252	0.114421	0.533432
mmu-miR-297b-5p	17.4984	11.2583	0.643389	-0.636236	0.116141	0.533432
mmu-miR-3095-3p	1.80678	4.13945	2.29106	1.19602	0.11579	0.533432
mmu-miR-107-3p	129.631	95.8782	0.739621	-0.435141	0.118458	0.534137
mmu-miR-98-5p	306.582	353.189	1.15202	0.204167	0.117831	0.534137
mmu-miR-125b-2-3p	118.757	145.629	1.22628	0.29429	0.120437	0.53811
mmu-miR-202-3p	0.810346	2.24733	2.7733	1.4716	0.121162	0.53811
mmu-miR-344-3p	19.6118	16.6075	0.846809	-0.239892	0.121509	0.53811
mmu-miR-326-3p	8.5445	6.78148	0.793667	-0.333395	0.125873	0.539292
mmu-miR-340-5p	1851.26	1459.79	0.788538	-0.342748	0.122725	0.539292
mmu-miR-499-5p	173.495	124.932	0.72009	-0.47375	0.126125	0.539292
mmu-miR-5128	243.177	207.922	0.855021	-0.225969	0.125469	0.539292
mmu-miR-598-3p	50.8668	42.1738	0.829102	-0.270379	0.12516	0.539292
mmu-miR-6944-3p	0.30644	1.38683	4.52563	2.17812	0.124897	0.539292
mmu-miR-350-3p	30.0778	20.5964	0.684769	-0.54631	0.127709	0.540875
mmu-miR-467e-5p	264.881	203.435	0.768024	-0.380776	0.127949	0.540875
mmu-miR-7a-5p	11486	9847.46	0.857347	-0.222049	0.133259	0.56014
mmu-miR-6418-3p	0.861316	2.00488	2.3277	1.2189	0.134959	0.560946
mmu-miR-669l-5p	38.8552	29.3543	0.75548	-0.404534	0.134503	0.560946
mmu-miR-24-3p	9053.78	10451	1.15432	0.207042	0.138759	0.561206
mmu-miR-25-3p	11246.6	9253.43	0.822774	-0.281432	0.13985	0.561206
mmu-miR-296-3p	7.24947	4.84308	0.66806	-0.58195	0.139783	0.561206
mmu-miR-34b-5p	808.356	571.765	0.707319	-0.499568	0.140388	0.561206
mmu-miR-3970	5.57256	4.04103	0.725166	-0.463617	0.137686	0.561206
mmu-miR-5129-3p	5.0522	3.2635	0.645957	-0.63049	0.138822	0.561206
mmu-miR-540-5p	0.317046	1.16226	3.66591	1.87417	0.141056	0.561206
mmu-miR-7214-3p	2.60162	1.23519	0.474777	-1.07468	0.137088	0.561206
mmu-miR-465d-5p	15.3039	9.41106	0.614946	-0.701469	0.145023	0.57392
mmu-miR-361-5p	33.3055	44.9951	1.35098	0.434006	0.149588	0.588502
mmu-miR-692	0	0.540846	Inf	Inf	0.15029	0.588502
mmu-miR-130a-3p	64.0543	71.5184	1.11653	0.159018	0.153407	0.588973
mmu-miR-138-5p	3.83412	1.94883	0.508286	-0.976287	0.151978	0.588973
mmu-miR-214-5p	149.786	173.711	1.15973	0.213794	0.152408	0.588973
mmu-miR-673-5p	6.15832	9.70821	1.57644	0.656668	0.153576	0.588973
mmu-let-7d-3p	593.975	679.658	1.14425	0.194408	0.180703	0.592615
mmu-miR-10b-5p	43525.1	53879.1	1.23789	0.307878	0.174012	0.592615
mmu-miR-1306-5p	48.3884	37.1547	0.767842	-0.381118	0.184283	0.592615
mmu-miR-148a-5p	59.2945	68.4138	1.1538	0.206391	0.175392	0.592615
mmu-miR-190b-5p	83.9187	63.9621	0.762192	-0.391774	0.166921	0.592615
mmu-miR-19a-3p	1017.77	815.289	0.801054	-0.320028	0.180715	0.592615
mmu-miR-27a-5p	32.8101	39.7649	1.21197	0.277357	0.162875	0.592615
mmu-miR-295-3p	4.168	1.59739	0.383251	-1.38364	0.167591	0.592615
mmu-miR-296-5p	91.5156	71.092	0.776829	-0.364331	0.184794	0.592615
mmu-miR-3057-5p	2.042	4.65418	2.27922	1.18854	0.157805	0.592615
mmu-miR-3089-3p	1.73261	3.02832	1.74784	0.805569	0.166228	0.592615
mmu-miR-3097-3p	3.69153	2.42073	0.655753	-0.608775	0.169357	0.592615
mmu-miR-30a-5p	4556.22	4010.65	0.880259	-0.184	0.157008	0.592615
mmu-miR-375-3p	3699.01	3036.51	0.820897	-0.284727	0.18187	0.592615
mmu-miR-376a-5p	1.13531	2.64214	2.32724	1.21862	0.167281	0.592615
mmu-miR-378b	8.93525	12.0874	1.35278	0.435928	0.175112	0.592615
mmu-miR-380-3p	3.85691	5.40018	1.40013	0.485563	0.1838	0.592615
mmu-miR-382-5p	123.992	144.364	1.1643	0.219467	0.165051	0.592615
mmu-miR-425-5p	5624.61	4755.47	0.845475	-0.242166	0.175362	0.592615
mmu-miR-434-5p	386.358	468.375	1.21228	0.277728	0.17886	0.592615
mmu-miR-465c-5p	27998.7	22920.3	0.818618	-0.288738	0.169716	0.592615
mmu-miR-466n-3p	8.09286	5.68982	0.703067	-0.508265	0.160035	0.592615
mmu-miR-5126	276.998	315.357	1.13848	0.187111	0.159125	0.592615
mmu-miR-574-3p	81.1642	96.5395	1.18943	0.250276	0.163269	0.592615
mmu-miR-669a-3p	2405.54	1801.36	0.748838	-0.417274	0.179982	0.592615
mmu-miR-669d-5p	53.0403	41.4929	0.78229	-0.354225	0.175729	0.592615
mmu-miR-669o-3p	218.685	163.76	0.748838	-0.417274	0.178598	0.592615
mmu-miR-672-3p	3.86229	2.02954	0.525475	-0.928305	0.179857	0.592615
mmu-miR-676-3p	1166.79	1367.03	1.17162	0.228499	0.178414	0.592615
mmu-miR-701-5p	16.1284	9.93057	0.61572	-0.699655	0.177194	0.592615
mmu-miR-7068-3p	3.02296	1.3253	0.43841	-1.18965	0.169372	0.592615
mmu-miR-743b-3p	7813.69	6218.97	0.795907	-0.329329	0.162547	0.592615
mmu-miR-758-3p	0.882259	1.81427	2.05639	1.04011	0.184353	0.592615
mmu-miR-8103	1.08839	2.42689	2.22981	1.15692	0.182737	0.592615
mmu-miR-8120	1.10902	1.60008	1.44279	0.52886	0.183001	0.592615
mmu-miR-871-5p	1903.89	1647.24	0.865194	-0.208904	0.183643	0.592615
mmu-miR-883b-5p	32.7831	22.4839	0.685839	-0.544057	0.170523	0.592615
mmu-miR-92a-1-5p	1.26513	2.37984	1.8811	0.911576	0.156893	0.592615
mmu-miR-674-3p	220.513	254.643	1.15478	0.207614	0.185856	0.593461
mmu-miR-187-5p	8.95769	11.2054	1.25092	0.322989	0.190824	0.606721
mmu-miR-139-3p	12.8656	17.8969	1.39107	0.476199	0.194592	0.612158
mmu-miR-669f-5p	3.53243	2.20352	0.623798	-0.680849	0.195002	0.612158
mmu-miR-743b-5p	852.932	707.367	0.829336	-0.269972	0.193856	0.612158
mmu-miR-1194	19.3136	14.5893	0.755392	-0.404703	0.21594	0.613341
mmu-miR-143-5p	180.517	215.83	1.19562	0.257763	0.209894	0.613341
mmu-miR-16-5p	5753.83	5032.48	0.874631	-0.193254	0.225881	0.613341
mmu-miR-181d-5p	253.727	226.745	0.89366	-0.162203	0.206985	0.613341
mmu-miR-182-5p	1937.56	1692.11	0.873321	-0.195416	0.205917	0.613341
mmu-miR-190b-3p	4.29082	2.79125	0.650516	-0.620343	0.204618	0.613341
mmu-miR-1933-5p	2.19788	1.30588	0.594156	-0.751086	0.199961	0.613341
mmu-miR-1964-3p	7.21482	9.94062	1.37781	0.462372	0.223494	0.613341
mmu-miR-20b-5p	6.05753	3.81713	0.630146	-0.666241	0.211107	0.613341
mmu-miR-23a-5p	3.77193	4.91589	1.30328	0.382148	0.223589	0.613341
mmu-miR-24-2-5p	542.615	607.253	1.11912	0.162369	0.207109	0.613341
mmu-miR-297a-3p	209.036	136.256	0.651831	-0.61743	0.216408	0.613341
mmu-miR-297b-3p	104.518	68.128	0.651831	-0.61743	0.215743	0.613341
mmu-miR-297c-3p	104.518	68.128	0.651831	-0.61743	0.215743	0.613341
mmu-miR-32-5p	136.142	102.181	0.750544	-0.413992	0.201454	0.613341
mmu-miR-362-3p	22.6934	18.8166	0.829165	-0.270269	0.204563	0.613341
mmu-miR-381-3p	131.896	150.251	1.13916	0.187971	0.224279	0.613341
mmu-miR-455-3p	49.2592	57.9563	1.17656	0.234572	0.225277	0.613341
mmu-miR-465a-5p	1749.48	1367.16	0.781464	-0.355748	0.220212	0.613341
mmu-miR-465b-5p	37702.3	31848.1	0.844727	-0.243444	0.196841	0.613341
mmu-miR-466f	4.90905	0.44798	0.091256	-3.45394	0.223999	0.613341
mmu-miR-468-3p	5.08921	3.65049	0.7173	-0.479351	0.197999	0.613341
mmu-miR-471-3p	294.653	246.756	0.837445	-0.255934	0.224661	0.613341
mmu-miR-471-5p	1118.82	875.376	0.782413	-0.353997	0.217317	0.613341
mmu-miR-486a-3p	65.3021	96.1261	1.47202	0.557798	0.213283	0.613341
mmu-miR-497a-5p	40.9846	46.4	1.13213	0.179042	0.206769	0.613341
mmu-miR-5107-3p	3.77601	6.39084	1.69249	0.759144	0.209277	0.613341
mmu-miR-669c-5p	492.52	384.752	0.781191	-0.356252	0.204494	0.613341
mmu-miR-677-5p	51.8973	43.192	0.832259	-0.264895	0.208254	0.613341
mmu-miR-690	58.7028	48.4399	0.825173	-0.277232	0.21509	0.613341
mmu-miR-6958-3p	1.71876	0.785524	0.45703	-1.12964	0.201615	0.613341
mmu-miR-7222-3p	1.40623	0.234465	0.166733	-2.58438	0.207281	0.613341
mmu-miR-7234-5p	1.1731	0.335985	0.286407	-1.80386	0.224313	0.613341
mmu-miR-742-3p	2.35798	0.710702	0.301403	-1.73024	0.218259	0.613341
mmu-miR-8114	2.25928	3.42129	1.51433	0.598677	0.218065	0.613341
mmu-miR-874-3p	12.039	8.84576	0.734756	-0.444663	0.225021	0.613341
mmu-miR-880-3p	1082.81	803.199	0.741775	-0.430946	0.21173	0.613341
mmu-miR-3074-5p	108.81	96.441	0.886322	-0.174097	0.22806	0.617007
mmu-miR-125a-5p	1732.76	2003.72	1.15638	0.209612	0.230551	0.621336
mmu-miR-376b-5p	9.73099	12.58	1.29278	0.370473	0.232166	0.621336
mmu-miR-466f-5p	4.7518	0.44798	0.0942758	-3.40697	0.231433	0.621336
mmu-miR-3088-3p	3.64719	1.86183	0.510483	-0.970066	0.238934	0.637157
mmu-miR-1982-5p	1.27819	0.376329	0.294423	-1.76404	0.243022	0.638273
mmu-miR-204-3p	6.55795	5.26567	0.802944	-0.316629	0.243642	0.638273
mmu-miR-483-5p	2.29549	1.21647	0.529942	-0.916094	0.240409	0.638273
mmu-miR-5099	1287.29	1074.12	0.8344	-0.261189	0.241972	0.638273
mmu-miR-669e-5p	27.4096	19.4729	0.71044	-0.493215	0.242521	0.638273
mmu-miR-505-3p	1.73496	0.97989	0.564793	-0.824207	0.245409	0.640647
mmu-miR-493-3p	0.580091	0.111995	0.193064	-2.37285	0.249359	0.646421
mmu-miR-615-3p	241.322	297.78	1.23395	0.30329	0.248772	0.646421
mmu-miR-137-5p	0.836714	2.25814	2.69882	1.43233	0.257185	0.653589
mmu-miR-22-5p	180.575	191.966	1.06308	0.0882567	0.257395	0.653589
mmu-miR-222-3p	1240.24	1488.34	1.20004	0.263083	0.255296	0.653589
mmu-miR-300-3p	63.215	72.4303	1.14578	0.196327	0.255807	0.653589
mmu-miR-504-5p	6.76153	8.5789	1.26878	0.343443	0.254131	0.653589
mmu-miR-741-3p	4459.51	3667.74	0.822455	-0.281992	0.256224	0.653589
mmu-miR-380-5p	5.31527	6.5087	1.22453	0.292226	0.261351	0.659186
mmu-miR-3968	51.2975	37.9655	0.740104	-0.434199	0.265575	0.659186
mmu-miR-410-3p	20.3604	24.1396	1.18561	0.245633	0.266039	0.659186
mmu-miR-466d-3p	215.291	169.129	0.785582	-0.348167	0.266687	0.659186
mmu-miR-5119	6.0442	7.24171	1.19813	0.260779	0.266478	0.659186
mmu-miR-665-3p	0.484414	0	0	#NAME?	0.264774	0.659186
mmu-miR-7230-3p	1.96242	1.20016	0.61157	-0.70941	0.266166	0.659186
mmu-miR-878-3p	131.164	96.767	0.737757	-0.438783	0.262319	0.659186
mmu-miR-216b-5p	4.39782	6.25902	1.42321	0.509146	0.268691	0.661941
mmu-miR-467d-5p	60.0068	51.4062	0.856673	-0.223183	0.273885	0.668786
mmu-miR-669f-3p	68.1737	56.0265	0.82182	-0.283106	0.274166	0.668786
mmu-miR-671-5p	4.44362	2.71299	0.610536	-0.711851	0.27361	0.668786
mmu-miR-199b-5p	107.823	92.5578	0.858427	-0.220232	0.278023	0.669415
mmu-miR-378a-5p	11.1506	14.2957	1.28206	0.358461	0.277362	0.669415
mmu-miR-466a-3p	195.484	143.012	0.731577	-0.450918	0.276729	0.669415
mmu-miR-881-3p	43011.4	34732.2	0.807511	-0.308446	0.276681	0.669415
mmu-miR-500-3p	3.96763	5.15098	1.29825	0.376569	0.279598	0.671036
mmu-miR-3963	1.8103	1.23649	0.683031	-0.549977	0.281081	0.672426
mmu-miR-210-5p	1.19241	2.40322	2.01543	1.01109	0.282093	0.672683
mmu-miR-744-3p	0.564406	1.39743	2.47593	1.30797	0.286206	0.679621
mmu-miR-7a-2-3p	4.68719	3.29729	0.703467	-0.507445	0.286829	0.679621
mmu-miR-143-3p	114729	133475	1.1634	0.218342	0.28827	0.680866
mmu-miR-491-5p	0.795217	1.37494	1.72901	0.789945	0.290349	0.683606
mmu-miR-7214-5p	39.1692	31.1791	0.796009	-0.329144	0.294208	0.690508
mmu-miR-30d-5p	12519.4	11531.5	0.92109	-0.118587	0.296869	0.694562
mmu-let-7a-5p	32027	33564.1	1.04799	0.0676298	0.304047	0.70012
mmu-miR-150-3p	4.99119	6.95109	1.39267	0.477855	0.302707	0.70012
mmu-miR-15b-5p	328.192	256.215	0.780687	-0.357185	0.30533	0.70012
mmu-miR-187-3p	106.287	134.254	1.26313	0.337007	0.30689	0.70012
mmu-miR-193b-3p	5.7802	7.1409	1.23541	0.304984	0.306031	0.70012
mmu-miR-467c-5p	152.994	132.085	0.863337	-0.212004	0.306096	0.70012
mmu-miR-532-3p	19.3918	15.7863	0.81407	-0.296775	0.300745	0.70012
mmu-miR-6239	109.764	146.362	1.33342	0.415133	0.307714	0.70012
mmu-miR-743a-3p	5058.95	3867.65	0.764516	-0.387381	0.304065	0.70012
mmu-miR-350-5p	2.52406	3.77864	1.49705	0.582123	0.309503	0.702043
mmu-miR-1981-5p	180.387	196.503	1.08934	0.123456	0.31401	0.703275
mmu-miR-200b-5p	106.003	124.398	1.17354	0.230863	0.312373	0.703275
mmu-miR-30e-3p	1315.74	1231.04	0.935624	-0.0959985	0.314772	0.703275
mmu-miR-466c-3p	643.496	489.703	0.761005	-0.394022	0.313006	0.703275
mmu-miR-466p-3p	214.499	163.234	0.761005	-0.394022	0.312815	0.703275
mmu-miR-128-3p	11584.2	9573.5	0.826429	-0.275037	0.320576	0.710882
mmu-miR-30c-2-3p	203.451	189.751	0.932663	-0.100572	0.322119	0.710882
mmu-miR-466e-3p	216.709	165.124	0.761965	-0.392203	0.322013	0.710882
mmu-miR-467h	2.14189	1.0174	0.475	-1.074	0.322954	0.710882
mmu-miR-501-3p	322.443	283.725	0.879923	-0.184551	0.3227	0.710882
mmu-miR-292a-3p	5.5333	7.676	1.38724	0.472216	0.326669	0.713129
mmu-miR-339-5p	35.499	45.9359	1.29401	0.371844	0.327809	0.713129
mmu-miR-363-3p	16.0857	13.2965	0.8266	-0.274739	0.327283	0.713129
mmu-miR-466b-3p	1606.2	1227.9	0.764471	-0.387465	0.326549	0.713129
mmu-miR-411-5p	488.237	557.784	1.14245	0.192125	0.330165	0.716159
mmu-miR-3535	402.852	327.208	0.812229	-0.300041	0.33277	0.718001
mmu-miR-450b-3p	1.97014	2.87419	1.45887	0.544853	0.332944	0.718001
mmu-miR-103-3p	3272.34	2522.93	0.770985	-0.375225	0.33794	0.720089
mmu-miR-218-5p	1204.02	1292.46	1.07345	0.102258	0.338751	0.720089
mmu-miR-466f-3p	114.359	91.7852	0.802605	-0.317239	0.337043	0.720089
mmu-miR-7223-5p	3.16762	1.89986	0.599775	-0.737508	0.337472	0.720089
mmu-miR-743a-5p	2760.27	2386.7	0.864661	-0.209794	0.336016	0.720089
mmu-miR-184-3p	4523.74	4019.63	0.888564	-0.170453	0.341604	0.723651
mmu-miR-1931	2.4071	3.31686	1.37795	0.462525	0.345832	0.723651
mmu-miR-30c-5p	24172.8	22392.6	0.926355	-0.110363	0.345863	0.723651
mmu-miR-431-3p	0.246928	0.6601	2.67325	1.41859	0.345704	0.723651
mmu-miR-501-5p	0.810363	1.68641	2.08106	1.05732	0.347236	0.723651
mmu-miR-7021-5p	4.65089	2.56767	0.55208	-0.85705	0.343463	0.723651
mmu-miR-770-3p	1.59441	2.80779	1.76102	0.816415	0.346459	0.723651
mmu-miR-292a-5p	12.1077	9.71704	0.802553	-0.317332	0.353703	0.73507
mmu-miR-330-3p	16.358	20.5901	1.25872	0.33196	0.354834	0.735367
mmu-miR-1983	21.629	18.0177	0.833036	-0.263549	0.357106	0.738018
mmu-miR-331-3p	31.6598	33.9306	1.07172	0.0999336	0.358268	0.73837
mmu-let-7b-3p	27.4667	32.1621	1.17095	0.227679	0.366499	0.745958
mmu-let-7e-3p	5.73732	7.67915	1.33846	0.420571	0.403726	0.745958
mmu-let-7f-5p	42237.8	45078.7	1.06726	0.093912	0.376882	0.745958
mmu-miR-106b-5p	24.1173	19.9425	0.826895	-0.274223	0.378688	0.745958
mmu-miR-10a-5p	44814.9	52161	1.16392	0.218991	0.37058	0.745958
mmu-miR-1193-3p	1.18799	2.47704	2.08506	1.06009	0.40005	0.745958
mmu-miR-124-3p	96.2116	85.0266	0.883746	-0.178296	0.401762	0.745958
mmu-miR-129-5p	47.9977	59.9356	1.24872	0.320445	0.38641	0.745958
mmu-miR-147-5p	19.9577	15.5072	0.777003	-0.364008	0.393528	0.745958
mmu-miR-15b-3p	34.6852	28.209	0.813285	-0.298166	0.397401	0.745958
mmu-miR-17-3p	11.7302	10.1568	0.865864	-0.207787	0.379619	0.745958
mmu-miR-1839-5p	746.525	645.414	0.864557	-0.209966	0.39264	0.745958
mmu-miR-188-5p	0.623486	1.54523	2.47837	1.30939	0.392388	0.745958
mmu-miR-1929-5p	2.2108	1.00798	0.455936	-1.1331	0.401361	0.745958
mmu-miR-1930-5p	8.34698	7.36228	0.882029	-0.181101	0.368455	0.745958
mmu-miR-219c-5p	1.38988	1.93642	1.39323	0.478433	0.395994	0.745958
mmu-miR-27a-3p	4233.23	4614.14	1.08998	0.124302	0.392167	0.745958
mmu-miR-299a-3p	25.9927	28.4544	1.09471	0.130548	0.379286	0.745958
mmu-miR-3068-3p	61.8122	48.659	0.787207	-0.345186	0.402278	0.745958
mmu-miR-3082-3p	1.16298	1.82624	1.57031	0.651049	0.394147	0.745958
mmu-miR-3084-3p	6.50654	7.54361	1.15939	0.213366	0.394555	0.745958
mmu-miR-335-5p	45.2459	51.7396	1.14352	0.19348	0.403022	0.745958
mmu-miR-3473f	4.61085	5.9792	1.29677	0.374919	0.369807	0.745958
mmu-miR-377-3p	1.16627	1.86257	1.59704	0.675397	0.395984	0.745958
mmu-miR-383-5p	1.12045	2.15056	1.91938	0.940641	0.403274	0.745958
mmu-miR-412-5p	3.15	1.93241	0.613465	-0.704946	0.392864	0.745958
mmu-miR-431-5p	11.498	14.0612	1.22293	0.290337	0.382383	0.745958
mmu-miR-465a-3p	6927.72	6068.71	0.876004	-0.190991	0.40058	0.745958
mmu-miR-465b-3p	13855.4	12137.4	0.876004	-0.190991	0.400638	0.745958
mmu-miR-465c-3p	13825.5	12113	0.876137	-0.190772	0.401651	0.745958
mmu-miR-465d-3p	35.8176	31.7319	0.885932	-0.174733	0.382471	0.745958
mmu-miR-466h-3p	2.94277	4.2993	1.46097	0.546927	0.38769	0.745958
mmu-miR-466p-5p	1.36485	0.735956	0.53922	-0.891054	0.377977	0.745958
mmu-miR-467a-3p	2283.17	1819.5	0.796919	-0.327496	0.401885	0.745958
mmu-miR-467d-3p	228.07	181.95	0.797781	-0.325935	0.404061	0.745958
mmu-miR-470-5p	4730.17	4140.1	0.875254	-0.192227	0.400686	0.745958
mmu-miR-490-3p	6.79755	5.88406	0.865615	-0.208203	0.400721	0.745958
mmu-miR-540-3p	3.31705	5.38501	1.62343	0.699047	0.380806	0.745958
mmu-miR-5620-5p	1.12369	0.446586	0.397427	-1.33124	0.368965	0.745958
mmu-miR-6236	3.47887	2.49265	0.716512	-0.480938	0.365774	0.745958
mmu-miR-6948-3p	2.96944	4.48389	1.51001	0.594558	0.384788	0.745958
mmu-miR-696	0.911606	1.66671	1.82833	0.870523	0.378185	0.745958
mmu-miR-328-3p	611.477	666.672	1.09027	0.124679	0.406551	0.74685
mmu-miR-712-3p	2.86397	3.32719	1.16174	0.216288	0.406421	0.74685
mmu-miR-674-5p	9.67491	11.2224	1.15995	0.214064	0.407638	0.747001
mmu-miR-351-3p	0.476246	0.840021	1.76384	0.818719	0.409804	0.74862
mmu-miR-547-3p	32.0767	38.0061	1.18485	0.244705	0.410534	0.74862
mmu-miR-505-5p	11.1009	9.95607	0.896872	-0.157025	0.412804	0.749088
mmu-miR-652-3p	151.262	165.876	1.09662	0.133063	0.412014	0.749088
mmu-miR-423-5p	360.497	418.132	1.15988	0.213973	0.415229	0.750727
mmu-miR-5106	2.649	0.586163	0.221277	-2.17607	0.415771	0.750727
mmu-miR-5132-5p	1.53239	0.749128	0.488861	-1.0325	0.416734	0.750727
mmu-miR-25-5p	7.42475	8.37407	1.12786	0.173586	0.42141	0.755386
mmu-miR-329-3p	12.7914	15.0908	1.17976	0.238498	0.42191	0.755386
mmu-miR-466i-5p	7.69862	5.38811	0.699879	-0.514822	0.422367	0.755386
mmu-miR-1981-3p	8.84714	7.06613	0.79869	-0.324292	0.423786	0.756107
mmu-miR-34b-3p	12553.6	10901.2	0.86837	-0.203619	0.42709	0.760179
mmu-miR-329-5p	6.2912	8.88286	1.41195	0.49769	0.43305	0.768948
mmu-miR-382-3p	9.6697	8.53951	0.883121	-0.179317	0.435924	0.770633
mmu-miR-6238	41.0538	34.3395	0.836449	-0.25765	0.436071	0.770633
mmu-miR-1955-5p	1.71251	0.90182	0.526607	-0.925203	0.438685	0.771588
mmu-miR-669b-5p	5.04616	3.95144	0.783059	-0.352807	0.437673	0.771588
mmu-miR-196a-1-3p	2.919	3.85681	1.32128	0.401936	0.441802	0.775238
mmu-let-7a-1-3p	368.245	386.338	1.04913	0.0691995	0.45379	0.777264
mmu-let-7c-2-3p	368.245	386.182	1.04871	0.0686172	0.454878	0.777264
mmu-miR-138-2-3p	5.64132	4.08629	0.72435	-0.465241	0.450822	0.777264
mmu-miR-155-5p	53.3707	57.7213	1.08152	0.113056	0.445258	0.777264
mmu-miR-181a-5p	2010.73	2238.51	1.11328	0.15482	0.448108	0.777264
mmu-miR-325-5p	0.33088	0.824256	2.4911	1.31678	0.451767	0.777264
mmu-miR-486a-5p	1264.63	1596	1.26202	0.335739	0.449688	0.777264
mmu-miR-486b-5p	1302.13	1642.86	1.26167	0.335334	0.455493	0.777264
mmu-miR-503-5p	6.8007	5.48878	0.807091	-0.309197	0.44744	0.777264
mmu-miR-6412	12.8225	11.3769	0.887258	-0.172575	0.454982	0.777264
mmu-miR-7229-5p	1.63365	0.840382	0.514421	-0.95898	0.455247	0.777264
mmu-miR-8117	1.56147	0.727809	0.466106	-1.10127	0.446815	0.777264
mmu-miR-16-2-3p	6.89779	5.04144	0.730877	-0.452299	0.456652	0.777458
mmu-miR-299a-5p	6.03138	7.27912	1.20687	0.271275	0.458313	0.778504
mmu-miR-191-5p	25634.8	22871.1	0.89219	-0.164576	0.460318	0.7786
mmu-miR-32-3p	12.6944	10.8849	0.857452	-0.221871	0.460462	0.7786
mmu-miR-10a-3p	138.81	153.03	1.10244	0.140706	0.465057	0.779349
mmu-miR-223-3p	50.5005	47.5173	0.940927	-0.0878448	0.469286	0.779349
mmu-miR-3060-3p	0.607777	1.42122	2.33838	1.22551	0.468914	0.779349
mmu-miR-322-3p	40.7197	42.7717	1.05039	0.0709276	0.465509	0.779349
mmu-miR-345-3p	67.7196	75.0656	1.10848	0.148577	0.465957	0.779349
mmu-miR-361-3p	200.902	212.402	1.05724	0.0803009	0.468721	0.779349
mmu-miR-872-3p	31.5012	27.8686	0.884684	-0.176767	0.466947	0.779349
mmu-miR-935	12.4315	10.2407	0.823772	-0.279682	0.463127	0.779349
mmu-miR-1843a-5p	190.878	185.701	0.972879	-0.0396671	0.471996	0.782104
mmu-miR-3086-5p	0.912394	1.24865	1.36854	0.452636	0.474772	0.784595
mmu-miR-365-1-5p	0.961748	0.376329	0.391297	-1.35366	0.476201	0.784595
mmu-miR-7a-1-3p	11.0596	9.43189	0.852824	-0.229681	0.476662	0.784595
mmu-miR-365-3p	31.9242	43.1853	1.35274	0.43589	0.48004	0.787873
mmu-miR-409-5p	8.64419	11.3102	1.30841	0.387817	0.481814	0.787873
mmu-miR-463-5p	258.106	239.583	0.928233	-0.107441	0.481831	0.787873
mmu-miR-146b-3p	8.04225	9.62101	1.19631	0.258589	0.483278	0.788506
mmu-miR-144-3p	12.8576	14.4157	1.12118	0.165018	0.487896	0.794299
mmu-miR-141-3p	1021.83	935.466	0.915479	-0.127401	0.493343	0.79536
mmu-miR-142a-3p	185.435	165.212	0.890942	-0.166597	0.493469	0.79536
mmu-miR-1947-5p	13.2311	11.9279	0.901499	-0.149602	0.490527	0.79536
mmu-miR-3064-5p	3.64549	4.67258	1.28175	0.35811	0.494962	0.79536
mmu-miR-3102-5p.2-5p	0.730503	1.41559	1.93783	0.954441	0.494262	0.79536
mmu-miR-451a	437.084	548.725	1.25542	0.328171	0.493674	0.79536
mmu-let-7j	964.839	925.679	0.959413	-0.0597768	0.500484	0.795641
mmu-miR-190a-5p	2.11803	1.3678	0.645787	-0.630869	0.499709	0.795641
mmu-miR-3062-5p	0.986511	0.670575	0.679745	-0.556935	0.500438	0.795641
mmu-miR-466m-3p	4.17731	3.08451	0.738396	-0.437534	0.497357	0.795641
mmu-miR-7217-3p	4.26771	3.21316	0.752902	-0.409466	0.499561	0.795641
mmu-miR-574-5p	11.4484	13.0016	1.13567	0.183544	0.502108	0.796521
mmu-miR-470-3p	45.6274	41.1073	0.900934	-0.150506	0.507753	0.803763
mmu-miR-378d	93.4699	101.158	1.08225	0.114036	0.510227	0.805963
mmu-miR-429-3p	911.038	1054.11	1.15704	0.210442	0.516423	0.810727
mmu-miR-5107-5p	1.99156	2.5663	1.28859	0.365788	0.516988	0.810727
mmu-miR-6911-3p	17.8179	13.9838	0.784818	-0.34957	0.517601	0.810727
mmu-miR-694	1.08206	0.759123	0.701556	-0.51137	0.516843	0.810727
mmu-miR-3061-3p	1.62164	0.972514	0.599709	-0.737666	0.522731	0.813602
mmu-miR-3470b	72.2325	62.6058	0.866726	-0.206352	0.522982	0.813602
mmu-miR-8111	0.35136	1.20977	3.4431	1.78371	0.523811	0.813602
mmu-miR-99a-3p	0.489388	0.920494	1.88091	0.911429	0.520744	0.813602
mmu-miR-7242-3p	1.24773	0.616007	0.493703	-1.01828	0.527294	0.817306
mmu-miR-203-5p	1.75834	2.12181	1.20671	0.271075	0.531505	0.820182
mmu-miR-3097-5p	1.13789	1.83133	1.6094	0.686524	0.532457	0.820182
mmu-miR-5615-5p	1.3923	1.96473	1.41114	0.496865	0.531197	0.820182
mmu-miR-29b-1-5p	1.09773	1.98828	1.81127	0.857001	0.535033	0.821575
mmu-miR-7073-5p	5.20273	4.55117	0.874765	-0.193033	0.53557	0.821575
mmu-miR-3962	5.3014	4.79358	0.904209	-0.145271	0.543498	0.832021
mmu-miR-200c-5p	0.832365	1.57137	1.88783	0.916731	0.54525	0.83299
mmu-let-7i-5p	14149.1	13586.5	0.960237	-0.0585369	0.548948	0.834551
mmu-miR-146a-5p	2476.57	2592.25	1.04671	0.0658618	0.550759	0.834551
mmu-miR-211-5p	6.50641	8.08994	1.24338	0.314267	0.550256	0.834551
mmu-miR-3066-3p	2.68229	1.86319	0.694627	-0.52569	0.550478	0.834551
mmu-miR-1247-5p	21.6171	22.284	1.03085	0.043834	0.552008	0.834744
mmu-let-7k	3.37157	4.83374	1.43368	0.51972	0.55876	0.835462
mmu-miR-132-5p	94.4211	83.674	0.886179	-0.174329	0.554505	0.835462
mmu-miR-151-3p	1102.74	1176.13	1.06655	0.0929457	0.55513	0.835462
mmu-miR-185-5p	427.996	360.418	0.842106	-0.247925	0.558273	0.835462
mmu-miR-205-5p	623.295	707.357	1.13487	0.182523	0.558965	0.835462
mmu-miR-20a-3p	2.58492	2.04647	0.791696	-0.336982	0.561467	0.835462
mmu-miR-221-5p	50.6398	57.3248	1.13201	0.178888	0.559406	0.835462
mmu-miR-592-5p	0.900428	0.48729	0.541176	-0.885829	0.561249	0.835462
mmu-miR-142a-5p	830.336	809.925	0.975418	-0.0359069	0.567532	0.842802
mmu-miR-33-5p	0.830967	1.24036	1.49267	0.577896	0.569131	0.843494
mmu-miR-466i-3p	25.8851	20.9383	0.808894	-0.305978	0.5707	0.844137
mmu-miR-883a-5p	15.9606	12.5922	0.788954	-0.341987	0.572724	0.845449
mmu-miR-301a-5p	33.1738	28.0872	0.846668	-0.240132	0.575993	0.846914
mmu-miR-7043-3p	13.0449	15.1906	1.16448	0.219692	0.575097	0.846914
mmu-miR-31-5p	52.3077	45.8689	0.876904	-0.189509	0.578577	0.848763
mmu-miR-5122	3.05082	1.96786	0.645025	-0.632573	0.579532	0.848763
mmu-miR-6538	2356.69	2742.56	1.16373	0.218761	0.581088	0.849371
mmu-let-7g-5p	15684.8	14701.9	0.93733	-0.0933703	0.58735	0.855429
mmu-miR-141-5p	30.6325	36.29	1.18469	0.244508	0.587532	0.855429
mmu-miR-330-5p	51.1664	53.0516	1.03684	0.0521989	0.588979	0.855861
mmu-miR-181c-3p	13.8236	11.5929	0.83863	-0.253894	0.590703	0.856692
mmu-miR-1839-3p	16.968	17.5386	1.03363	0.0477236	0.594132	0.859988
mmu-miR-29a-5p	2.24181	1.89997	0.847518	-0.238683	0.59653	0.861783
mmu-miR-341-5p	0.703006	1.24413	1.76973	0.823527	0.599402	0.864254
mmu-miR-152-5p	19.3225	21.0456	1.08918	0.123236	0.60484	0.866262
mmu-miR-200c-3p	12261	13492.3	1.10042	0.13806	0.602512	0.866262
mmu-miR-374b-5p	125.441	122.517	0.976689	-0.0340283	0.603185	0.866262
mmu-miR-877-5p	1.22812	1.1756	0.95723	-0.0630619	0.605452	0.866262
mmu-miR-29b-2-5p	1.27871	0.573288	0.448334	-1.15735	0.611505	0.873243
mmu-miR-409-3p	145.667	152.218	1.04497	0.0634652	0.616607	0.878843
mmu-miR-135a-1-3p	0.699382	0.394733	0.564403	-0.825202	0.622862	0.88606
mmu-miR-106a-5p	1.61062	1.32059	0.819922	-0.286442	0.624689	0.886963
mmu-miR-136-3p	16.4506	16.3132	0.991645	-0.0121044	0.627164	0.888365
mmu-miR-2137	121.94	132.756	1.0887	0.122611	0.628299	0.888365
mmu-miR-293-5p	8.76743	8.0096	0.913563	-0.130423	0.629973	0.888365
mmu-miR-5121	153.934	167.608	1.08883	0.12278	0.630453	0.888365
mmu-miR-3472	1.10451	0.79269	0.717685	-0.478577	0.634753	0.890603
mmu-miR-664-3p	11.8796	11.7891	0.992387	-0.0110252	0.635632	0.890603
mmu-miR-712-5p	2.10094	2.9379	1.39837	0.483748	0.634858	0.890603
mmu-miR-362-5p	10.7257	10.4913	0.978145	-0.0318801	0.638002	0.892244
mmu-let-7c-1-3p	8.42428	11.5258	1.36816	0.45224	0.641192	0.893858
mmu-miR-34c-3p	2343.39	2155.63	0.919876	-0.120488	0.64156	0.893858
mmu-miR-744-5p	509.81	542.575	1.06427	0.0898614	0.642825	0.893948
mmu-miR-664-5p	17.6229	17.1012	0.970396	-0.0433538	0.644468	0.89456
mmu-miR-191-3p	232.231	221.875	0.955405	-0.0658156	0.648551	0.89637
mmu-miR-423-3p	477.826	496.958	1.04004	0.0566398	0.649386	0.89637
mmu-miR-7688-5p	3.153	4.10178	1.30091	0.379521	0.648082	0.89637
mmu-miR-221-3p	750.276	825.902	1.1008	0.138548	0.652047	0.898376
mmu-miR-369-5p	26.7037	29.6973	1.1121	0.153292	0.655172	0.899409
mmu-miR-486b-3p	4.11874	5.42051	1.31606	0.396225	0.655214	0.899409
mmu-miR-483-3p	9.28612	7.15344	0.770337	-0.376439	0.663598	0.908639
mmu-miR-669p-3p	22.8372	19.9232	0.872403	-0.196934	0.665357	0.908639
mmu-miR-708-5p	30.4699	32.5811	1.06929	0.0966505	0.665603	0.908639
mmu-miR-463-3p	73.5587	66.9855	0.91064	-0.135047	0.670227	0.913276
mmu-miR-5123	2.30084	1.64592	0.715356	-0.483266	0.676161	0.919678
mmu-miR-186-5p	384.96	369.332	0.959405	-0.0597888	0.690748	0.920998
mmu-miR-1895	68.0864	63.2648	0.929183	-0.105965	0.687619	0.920998
mmu-miR-1941-3p	1.75379	1.47744	0.842427	-0.247377	0.682593	0.920998
mmu-miR-324-3p	7.88997	8.65203	1.09659	0.133019	0.681213	0.920998
mmu-miR-3470a	62.2035	58.6172	0.942347	-0.0856698	0.688807	0.920998
mmu-miR-3474	15.2708	14.8588	0.973016	-0.0394644	0.683241	0.920998
mmu-miR-376c-3p	5.79406	6.54012	1.12876	0.174743	0.686672	0.920998
mmu-miR-378a-3p	918.536	941.836	1.02537	0.0361392	0.684025	0.920998
mmu-miR-450b-5p	1.65199	2.03124	1.22957	0.298156	0.680658	0.920998
mmu-miR-539-5p	1.05589	0.562207	0.532447	-0.909292	0.689911	0.920998
mmu-miR-704	2.35471	2.91579	1.23828	0.308337	0.690172	0.920998
mmu-miR-202-5p	11.2926	9.19386	0.814151	-0.296631	0.701998	0.927685
mmu-miR-21a-3p	1.80097	1.41634	0.786435	-0.346601	0.700071	0.927685
mmu-miR-3073b-5p	2.21508	1.37888	0.622496	-0.683864	0.701348	0.927685
mmu-miR-6540-5p	0.698645	1.11558	1.59678	0.675167	0.699473	0.927685
mmu-miR-879-5p	0.913538	0.49195	0.538511	-0.892954	0.699004	0.927685
mmu-miR-299b-3p	0.632333	0.959708	1.51773	0.601911	0.708658	0.933171
mmu-miR-667-5p	0.160479	0.463693	2.88943	1.53078	0.708152	0.933171
mmu-miR-130b-3p	21.9148	19.2546	0.878612	-0.186701	0.716449	0.939983
mmu-miR-148b-5p	49.7505	46.8956	0.942616	-0.0852581	0.717134	0.939983
mmu-miR-700-3p	17.69	18.3444	1.03699	0.0524047	0.717622	0.939983
mmu-miR-1195	32.4712	32.3035	0.994837	-0.00746754	0.72052	0.940206
mmu-miR-205-3p	0.294559	0.524149	1.77943	0.831419	0.721583	0.940206
mmu-miR-433-3p	24.6994	26.735	1.08241	0.114252	0.720571	0.940206
mmu-miR-148a-3p	52580.7	50968.5	0.969337	-0.0449296	0.726117	0.94446
mmu-miR-669b-3p	3.04323	2.61935	0.860713	-0.216396	0.734334	0.953481
mmu-miR-212-3p	1.03261	1.33776	1.29551	0.373523	0.738273	0.95458
mmu-miR-341-3p	13.0219	15.4678	1.18784	0.248335	0.73649	0.95458
mmu-miR-450a-5p	109.929	118.072	1.07407	0.103092	0.73903	0.95458
mmu-miR-124-5p	0.244542	1.16539	4.76558	2.25265	0.7498	0.95654
mmu-miR-133a-3p	167.186	205.532	1.22936	0.297911	0.748955	0.95654
mmu-miR-301b-5p	1.66261	1.9266	1.15878	0.212603	0.750451	0.95654
mmu-miR-30a-3p	2408.84	2395.69	0.99454	-0.00789925	0.744333	0.95654
mmu-miR-320-3p	747.2	749.313	1.00283	0.00407443	0.750751	0.95654
mmu-miR-487b-3p	2.28836	2.93438	1.28231	0.358741	0.744346	0.95654
mmu-miR-666-5p	5.27988	6.28902	1.19113	0.25233	0.75049	0.95654
mmu-miR-7007-3p	1.85788	2.09519	1.12773	0.173424	0.750833	0.95654
mmu-miR-29c-3p	19.8269	19.2058	0.968672	-0.0459202	0.755735	0.958155
mmu-miR-466g	50.0944	40.9267	0.816991	-0.291608	0.755964	0.958155
mmu-miR-98-3p	1.51898	1.88868	1.24338	0.314272	0.753872	0.958155
mmu-miR-6899-3p	2.09987	2.52931	1.20451	0.268443	0.762501	0.964797
mmu-miR-466h-5p	1.87474	1.60572	0.856504	-0.223468	0.76417	0.965268
mmu-miR-129-2-3p	1.18549	0.680739	0.574228	-0.800304	0.767132	0.967367
mmu-let-7i-3p	6.68445	8.18588	1.22462	0.292329	0.778045	0.968752
mmu-miR-1306-3p	6.95333	6.72694	0.967441	-0.0477538	0.774162	0.968752
mmu-miR-181c-5p	72.3293	68.0079	0.940255	-0.0888764	0.769691	0.968752
mmu-miR-222-5p	10.7489	10.8504	1.00944	0.0135595	0.770959	0.968752
mmu-miR-324-5p	4.77947	6.17623	1.29224	0.369876	0.776105	0.968752
mmu-miR-345-5p	21.029	19.9027	0.946441	-0.0794154	0.777788	0.968752
mmu-miR-6994-3p	6.81011	7.07997	1.03963	0.0560636	0.778648	0.968752
mmu-miR-877-3p	0.357732	0.613562	1.71515	0.778331	0.773284	0.968752
mmu-miR-7059-5p	1.64825	2.08265	1.26355	0.337481	0.782466	0.970258
mmu-miR-7667-5p	0.301417	0.351698	1.16681	0.222573	0.782253	0.970258
mmu-miR-22-3p	6754.09	6827.61	1.01088	0.0156187	0.78559	0.970896
mmu-miR-511-3p	7.41504	7.90518	1.0661	0.0923427	0.784373	0.970896
mmu-miR-27b-3p	4408.54	4405.1	0.999219	-0.00112695	0.787937	0.972181
mmu-miR-421-3p	31.9841	32.9212	1.0293	0.0416634	0.790736	0.974019
mmu-miR-29a-3p	4492.57	4618.13	1.02795	0.0397677	0.793517	0.974334
mmu-miR-455-5p	161.074	170.091	1.05598	0.0785867	0.793611	0.974334
mmu-miR-1843a-3p	14.8488	12.5342	0.844121	-0.244478	0.800063	0.979024
mmu-miR-6946-3p	1.07283	1.31213	1.22305	0.290486	0.79989	0.979024
mmu-miR-21a-5p	29438.2	30725.8	1.04374	0.06176	0.803129	0.981163
mmu-miR-135a-5p	166.966	160.098	0.958865	-0.0606005	0.8065	0.983666
mmu-miR-200a-5p	139.421	135.72	0.973453	-0.0388168	0.812934	0.987682
mmu-miR-212-5p	40.3654	40.6729	1.00762	0.0109472	0.811147	0.987682
mmu-miR-376b-3p	9.4109	8.93119	0.949027	-0.0754789	0.815103	0.987682
mmu-miR-490-5p	0.369719	0.790018	2.13681	1.09546	0.814852	0.987682
mmu-miR-30b-3p	58.9357	61.1828	1.03813	0.053984	0.824017	0.99686
mmu-miR-199a-5p	4936.01	5138.75	1.04107	0.0580739	0.828162	0.997986
mmu-miR-351-5p	36.2055	36.7068	1.01385	0.0198397	0.826704	0.997986
mmu-miR-760-3p	5.27554	4.06669	0.770858	-0.375463	0.828973	0.997986
mmu-miR-1249-3p	10.5249	10.812	1.02727	0.0388222	0.840452	0.9997
mmu-miR-1843b-5p	239.757	232.613	0.970204	-0.0436393	0.838131	0.9997
mmu-miR-1945	3.49741	4.22736	1.20871	0.273467	0.843542	0.9997
mmu-miR-1982-3p	0.907259	0.641575	0.707157	-0.499898	0.841808	0.9997
mmu-miR-200b-3p	8793.62	9301.63	1.05777	0.0810254	0.848786	0.9997
mmu-miR-26b-5p	2657.81	2706.59	1.01836	0.0262414	0.844833	0.9997
mmu-miR-3068-5p	13.1186	13.812	1.05286	0.0743134	0.833186	0.9997
mmu-miR-3081-3p	29.1308	30.3355	1.04136	0.0584638	0.844767	0.9997
mmu-miR-339-3p	33.4568	32.4284	0.969262	-0.0450415	0.845398	0.9997
mmu-miR-340-3p	448.224	447.233	0.99779	-0.00319173	0.847754	0.9997
mmu-miR-342-3p	242.035	240.634	0.994213	-0.00837343	0.836618	0.9997
mmu-miR-542-3p	3.77609	4.05958	1.07507	0.104437	0.849207	0.9997
mmu-miR-7219-3p	0.904195	1.15354	1.27577	0.351363	0.835694	0.9997
mmu-miR-8112	2.76147	1.75377	0.635085	-0.654978	0.841749	0.9997
mmu-let-7f-2-3p	8.52833	7.02312	0.823504	-0.280152	1	1
mmu-miR-1193-5p	0.451233	0.509057	1.12815	0.173954	1	1
mmu-miR-1198-3p	0.708912	1.20131	1.69459	0.760935	1	1
mmu-miR-125a-3p	20.9132	22.4803	1.07493	0.104249	0.888201	1
mmu-miR-127-5p	16.5396	16.2195	0.980645	-0.0281966	0.908142	1
mmu-miR-130a-5p	0.648289	0.530613	0.818482	-0.288977	0.871882	1
mmu-miR-133b-3p	8.7899	10.232	1.16406	0.219171	1	1
mmu-miR-135a-2-3p	8.99583	8.273	0.919649	-0.120845	0.919092	1
mmu-miR-137-3p	2.60513	2.52871	0.970664	-0.042956	0.863338	1
mmu-miR-144-5p	24.0772	23.2745	0.96666	-0.0489199	0.878168	1
mmu-miR-152-3p	1881.52	1856.66	0.986787	-0.0191899	1	1
mmu-miR-154-5p	4.73856	4.38162	0.924673	-0.112984	0.891889	1
mmu-miR-1668	0.911119	1.00522	1.10328	0.1418	0.883592	1
mmu-miR-183-3p	1.71942	1.84998	1.07593	0.105588	1	1
mmu-miR-185-3p	1.39666	1.48641	1.06425	0.0898427	1	1
mmu-miR-1933-3p	3.60329	3.5823	0.994176	-0.00842658	1	1
mmu-miR-193b-5p	1.33007	1.15811	0.870715	-0.199727	1	1
mmu-miR-1943-5p	2.45254	2.70261	1.10197	0.14008	1	1
mmu-miR-1946a	0.908209	0.914555	1.00699	0.0100453	0.974178	1
mmu-miR-195a-5p	306.632	302.308	0.985901	-0.0204854	1	1
mmu-miR-1968-5p	2.77486	3.08559	1.11198	0.153129	1	1
mmu-miR-1969	12.5279	11.6952	0.93353	-0.0992319	0.930544	1
mmu-miR-196b-3p	0.743137	0.769765	1.03583	0.0507903	0.935842	1
mmu-miR-199a-3p	8775.85	8908.18	1.01508	0.0215926	1	1
mmu-miR-199b-3p	4380.69	4447.12	1.01516	0.0217135	1	1
mmu-miR-1a-3p	3033.79	2891.34	0.953047	-0.0693813	0.960062	1
mmu-miR-200a-3p	9452.7	9294.16	0.983228	-0.0244021	0.897106	1
mmu-miR-203-3p	392.689	383.191	0.975814	-0.0353214	0.966897	1
mmu-miR-204-5p	309.984	299.298	0.965527	-0.0506118	0.99235	1
mmu-miR-217-5p	6.07618	6.61204	1.08819	0.12193	0.883202	1
mmu-miR-218-1-3p	1.27825	0.905313	0.708242	-0.497685	0.876558	1
mmu-miR-219a-1-3p	3.73598	3.3447	0.895267	-0.159611	1	1
mmu-miR-219a-2-3p	2.20645	2.04638	0.927453	-0.108654	0.858006	1
mmu-miR-21b	3.31783	3.39166	1.02225	0.031751	1	1
mmu-miR-21c	1.93495	1.33048	0.687605	-0.540347	0.890116	1
mmu-miR-24-1-5p	56.2583	54.0662	0.961035	-0.0573387	1	1
mmu-miR-26a-1-3p	0.19736	0.212121	1.07479	0.104058	1	1
mmu-miR-26a-2-3p	12.6296	12.3313	0.976381	-0.0344844	0.880392	1
mmu-miR-26b-3p	2.61246	3.06351	1.17265	0.229774	0.887769	1
mmu-miR-28a-3p	140.344	139.993	0.997495	-0.00361786	1	1
mmu-miR-291a-3p	1.47104	1.27397	0.866032	-0.207507	1	1
mmu-miR-291a-5p	1.05146	1.00274	0.953665	-0.0684459	0.904553	1
mmu-miR-298-5p	41.4338	38.2504	0.923169	-0.115334	1	1
mmu-miR-29b-3p	141.062	141.892	1.00588	0.00846446	0.866041	1
mmu-miR-29c-5p	8.86318	8.78145	0.990779	-0.013365	0.962082	1
mmu-miR-3061-5p	1.09332	0.978857	0.89531	-0.159541	1	1
mmu-miR-3072-3p	0.869011	1.15988	1.33472	0.416532	0.898045	1
mmu-miR-3074-1-3p	0.601106	0.885079	1.47242	0.558186	1	1
mmu-miR-3076-3p	0.629069	0.540846	0.859755	-0.218002	1	1
mmu-miR-3084-5p	11.755	11.583	0.985364	-0.0212711	1	1
mmu-miR-3087-3p	0.649884	0.58845	0.905468	-0.143264	1	1
mmu-miR-30c-1-3p	14.3569	13.9365	0.97072	-0.0428735	0.900233	1
mmu-miR-30d-3p	69.7855	64.0913	0.918404	-0.1228	0.858706	1
mmu-miR-30f	0.891754	0.942839	1.05729	0.0803656	1	1
mmu-miR-3109-3p	0.916568	0.623582	0.680345	-0.555662	1	1
mmu-miR-322-5p	5.88962	5.12208	0.869679	-0.201445	0.992414	1
mmu-miR-323-3p	6.21388	6.88933	1.1087	0.148869	0.91017	1
mmu-miR-344d-3p	2.16561	2.32538	1.07378	0.102694	0.991632	1
mmu-miR-346-5p	1.05828	0.572106	0.540603	-0.88736	0.930281	1
mmu-miR-3471	28.3327	25.7641	0.909342	-0.137105	0.878415	1
mmu-miR-3473a	7.82956	8.35415	1.067	0.0935621	0.986518	1
mmu-miR-34a-5p	12.2997	12.0584	0.980383	-0.0285829	0.990965	1
mmu-miR-376c-5p	0.907926	0.9983	1.09954	0.136899	1	1
mmu-miR-378c	165.41	169.549	1.02502	0.0356562	0.882313	1
mmu-miR-384-3p	1.21958	1.03271	0.846769	-0.239959	1	1
mmu-miR-3960	0.815426	1.13172	1.38789	0.472891	0.869274	1
mmu-miR-3964	0.802593	0.961172	1.19758	0.260125	1	1
mmu-miR-410-5p	0.550069	0.606137	1.10193	0.140032	0.949331	1
mmu-miR-466b-5p	103.367	109.179	1.05623	0.0789258	1	1
mmu-miR-466c-5p	33.0034	26.8156	0.81251	-0.299543	0.88703	1
mmu-miR-466e-5p	12.2635	12.8188	1.04528	0.0638947	1	1
mmu-miR-466o-5p	13.0543	13.7551	1.05369	0.0754508	1	1
mmu-miR-493-5p	1.96713	1.81662	0.923486	-0.114838	0.985068	1
mmu-miR-494-3p	6.3869	6.55846	1.02686	0.0382422	0.91266	1
mmu-miR-5101	1.18868	1.30821	1.10055	0.138231	1	1
mmu-miR-5108	1.04132	0.894689	0.859186	-0.218957	1	1
mmu-miR-5110	2.74143	2.33817	0.852902	-0.229547	1	1
mmu-miR-5114	3.56801	2.88937	0.809799	-0.304364	0.93111	1
mmu-miR-5710	0.443177	0.430873	0.972237	-0.0406196	1	1
mmu-miR-582-3p	6.10898	5.93055	0.970793	-0.0427642	0.892758	1
mmu-miR-6516-5p	5.42439	5.14808	0.949061	-0.0754272	0.87414	1
mmu-miR-653-5p	1.72455	1.93376	1.12131	0.16519	1	1
mmu-miR-6539	0.891555	1.21032	1.35754	0.440991	0.861933	1
mmu-miR-669e-3p	0.714495	0.795018	1.1127	0.154064	1	1
mmu-miR-669h-5p	10.9081	10.2123	0.936215	-0.0950877	0.956146	1
mmu-miR-669o-5p	39.7023	37.1461	0.935615	-0.0960125	0.889218	1
mmu-miR-672-5p	615.486	608.94	0.989364	-0.0154261	0.978574	1
mmu-miR-676-5p	152.801	157.848	1.03303	0.0468806	0.920313	1
mmu-miR-677-3p	1.14907	1.07055	0.931662	-0.102122	0.875033	1
mmu-miR-6945-3p	0.980619	1.06858	1.0897	0.123927	0.975147	1
mmu-miR-6952-3p	1.40899	1.42446	1.01098	0.0157595	0.998456	1
mmu-miR-6975-3p	0.6578	0.435725	0.662397	-0.594232	0.863939	1
mmu-miR-6986-5p	1.52386	1.09802	0.720551	-0.472828	1	1
mmu-miR-6988-3p	3.23576	4.1665	1.28764	0.364731	0.907175	1
mmu-miR-700-5p	7.01437	7.7781	1.10888	0.149103	1	1
mmu-miR-7010-5p	0.602381	0.829813	1.37755	0.46211	0.978507	1
mmu-miR-7015-3p	7.60885	6.47438	0.850901	-0.232937	0.907792	1
mmu-miR-7033-5p	4.05292	3.165	0.780918	-0.356758	1	1
mmu-miR-706	6.16654	6.04065	0.979585	-0.0297572	0.983588	1
mmu-miR-7079-3p	3.21988	3.05339	0.948294	-0.076594	0.931742	1
mmu-miR-714	1.9655	1.66007	0.844605	-0.243651	1	1
mmu-miR-7210-3p	2.01031	1.84752	0.919025	-0.121824	0.853954	1
mmu-miR-7217-5p	1.04948	0.911534	0.868557	-0.203307	1	1
mmu-miR-7226-3p	0.785743	0.94493	1.20259	0.26615	0.936177	1
mmu-miR-7230-5p	1.46079	1.87969	1.28677	0.363752	0.984154	1
mmu-miR-7240-5p	0.909825	1.04352	1.14694	0.197793	1	1
mmu-miR-7676-3p	2.57402	2.92917	1.13798	0.186469	0.906276	1
mmu-miR-7685-5p	1.31451	1.12553	0.856233	-0.223925	1	1
mmu-miR-871-3p	1861.92	1790.38	0.961574	-0.0565303	0.91604	1
mmu-miR-92b-5p	1.09922	1.26787	1.15343	0.205935	1	1
mmu-miR-93-3p	13.5033	12.7574	0.944763	-0.081975	1	1
mmu-miR-99b-3p	61.1104	63.3603	1.03682	0.0521614	0.869223	1

## Sheet: ControlvStress_DEseq_9wk
miRNA	baseMeanA (mean of 9wk Control sperm)	baseMeanB (mean of 9wk Stress sperm)	foldChange	log2FoldChange	pval	padj
mmu-miR-708-3p	66.9811	33.1366	0.494715	-1.01533	8.41311e-12	6.25936e-09
mmu-miR-6538	348.53	64.8294	0.186008	-2.42656	1.35881e-10	5.05479e-08
mmu-miR-335-5p	104.82	46.5115	0.443728	-1.17225	1.02218e-09	2.535e-07
mmu-miR-708-5p	55.8794	22.2142	0.397538	-1.33083	1.20655e-06	0.000224418
mmu-miR-193a-5p	20.2312	11.899	0.588148	-0.765748	0.00015218	0.0226444
mmu-miR-184-3p	1636.49	2754.75	1.68333	0.751319	0.000204148	0.0253143
mmu-miR-692	2.21637	0	0	#NAME?	0.000267875	0.0284713
mmu-miR-210-5p	4.51211	0.904972	0.200565	-2.31786	0.000552693	0.0514005
mmu-miR-202-5p	9.19095	17.4184	1.89517	0.922329	0.00221327	0.16808
mmu-miR-92b-3p	17.2475	27.5135	1.59522	0.673757	0.00225915	0.16808
mmu-miR-126a-3p	6612.85	5214.61	0.788558	-0.342712	0.00291037	0.194069
mmu-miR-203-3p	475.837	353.039	0.741932	-0.430642	0.00313015	0.194069
mmu-miR-335-3p	164.077	94.9277	0.578557	-0.789468	0.00402235	0.230202
mmu-miR-107-3p	144.998	124.744	0.860319	-0.217057	0.00433591	0.230423
mmu-miR-7210-5p	21.8716	35.9021	1.64149	0.715006	0.00553128	0.274351
mmu-miR-291a-5p	0.112971	1.44769	12.8147	3.67973	0.00686299	0.319129
mmu-miR-206-3p	340.804	52.0526	0.152735	-2.7109	0.00933937	0.379232
mmu-miR-3963	9.93389	4.16543	0.419315	-1.25389	0.00968468	0.379232
mmu-miR-6516-5p	5.96112	3.0993	0.51992	-0.943639	0.00947384	0.379232
mmu-miR-3074-5p	57.4276	70.5692	1.22884	0.297296	0.0108313	0.383736
mmu-miR-378a-3p	1731.07	1323.37	0.764484	-0.387441	0.0104401	0.383736
mmu-miR-122-5p	18.3125	51.9868	2.83887	1.50531	0.0143887	0.486601
mmu-miR-301a-5p	16.1048	24.2971	1.50869	0.593293	0.0167221	0.540925
mmu-miR-30e-3p	918.475	1038.65	1.13084	0.177401	0.0181873	0.563807
mmu-miR-1194	8.11358	13.1434	1.61992	0.695923	0.0202798	0.603527
mmu-miR-1a-3p	4091.79	3142.63	0.768032	-0.380761	0.0222074	0.625914
mmu-miR-376b-3p	21.3067	16.2814	0.764147	-0.388078	0.0227146	0.625914
mmu-miR-5099	1370.47	1783.63	1.30147	0.380146	0.0288412	0.766353
mmu-miR-1839-3p	18.9609	23.8945	1.2602	0.333648	0.0358818	0.808971
mmu-miR-1839-5p	732.01	615.836	0.841294	-0.249318	0.0337222	0.808971
mmu-miR-25-3p	7068.88	8877.57	1.25587	0.328684	0.0355689	0.808971
mmu-miR-338-3p	2.4058	5.48139	2.27841	1.18802	0.0350804	0.808971
mmu-miR-378b	23.1731	15.8687	0.684791	-0.546265	0.0334382	0.808971
mmu-miR-1306-5p	55.3244	80.4817	1.45472	0.540746	0.0388012	0.814096
mmu-miR-190b-5p	35.875	48.7917	1.36005	0.443657	0.0377194	0.814096
mmu-miR-378a-5p	25.6228	17.6235	0.687806	-0.539927	0.040486	0.814096
mmu-miR-871-3p	944.098	1223.97	1.29644	0.374555	0.0396503	0.814096
mmu-miR-470-5p	2209.85	2778.26	1.25722	0.330237	0.0457454	0.895646
mmu-miR-126a-5p	180.497	136.536	0.756442	-0.4027	0.0470899	0.89833
mmu-let-7f-2-3p	5.6052	7.72691	1.37853	0.463126	0.209133	0.900083
mmu-let-7k	6.75399	4.46611	0.661254	-0.596723	0.132272	0.900083
mmu-miR-103-3p	3928.46	3254.38	0.828412	-0.27158	0.0629575	0.900083
mmu-miR-106b-3p	1028.35	1328.87	1.29224	0.369874	0.0484196	0.900083
mmu-miR-10a-3p	163.046	139.814	0.857511	-0.221772	0.17758	0.900083
mmu-miR-10b-3p	159.643	144.885	0.907558	-0.139939	0.204018	0.900083
mmu-miR-1191a	7.33108	9.80707	1.33774	0.419796	0.122511	0.900083
mmu-miR-1247-3p	19.1638	25.1805	1.31396	0.393923	0.236722	0.900083
mmu-miR-1247-5p	46.2194	59.8786	1.29553	0.373541	0.122494	0.900083
mmu-miR-1249-3p	41.5243	56.0366	1.34949	0.432414	0.0972614	0.900083
mmu-miR-128-3p	7753.43	9775.3	1.26077	0.334305	0.124217	0.900083
mmu-miR-129-2-3p	1.94804	3.46912	1.78082	0.832543	0.0643188	0.900083
mmu-miR-1306-3p	8.39729	6.92717	0.824929	-0.277657	0.234352	0.900083
mmu-miR-130a-5p	1.09236	2.17591	1.99193	0.994165	0.0931534	0.900083
mmu-miR-130b-3p	13.5725	19.5315	1.43905	0.525112	0.116564	0.900083
mmu-miR-130b-5p	114.432	145.597	1.27234	0.347482	0.073478	0.900083
mmu-miR-132-3p	52.3678	59.4329	1.13491	0.182582	0.135713	0.900083
mmu-miR-132-5p	52.8546	65.5289	1.2398	0.310102	0.195292	0.900083
mmu-miR-135a-2-3p	18.4167	15.1374	0.821939	-0.282897	0.155861	0.900083
mmu-miR-137-3p	2.26868	1.08621	0.478787	-1.06255	0.114574	0.900083
mmu-miR-138-2-3p	1.68422	3.41649	2.02852	1.02043	0.0794061	0.900083
mmu-miR-140-5p	205.008	246.189	1.20087	0.264085	0.159238	0.900083
mmu-miR-141-3p	727.454	521.38	0.71672	-0.480519	0.190985	0.900083
mmu-miR-141-5p	23.7434	16.9636	0.714454	-0.485087	0.167167	0.900083
mmu-miR-144-3p	21.9252	31.4664	1.43517	0.521222	0.121687	0.900083
mmu-miR-147-5p	8.89567	12.0198	1.3512	0.434237	0.135163	0.900083
mmu-miR-148b-3p	1054.64	1191.97	1.13021	0.17659	0.21694	0.900083
mmu-miR-148b-5p	34.2622	42.3015	1.23464	0.304087	0.195082	0.900083
mmu-miR-15b-3p	28.5849	34.1568	1.19493	0.256921	0.15355	0.900083
mmu-miR-16-5p	3509.16	4091.83	1.16604	0.221622	0.203748	0.900083
mmu-miR-182-3p	3.60407	6.53103	1.81213	0.857683	0.0657824	0.900083
mmu-miR-1843a-5p	209.456	178.401	0.851735	-0.231523	0.102651	0.900083
mmu-miR-1843b-3p	57.9743	49.281	0.85005	-0.234381	0.157208	0.900083
mmu-miR-187-3p	104.088	85.5044	0.821462	-0.283735	0.146806	0.900083
mmu-miR-1895	56.2672	71.2155	1.26567	0.339897	0.150565	0.900083
mmu-miR-190b-3p	2.27556	3.51955	1.54667	0.629168	0.211035	0.900083
mmu-miR-191-3p	115.08	147.461	1.28138	0.357693	0.0592214	0.900083
mmu-miR-192-5p	1144.4	1378.97	1.20497	0.268995	0.10472	0.900083
mmu-miR-1927	1.61458	2.74127	1.69782	0.763687	0.181974	0.900083
mmu-miR-193b-5p	4.0683	3.01513	0.741128	-0.432205	0.132713	0.900083
mmu-miR-194-5p	1054.02	1194.21	1.133	0.180143	0.236011	0.900083
mmu-miR-1955-5p	0.603181	2.18482	3.62216	1.85685	0.0984572	0.900083
mmu-miR-196a-1-3p	5.90627	3.75006	0.634928	-0.655336	0.153039	0.900083
mmu-miR-1982-5p	0.845872	2.47743	2.92885	1.55033	0.0520244	0.900083
mmu-miR-1983	13.5304	16.6071	1.2274	0.295601	0.209886	0.900083
mmu-miR-200c-3p	13069.1	10656.6	0.81541	-0.294403	0.151731	0.900083
mmu-miR-202-3p	2.5741	4.15145	1.61278	0.689545	0.0943939	0.900083
mmu-miR-203-5p	1.0207	2.58103	2.52868	1.33839	0.0600263	0.900083
mmu-miR-212-3p	2.17771	0.604608	0.277635	-1.84874	0.131623	0.900083
mmu-miR-217-5p	5.96919	3.99655	0.66953	-0.57878	0.242797	0.900083
mmu-miR-28a-5p	202.973	187.218	0.922379	-0.116568	0.0759377	0.900083
mmu-miR-28c	14.6811	11.6934	0.79649	-0.328271	0.21544	0.900083
mmu-miR-293-3p	5.57457	9.40807	1.68768	0.755038	0.0985611	0.900083
mmu-miR-296-5p	37.7514	45.6888	1.21026	0.275312	0.190768	0.900083
mmu-miR-297b-5p	4.81352	8.49777	1.7654	0.819992	0.148624	0.900083
mmu-miR-301b-3p	0.727466	1.76572	2.42721	1.2793	0.1638	0.900083
mmu-miR-301b-5p	0.879698	2.09477	2.38123	1.25171	0.0815531	0.900083
mmu-miR-3060-3p	1.72707	3.26274	1.88918	0.917757	0.239921	0.900083
mmu-miR-3079-5p	2.64648	4.12891	1.56015	0.641686	0.14195	0.900083
mmu-miR-3084-5p	6.96332	9.63126	1.38314	0.467949	0.138962	0.900083
mmu-miR-3097-5p	0.737219	1.43127	1.94144	0.957127	0.131109	0.900083
mmu-miR-30c-5p	21956.3	23469.1	1.0689	0.0961284	0.244017	0.900083
mmu-miR-30d-5p	12492.3	11342.6	0.907965	-0.139291	0.0745369	0.900083
mmu-miR-30f	2.01265	1.19156	0.592034	-0.756248	0.23249	0.900083
mmu-miR-31-5p	69.5993	49.8687	0.716511	-0.480939	0.206281	0.900083
mmu-miR-322-5p	9.77141	6.42423	0.657452	-0.605043	0.120906	0.900083
mmu-miR-329-3p	35.5866	50.0189	1.40555	0.49114	0.0811609	0.900083
mmu-miR-331-5p	5.132	3.08464	0.601059	-0.73442	0.13898	0.900083
mmu-miR-338-5p	27.3768	36.9828	1.35088	0.433903	0.171855	0.900083
mmu-miR-340-3p	327.411	358.013	1.09347	0.128908	0.224475	0.900083
mmu-miR-341-3p	27.6039	23.2327	0.841644	-0.248717	0.15096	0.900083
mmu-miR-345-3p	91.6058	80.298	0.87656	-0.190074	0.221487	0.900083
mmu-miR-346-5p	1.14395	0.261093	0.228238	-2.13139	0.167998	0.900083
mmu-miR-3472	2.11735	3.60526	1.70272	0.76784	0.210043	0.900083
mmu-miR-3474	7.27554	10.1709	1.39796	0.483326	0.23431	0.900083
mmu-miR-34b-3p	7236.64	8798.65	1.21585	0.281963	0.211084	0.900083
mmu-miR-34c-3p	1649.77	2157.08	1.3075	0.386811	0.149715	0.900083
mmu-miR-34c-5p	4192.75	5521.08	1.31682	0.397053	0.227937	0.900083
mmu-miR-362-5p	11.8726	15.304	1.28902	0.366276	0.0903537	0.900083
mmu-miR-363-3p	12.1425	8.69361	0.715967	-0.482035	0.216949	0.900083
mmu-miR-375-3p	2263.68	2843.04	1.25593	0.328761	0.128439	0.900083
mmu-miR-376c-3p	15.0079	10.1267	0.674757	-0.56756	0.0888806	0.900083
mmu-miR-378c	281.843	227.499	0.807183	-0.309032	0.0634729	0.900083
mmu-miR-378d	157.693	130.47	0.827371	-0.273394	0.179289	0.900083
mmu-miR-379-3p	43.4131	57.1359	1.3161	0.396267	0.244377	0.900083
mmu-miR-421-3p	40.9644	32.0745	0.782987	-0.35294	0.167867	0.900083
mmu-miR-425-5p	3309.86	4079.58	1.23255	0.301651	0.1617	0.900083
mmu-miR-450b-3p	5.70711	8.15289	1.42855	0.514552	0.144691	0.900083
mmu-miR-452-5p	1.63933	0.465543	0.283984	-1.81612	0.20957	0.900083
mmu-miR-463-5p	163.303	217.607	1.33253	0.41417	0.175356	0.900083
mmu-miR-465a-3p	3561.67	4459.91	1.2522	0.324461	0.150209	0.900083
mmu-miR-465b-3p	7123.34	8919.82	1.2522	0.324461	0.150224	0.900083
mmu-miR-465b-5p	15363.4	20115	1.30929	0.388781	0.114753	0.900083
mmu-miR-465c-3p	7098.93	8893.2	1.25275	0.3251	0.149877	0.900083
mmu-miR-465c-5p	14942.8	18687.9	1.25063	0.32265	0.160449	0.900083
mmu-miR-466c-5p	15.8806	23.3784	1.47214	0.557912	0.202046	0.900083
mmu-miR-466d-3p	161.478	195.808	1.2126	0.278103	0.20888	0.900083
mmu-miR-466g	31.2834	42.4951	1.35839	0.441901	0.168256	0.900083
mmu-miR-467a-3p	1878.24	2277.71	1.21269	0.278208	0.196618	0.900083
mmu-miR-467c-5p	73.1842	96.6153	1.32017	0.40072	0.153831	0.900083
mmu-miR-467d-3p	187.824	227.771	1.21269	0.278208	0.196154	0.900083
mmu-miR-467d-5p	27.1362	39.0562	1.43926	0.525332	0.0843446	0.900083
mmu-miR-468-3p	3.67235	5.35993	1.45954	0.545514	0.146778	0.900083
mmu-miR-468-5p	12.2148	15.7427	1.28882	0.366056	0.204077	0.900083
mmu-miR-490-3p	5.00277	7.86292	1.57171	0.652336	0.233133	0.900083
mmu-miR-490-5p	1.37815	0.470944	0.341723	-1.5491	0.155379	0.900083
mmu-miR-493-3p	1.92883	0.902676	0.46799	-1.09545	0.23594	0.900083
mmu-miR-496a-3p	12.4238	16.8126	1.35326	0.436443	0.190125	0.900083
mmu-miR-503-3p	38.9795	33.1246	0.849794	-0.234815	0.239308	0.900083
mmu-miR-5106	0.128537	0.727017	5.6561	2.49981	0.234533	0.900083
mmu-miR-511-3p	11.5366	7.81587	0.677484	-0.561742	0.062038	0.900083
mmu-miR-511-5p	11.4568	8.49424	0.741414	-0.431649	0.185653	0.900083
mmu-miR-5124a	20.3733	48.6852	2.38965	1.2568	0.0736732	0.900083
mmu-miR-5128	62.0478	48.7297	0.785357	-0.34858	0.189326	0.900083
mmu-miR-5129-3p	5.24998	2.32709	0.443258	-1.17378	0.0822906	0.900083
mmu-miR-532-5p	1123.42	1193.56	1.06243	0.08737	0.242092	0.900083
mmu-miR-540-5p	0.586045	2.01601	3.44003	1.78242	0.0877332	0.900083
mmu-miR-542-5p	2.01876	0.64496	0.319483	-1.64619	0.169648	0.900083
mmu-miR-5710	0.140053	0.540817	3.86152	1.94917	0.187046	0.900083
mmu-miR-582-3p	8.65413	6.91182	0.798672	-0.324325	0.189982	0.900083
mmu-miR-598-3p	29.4799	32.5004	1.10246	0.140728	0.177203	0.900083
mmu-miR-6238	48.5311	37.716	0.777151	-0.363734	0.13585	0.900083
mmu-miR-652-3p	220.476	185.938	0.843347	-0.245802	0.210278	0.900083
mmu-miR-6539	0.898691	1.74626	1.94312	0.958373	0.169237	0.900083
mmu-miR-6540-5p	1.5276	0.205363	0.134436	-2.89501	0.0782631	0.900083
mmu-miR-664-5p	24.9374	20.2687	0.812781	-0.299061	0.209526	0.900083
mmu-miR-669a-5p	866.539	1158.47	1.33689	0.418878	0.171701	0.900083
mmu-miR-669c-5p	265.13	333.498	1.25787	0.330978	0.054711	0.900083
mmu-miR-669e-5p	10.0563	14.7319	1.46494	0.55084	0.162558	0.900083
mmu-miR-669h-5p	5.79064	11.5773	1.99931	0.999502	0.0605429	0.900083
mmu-miR-669l-5p	21.9595	28.1152	1.28032	0.356506	0.184342	0.900083
mmu-miR-669o-5p	22.2046	29.5811	1.3322	0.413815	0.133479	0.900083
mmu-miR-669p-5p	144.423	193.078	1.33689	0.418878	0.171652	0.900083
mmu-miR-671-5p	7.52522	4.43201	0.588954	-0.763773	0.0599025	0.900083
mmu-miR-672-5p	322.652	363.412	1.12633	0.171626	0.0522218	0.900083
mmu-miR-677-3p	2.24962	1.20154	0.534105	-0.904805	0.183106	0.900083
mmu-miR-6911-3p	9.38023	11.4053	1.21588	0.282005	0.228941	0.900083
mmu-miR-6988-3p	2.31904	4.00955	1.72897	0.789916	0.0884283	0.900083
mmu-miR-7015-3p	4.68374	7.63912	1.63099	0.705745	0.185711	0.900083
mmu-miR-704	2.71771	4.70507	1.73127	0.791827	0.198408	0.900083
mmu-miR-7068-3p	1.08571	2.08412	1.91959	0.940796	0.141222	0.900083
mmu-miR-7073-5p	3.8498	6.03125	1.56664	0.647675	0.127613	0.900083
mmu-miR-7214-5p	24.0495	30.7467	1.27848	0.354429	0.230125	0.900083
mmu-miR-7230-3p	2.02852	1.0789	0.531866	-0.910866	0.15342	0.900083
mmu-miR-7242-3p	2.22838	1.09711	0.492334	-1.02229	0.23954	0.900083
mmu-miR-741-3p	1981.81	2379.85	1.20084	0.264049	0.178267	0.900083
mmu-miR-742-5p	7.11405	12.7469	1.79179	0.841402	0.100062	0.900083
mmu-miR-743a-5p	1145.31	1540.45	1.345	0.427611	0.0793262	0.900083
mmu-miR-743b-5p	350.715	464.506	1.32445	0.405397	0.134506	0.900083
mmu-miR-7659-5p	0.10865	0.652277	6.00347	2.5858	0.149036	0.900083
mmu-miR-7676-3p	1.99747	0.734698	0.367814	-1.44295	0.237107	0.900083
mmu-miR-7a-5p	5953.88	7592.92	1.27529	0.350824	0.0795433	0.900083
mmu-miR-7b-5p	22.476	31.6846	1.4097	0.495393	0.0671687	0.900083
mmu-miR-8111	0.876814	0.131003	0.149408	-2.74267	0.165614	0.900083
mmu-miR-8117	5.08856	0.800997	0.157411	-2.66739	0.081341	0.900083
mmu-miR-871-5p	957.043	1221.18	1.276	0.351624	0.211887	0.900083
mmu-miR-872-5p	797.256	987.47	1.23859	0.308694	0.216964	0.900083
mmu-miR-878-5p	801.79	1052.16	1.31226	0.392057	0.192797	0.900083
mmu-miR-881-3p	15736.2	21065.5	1.33867	0.420799	0.192308	0.900083
mmu-miR-9-3p	39.139	60.7706	1.55269	0.634767	0.0933351	0.900083
mmu-miR-9-5p	1359.18	1743.88	1.28304	0.359569	0.216985	0.900083
mmu-miR-92a-3p	2289.02	2692.68	1.17635	0.234313	0.234234	0.900083
mmu-miR-93-5p	814.074	966.735	1.18753	0.247962	0.243804	0.900083
mmu-miR-3960	1.35258	2.90277	2.1461	1.10172	0.247358	0.906573
mmu-miR-299a-3p	50.404	62.3843	1.23769	0.307647	0.249755	0.910871
mmu-miR-130a-3p	55.5652	59.8188	1.07655	0.106417	0.2523	0.915665
mmu-miR-1945	3.58929	2.04774	0.570513	-0.809668	0.256737	0.918329
mmu-miR-449a-5p	223.769	288.768	1.29048	0.367903	0.256362	0.918329
mmu-miR-543-3p	44.1495	59.0438	1.33736	0.419388	0.255319	0.918329
mmu-miR-7230-5p	1.73326	2.73997	1.58082	0.660669	0.258873	0.921537
mmu-miR-32-3p	6.21822	8.10002	1.30263	0.381423	0.261502	0.924653
mmu-miR-466e-5p	4.70933	6.75687	1.43478	0.520833	0.262234	0.924653
mmu-miR-292a-3p	2.6066	3.55913	1.36543	0.449355	0.271042	0.937931
mmu-miR-330-3p	31.1653	23.2762	0.746862	-0.421087	0.268953	0.937931
mmu-miR-7222-3p	1.30662	0.262006	0.200523	-2.31816	0.267914	0.937931
mmu-miR-8120	1.42926	2.7007	1.88958	0.918066	0.269927	0.937931
mmu-let-7f-5p	63488.1	58390.7	0.919712	-0.120746	0.323302	0.939596
mmu-miR-124-3p	57.5961	70.2113	1.21903	0.285732	0.322241	0.939596
mmu-miR-133a-3p	190.429	157.349	0.826286	-0.275287	0.323182	0.939596
mmu-miR-133b-3p	10.8731	7.85595	0.722514	-0.468902	0.306339	0.939596
mmu-miR-146a-5p	3273.18	2958.06	0.903728	-0.14604	0.311529	0.939596
mmu-miR-150-3p	19.8508	15.5331	0.782494	-0.353849	0.310011	0.939596
mmu-miR-15b-5p	300.055	346.257	1.15398	0.206615	0.283453	0.939596
mmu-miR-181a-1-3p	14.2411	16.8975	1.18653	0.246753	0.308926	0.939596
mmu-miR-185-5p	609.677	551.176	0.904046	-0.145531	0.303648	0.939596
mmu-miR-200b-3p	8736.02	7268.01	0.831958	-0.265417	0.278796	0.939596
mmu-miR-221-5p	58.9529	51.1685	0.867956	-0.204307	0.312647	0.939596
mmu-miR-25-5p	14.2487	20.1256	1.41245	0.4982	0.294843	0.939596
mmu-miR-3081-3p	40.1924	33.5115	0.833777	-0.262267	0.282623	0.939596
mmu-miR-3089-3p	1.08064	2.20121	2.03694	1.0264	0.299014	0.939596
mmu-miR-345-5p	23.2181	21.0006	0.904493	-0.14482	0.315683	0.939596
mmu-miR-34b-5p	328.534	409.496	1.24644	0.317809	0.308097	0.939596
mmu-miR-362-3p	10.7282	13.0586	1.21723	0.283598	0.289815	0.939596
mmu-miR-365-3p	131.298	116.598	0.88804	-0.171303	0.318747	0.939596
mmu-miR-410-3p	24.9361	28.0629	1.12539	0.170426	0.301188	0.939596
mmu-miR-463-3p	24.2139	31.6306	1.3063	0.385485	0.298439	0.939596
mmu-miR-466b-5p	45.3533	62.6647	1.3817	0.466444	0.29235	0.939596
mmu-miR-466i-3p	23.6682	27.6166	1.16682	0.222588	0.302876	0.939596
mmu-miR-466o-5p	5.79076	8.05255	1.39059	0.475693	0.28917	0.939596
mmu-miR-467a-5p	1826	2208.09	1.20925	0.274112	0.304718	0.939596
mmu-miR-467b-5p	182.6	220.809	1.20925	0.274112	0.304922	0.939596
mmu-miR-467e-5p	130.125	159.952	1.22922	0.297749	0.293061	0.939596
mmu-miR-471-5p	401.015	496.515	1.23815	0.308182	0.322094	0.939596
mmu-miR-499-5p	68.3325	83.8712	1.2274	0.295604	0.320737	0.939596
mmu-miR-532-3p	23.8079	28.1468	1.18225	0.241529	0.305705	0.939596
mmu-miR-6239	10.1122	7.18096	0.71013	-0.493844	0.301107	0.939596
mmu-miR-6412	13.3682	15.7895	1.18112	0.240159	0.320119	0.939596
mmu-miR-669d-5p	30.7577	40.4724	1.31585	0.395991	0.310304	0.939596
mmu-miR-690	107.394	90.5323	0.842994	-0.246406	0.293535	0.939596
mmu-miR-6944-3p	0.903772	1.76197	1.94958	0.963162	0.306652	0.939596
mmu-miR-6948-3p	2.04625	3.29281	1.60919	0.686337	0.278989	0.939596
mmu-miR-6994-3p	2.93349	3.96379	1.35122	0.434262	0.320152	0.939596
mmu-miR-712-3p	1.08525	2.51597	2.31832	1.21308	0.290955	0.939596
mmu-miR-741-5p	118.831	149.475	1.25788	0.330991	0.302859	0.939596
mmu-miR-743b-3p	3485.76	4119.23	1.18173	0.240902	0.294294	0.939596
mmu-miR-744-5p	867.506	802.435	0.924991	-0.112489	0.316659	0.939596
mmu-miR-7667-5p	0.721289	1.41726	1.9649	0.974455	0.275418	0.939596
mmu-miR-455-5p	341.777	376.027	1.10021	0.137782	0.326283	0.941157
mmu-miR-8114	8.88159	12.1	1.36237	0.446121	0.326369	0.941157
mmu-miR-16-1-3p	14.8201	19.6841	1.32821	0.409479	0.340578	0.942564
mmu-miR-1843b-5p	250.113	236.593	0.945944	-0.0801736	0.347837	0.942564
mmu-miR-1968-5p	1.06484	2.17448	2.04208	1.03004	0.334706	0.942564
mmu-miR-19a-3p	353.001	423.871	1.20076	0.263953	0.351364	0.942564
mmu-miR-22-3p	5361.18	5497.57	1.02544	0.0362434	0.333329	0.942564
mmu-miR-221-3p	926.605	821.936	0.88704	-0.172929	0.357339	0.942564
mmu-miR-293-5p	4.18177	5.766	1.37884	0.463459	0.36769	0.942564
mmu-miR-298-5p	40.5224	45.7406	1.12877	0.174754	0.345887	0.942564
mmu-miR-29a-3p	3324.47	3063.83	0.921601	-0.117785	0.350887	0.942564
mmu-miR-3064-5p	3.05142	4.46795	1.46422	0.550134	0.355408	0.942564
mmu-miR-3076-3p	1.04198	0.363775	0.349119	-1.51821	0.369931	0.942564
mmu-miR-3097-3p	1.03675	1.61728	1.55995	0.641499	0.356726	0.942564
mmu-miR-30b-5p	612.022	687.543	1.1234	0.167866	0.354501	0.942564
mmu-miR-3102-3p	3.4694	2.34781	0.676721	-0.563367	0.340321	0.942564
mmu-miR-324-3p	12.706	8.6721	0.68252	-0.551058	0.346277	0.942564
mmu-miR-363-5p	0.897729	1.99795	2.22557	1.15417	0.346858	0.942564
mmu-miR-369-5p	38.1002	42.5129	1.11582	0.158102	0.339595	0.942564
mmu-miR-409-3p	234.913	300.039	1.27723	0.353022	0.356243	0.942564
mmu-miR-465d-5p	5.044	6.34371	1.25767	0.330758	0.35724	0.942564
mmu-miR-466a-3p	157.792	177.009	1.12178	0.165793	0.342793	0.942564
mmu-miR-466b-3p	1300.01	1445.56	1.11196	0.153111	0.364198	0.942564
mmu-miR-466c-3p	521.114	580.77	1.11448	0.156368	0.356461	0.942564
mmu-miR-466e-3p	174.988	194.4	1.11093	0.151773	0.361142	0.942564
mmu-miR-466p-3p	173.705	193.59	1.11448	0.156368	0.356558	0.942564
mmu-miR-505-3p	1.12041	2.10514	1.8789	0.909891	0.364843	0.942564
mmu-miR-5620-5p	1.959	1.25048	0.638326	-0.647635	0.332059	0.942564
mmu-miR-664-3p	17.8748	21.5035	1.20301	0.266646	0.359008	0.942564
mmu-miR-676-5p	140.727	158.021	1.12289	0.167212	0.343772	0.942564
mmu-miR-700-5p	6.71128	9.85774	1.46883	0.554668	0.368036	0.942564
mmu-miR-701-5p	4.10592	4.93602	1.20217	0.265642	0.362589	0.942564
mmu-miR-706	1.77043	4.20014	2.37238	1.24634	0.339171	0.942564
mmu-miR-7217-5p	1.15139	1.97374	1.71423	0.777558	0.36952	0.942564
mmu-miR-7a-2-3p	4.64482	5.47574	1.17889	0.237431	0.367124	0.942564
mmu-miR-883a-3p	416.928	503.76	1.20827	0.272939	0.368283	0.942564
mmu-let-7g-5p	17906.2	18573.5	1.03727	0.0527868	0.371199	0.942567
mmu-miR-181a-5p	3086.82	2752.12	0.891571	-0.165578	0.380152	0.959456
mmu-miR-1981-3p	18.6353	15.5201	0.832836	-0.263896	0.380523	0.959456
mmu-miR-33-5p	0.352244	1.03157	2.92855	1.55019	0.381719	0.959456
mmu-let-7j	1141.6	1201.52	1.05249	0.0738059	0.384786	0.959732
mmu-miR-449a-3p	3.56282	2.306	0.64724	-0.627628	0.385699	0.959732
mmu-miR-7021-5p	1.34536	2.53413	1.88361	0.913502	0.384723	0.959732
mmu-miR-186-5p	357.724	334.675	0.935569	-0.096084	0.388489	0.963452
mmu-miR-10a-5p	51231	48123.8	0.939349	-0.0902666	0.441674	0.964057
mmu-miR-1198-5p	217.947	209.162	0.959693	-0.0593554	0.436029	0.964057
mmu-miR-1291	18.5967	14.8602	0.799074	-0.323599	0.442223	0.964057
mmu-miR-138-5p	2.06485	3.37632	1.63515	0.709419	0.399231	0.964057
mmu-miR-140-3p	1821.52	1921.05	1.05465	0.0767578	0.42652	0.964057
mmu-miR-143-3p	105315	111613	1.05981	0.0838011	0.43559	0.964057
mmu-miR-145a-5p	1097.04	1276.79	1.16385	0.218909	0.446935	0.964057
mmu-miR-147-3p	9.43162	11.4483	1.21382	0.279552	0.398211	0.964057
mmu-miR-152-3p	3431.51	3180.23	0.926771	-0.109716	0.446368	0.964057
mmu-miR-185-3p	2.69296	1.50443	0.558652	-0.839978	0.410516	0.964057
mmu-miR-199a-3p	15154.5	16041.4	1.05853	0.0820564	0.421066	0.964057
mmu-miR-199b-3p	7564.71	8005.81	1.05831	0.0817638	0.422333	0.964057
mmu-miR-205-5p	625.753	533.696	0.852886	-0.229576	0.425257	0.964057
mmu-miR-219a-1-3p	3.76258	4.90058	1.30245	0.381229	0.427794	0.964057
mmu-miR-26a-5p	110373	102078	0.924848	-0.112712	0.417756	0.964057
mmu-miR-296-3p	14.0569	11.767	0.837099	-0.256531	0.426703	0.964057
mmu-miR-29b-1-5p	2.72269	4.35031	1.5978	0.676085	0.397664	0.964057
mmu-miR-29b-3p	113.898	96.3242	0.845706	-0.241772	0.397844	0.964057
mmu-miR-29c-5p	7.80134	9.36473	1.2004	0.263515	0.429002	0.964057
mmu-miR-3068-3p	12.9608	11.0918	0.855789	-0.224672	0.447145	0.964057
mmu-miR-3084-3p	4.13246	2.21185	0.535238	-0.901748	0.414049	0.964057
mmu-miR-3088-3p	2.4854	3.25018	1.30771	0.387043	0.435831	0.964057
mmu-miR-30a-3p	2096.66	2180.16	1.03982	0.0563397	0.443295	0.964057
mmu-miR-30a-5p	3868.35	3289.97	0.850484	-0.233644	0.394948	0.964057
mmu-miR-30c-2-3p	199.091	183.706	0.922724	-0.116029	0.444996	0.964057
mmu-miR-32-5p	56.5025	63.6567	1.12662	0.171997	0.449634	0.964057
mmu-miR-320-3p	1469.92	1303.61	0.886863	-0.173217	0.447442	0.964057
mmu-miR-339-5p	52.7549	48.0043	0.909949	-0.136142	0.41419	0.964057
mmu-miR-3473e	98.7306	88.5188	0.896569	-0.157513	0.417915	0.964057
mmu-miR-466f-3p	80.6919	87.6365	1.08606	0.119108	0.4146	0.964057
mmu-miR-466i-5p	28.4593	24.3473	0.855511	-0.225141	0.408671	0.964057
mmu-miR-470-3p	20.2859	22.6052	1.11433	0.15618	0.442563	0.964057
mmu-miR-471-3p	205.035	241.181	1.1763	0.234251	0.394322	0.964057
mmu-miR-487b-3p	6.31233	5.42716	0.859771	-0.217975	0.449405	0.964057
mmu-miR-542-3p	12.106	9.67622	0.799289	-0.323211	0.398355	0.964057
mmu-miR-667-3p	6.12712	9.2592	1.51118	0.595678	0.43508	0.964057
mmu-miR-669b-5p	1.87234	2.61383	1.39602	0.481325	0.392005	0.964057
mmu-miR-669f-3p	45.9946	51.4592	1.11881	0.161966	0.440687	0.964057
mmu-miR-6975-3p	1.77521	0.878645	0.494954	-1.01463	0.414005	0.964057
mmu-miR-700-3p	19.0611	20.2742	1.06364	0.0890109	0.435175	0.964057
mmu-miR-7079-3p	2.07971	2.84689	1.36889	0.453008	0.42036	0.964057
mmu-miR-7223-5p	5.53321	4.05184	0.732275	-0.449542	0.4011	0.964057
mmu-miR-7234-5p	0.590098	1.2344	2.09186	1.06479	0.406072	0.964057
mmu-miR-742-3p	0.241604	0.704629	2.91646	1.54422	0.420848	0.964057
mmu-miR-7685-5p	1.36626	0.708203	0.51835	-0.948001	0.416384	0.964057
mmu-miR-880-3p	539.475	616.415	1.14262	0.192346	0.43116	0.964057
mmu-miR-98-5p	423.158	405.479	0.958221	-0.0615692	0.411143	0.964057
mmu-miR-540-3p	10.2608	14.9826	1.46018	0.546145	0.450984	0.964173
mmu-let-7c-1-3p	20.3062	25.7512	1.26814	0.342719	0.452374	0.964372
mmu-miR-124-5p	0.338913	0.701055	2.06854	1.04861	0.469532	0.968089
mmu-miR-135a-1-3p	0.253024	0.545304	2.15515	1.10779	0.472291	0.968089
mmu-miR-181b-5p	619.337	564.877	0.912067	-0.132788	0.456927	0.968089
mmu-miR-195a-5p	288.782	268.134	0.928502	-0.107023	0.482728	0.968089
mmu-miR-200a-3p	7890.65	6778.14	0.859009	-0.219255	0.481819	0.968089
mmu-miR-200b-5p	151.886	140.857	0.927385	-0.108759	0.484545	0.968089
mmu-miR-200c-5p	0.488546	1.43984	2.9472	1.55934	0.479614	0.968089
mmu-miR-201-5p	1.98242	1.28426	0.647826	-0.626321	0.472225	0.968089
mmu-miR-212-5p	25.2388	21.6689	0.858555	-0.220017	0.459606	0.968089
mmu-miR-216b-5p	2.76576	3.84542	1.39037	0.475466	0.483032	0.968089
mmu-miR-222-3p	1539.22	1410.56	0.916416	-0.125925	0.464307	0.968089
mmu-miR-223-3p	76.7875	89.5221	1.16584	0.221372	0.484046	0.968089
mmu-miR-27a-3p	4743.52	4418.92	0.93157	-0.102263	0.460931	0.968089
mmu-miR-27b-3p	3845.96	3905.3	1.01543	0.0220892	0.482939	0.968089
mmu-miR-29c-3p	14.4063	12.4541	0.864491	-0.210076	0.488462	0.968089
mmu-miR-3072-3p	1.84236	3.47693	1.88722	0.916264	0.462908	0.968089
mmu-miR-30b-3p	67.3922	66.1919	0.982189	-0.0259279	0.475943	0.968089
mmu-miR-328-3p	893.166	856.107	0.958508	-0.0611372	0.471023	0.968089
mmu-miR-3970	7.85843	7.28953	0.927607	-0.108414	0.489164	0.968089
mmu-miR-429-3p	805.754	672.124	0.834155	-0.261613	0.468887	0.968089
mmu-miR-451a	1446.95	2015.47	1.3929	0.478096	0.462743	0.968089
mmu-miR-465a-5p	908.511	978.682	1.07724	0.107335	0.487527	0.968089
mmu-miR-467h	1.01432	1.06392	1.0489	0.0688732	0.489249	0.968089
mmu-miR-501-5p	2.06107	1.32309	0.641946	-0.639475	0.473745	0.968089
mmu-miR-668-3p	9.65485	14.2306	1.47394	0.559674	0.45731	0.968089
mmu-miR-7a-1-3p	16.7503	21.0286	1.25542	0.328168	0.477202	0.968089
mmu-miR-99b-3p	78.8742	76.6302	0.97155	-0.0416405	0.474236	0.968089
mmu-miR-1943-5p	6.89962	5.89394	0.854242	-0.227284	0.491251	0.969384
mmu-miR-7083-5p	2.11927	3.3449	1.57833	0.658398	0.49251	0.969384
mmu-miR-125a-5p	3778.05	3566.05	0.943884	-0.0833186	0.499311	0.980178
mmu-miR-322-3p	118.327	108.745	0.91902	-0.121832	0.501251	0.981397
mmu-miR-376a-5p	3.39506	3.99669	1.17721	0.23537	0.509208	0.99436
mmu-miR-23b-3p	1104.07	1176.87	1.06594	0.0921236	0.511632	0.996477
mmu-let-7e-5p	1561.99	1491.41	0.95481	-0.0667138	0.516349	0.997449
mmu-miR-24-3p	10798.6	10412.3	0.964228	-0.0525535	0.517493	0.997449
mmu-miR-3066-5p	6.99208	7.3476	1.05085	0.0715526	0.513976	0.997449
mmu-miR-696	1.13683	2.20661	1.94102	0.956817	0.516485	0.997449
mmu-let-7a-1-3p	342.993	344.305	1.00382	0.00550641	0.771266	1
mmu-let-7a-5p	39459.9	39745.6	1.00724	0.010411	0.721308	1
mmu-let-7b-3p	60.8913	68.0618	1.11776	0.160611	0.938788	1
mmu-let-7b-5p	7070.78	6710.98	0.949115	-0.0753445	0.533975	1
mmu-let-7c-2-3p	342.993	343.969	1.00284	0.00409852	0.778223	1
mmu-let-7c-5p	69560.7	69662.8	1.00147	0.00211543	0.705425	1
mmu-let-7d-3p	874.515	866.704	0.991069	-0.0129431	0.677914	1
mmu-let-7d-5p	8172.42	8170.69	0.999788	-0.000305359	0.692808	1
mmu-let-7e-3p	11.5227	10.342	0.897539	-0.155954	0.881427	1
mmu-let-7f-1-3p	16.0479	15.1662	0.945059	-0.081524	0.881803	1
mmu-let-7i-3p	8.64453	8.93572	1.03368	0.0477952	1	1
mmu-let-7i-5p	16017	17218.7	1.07503	0.104373	0.610556	1
mmu-miR-100-5p	7490.8	7665.98	1.02339	0.0333506	0.88683	1
mmu-miR-101a-3p	1178.36	1097.89	0.931711	-0.102046	0.708784	1
mmu-miR-101b-3p	679.673	699.664	1.02941	0.0418205	0.625799	1
mmu-miR-101c	10.4491	10.3262	0.98824	-0.0170672	0.83384	1
mmu-miR-106a-5p	1.58402	2.10423	1.3284	0.409695	0.690666	1
mmu-miR-106b-5p	25.5136	25.2725	0.99055	-0.0136976	0.811487	1
mmu-miR-10b-5p	50922.4	49788.2	0.977727	-0.0324968	0.59063	1
mmu-miR-1193-3p	5.77249	5.78444	1.00207	0.00298353	0.775089	1
mmu-miR-1193-5p	1.33538	0.873154	0.653863	-0.612939	0.551043	1
mmu-miR-1195	45.1608	50.6517	1.12158	0.165537	0.598643	1
mmu-miR-1198-3p	1.34611	1.24142	0.922228	-0.116805	0.837392	1
mmu-miR-125a-3p	34.7222	37.8241	1.08934	0.123448	0.956332	1
mmu-miR-125b-1-3p	146.235	155.915	1.06619	0.092467	0.893264	1
mmu-miR-125b-2-3p	172.99	171.263	0.990015	-0.0144771	0.989584	1
mmu-miR-125b-5p	23825.4	25181	1.05689	0.0798301	0.922073	1
mmu-miR-127-3p	222.029	236.562	1.06546	0.0914734	0.873504	1
mmu-miR-127-5p	36.7711	36.872	1.00274	0.00395168	0.977972	1
mmu-miR-129-5p	52.2524	52.0624	0.996365	-0.00525399	0.708795	1
mmu-miR-133a-5p	3.49809	2.89922	0.8288	-0.270903	1	1
mmu-miR-134-5p	161.929	177.547	1.09645	0.132835	0.894957	1
mmu-miR-135a-5p	153.603	158.864	1.03425	0.0485854	0.523267	1
mmu-miR-135b-5p	5.65876	5.08241	0.89815	-0.154971	0.789567	1
mmu-miR-136-3p	26.7637	26.0537	0.973471	-0.0387904	0.938683	1
mmu-miR-136-5p	19.5519	21.2277	1.08571	0.118634	1	1
mmu-miR-137-5p	0.776046	0.364688	0.469931	-1.08948	0.799736	1
mmu-miR-139-3p	20.1299	24.1257	1.1985	0.261229	0.800516	1
mmu-miR-139-5p	587.972	577.366	0.981961	-0.0262625	0.612382	1
mmu-miR-142a-3p	185.855	191.836	1.03218	0.0456989	0.894183	1
mmu-miR-142a-5p	947.677	960.765	1.01381	0.0197892	0.78501	1
mmu-miR-143-5p	207.465	218.996	1.05558	0.0780378	0.835611	1
mmu-miR-144-5p	57.3474	72.2427	1.25974	0.333122	0.764376	1
mmu-miR-145a-3p	2064.5	2233.67	1.08194	0.113622	0.597716	1
mmu-miR-146b-3p	6.85143	8.37343	1.22214	0.289413	0.760751	1
mmu-miR-146b-5p	2241.71	2296.55	1.02446	0.0348677	0.946485	1
mmu-miR-148a-3p	50252.2	46276.6	0.920888	-0.118902	0.652956	1
mmu-miR-148a-5p	76.001	70.034	0.921488	-0.117963	0.863018	1
mmu-miR-149-5p	198.923	207.387	1.04255	0.0601136	0.907605	1
mmu-miR-150-5p	1200.44	1233.04	1.02715	0.0386526	0.736214	1
mmu-miR-151-3p	1483.93	1463.52	0.986244	-0.0199837	0.653261	1
mmu-miR-151-5p	125.383	125.882	1.00398	0.00572753	0.560148	1
mmu-miR-152-5p	37.2808	39.0282	1.04687	0.0660835	0.873061	1
mmu-miR-154-5p	12.1588	11.5764	0.952095	-0.0708231	0.744625	1
mmu-miR-155-5p	80.8002	82.0679	1.01569	0.0224581	0.916577	1
mmu-miR-15a-5p	26.326	26.6163	1.01103	0.0158195	0.678073	1
mmu-miR-16-2-3p	4.44836	4.19875	0.943887	-0.0833132	0.997522	1
mmu-miR-1668	1.22976	1.29462	1.05274	0.0741514	0.76973	1
mmu-miR-17-3p	12.2583	10.5556	0.861095	-0.215755	0.961379	1
mmu-miR-17-5p	132.076	135.606	1.02673	0.038053	0.722547	1
mmu-miR-181c-3p	9.74971	9.77019	1.0021	0.00302844	0.925028	1
mmu-miR-181c-5p	56.4304	49.547	0.87802	-0.187675	0.769277	1
mmu-miR-181d-5p	221.422	225.555	1.01867	0.0266805	0.628151	1
mmu-miR-182-5p	1591.95	1519.33	0.954385	-0.0673563	0.841923	1
mmu-miR-183-3p	2.17747	2.74262	1.25954	0.332901	0.649397	1
mmu-miR-183-5p	1493.4	1433.15	0.959653	-0.0594145	0.880021	1
mmu-miR-1843a-3p	15.5778	14.8175	0.951191	-0.0721927	0.846878	1
mmu-miR-187-5p	15.1618	14.3615	0.947213	-0.0782397	0.749484	1
mmu-miR-188-5p	1.20621	1.42167	1.17862	0.237097	0.915393	1
mmu-miR-18a-3p	13.8155	15.8837	1.14971	0.201264	0.749123	1
mmu-miR-18a-5p	76.5196	71.8506	0.938983	-0.0908285	0.778063	1
mmu-miR-190a-5p	1.98553	1.87182	0.942733	-0.0850793	1	1
mmu-miR-191-5p	20148.7	20873.6	1.03598	0.0509908	0.546984	1
mmu-miR-1929-5p	1.4052	1.58166	1.12557	0.170661	1	1
mmu-miR-1930-5p	6.33573	6.21483	0.980918	-0.0277955	0.721279	1
mmu-miR-1931	4.24532	3.5036	0.825285	-0.277036	0.620403	1
mmu-miR-1933-3p	0.862342	1.11536	1.2934	0.371172	0.561633	1
mmu-miR-1933-5p	0.362406	1.21248	3.34565	1.74229	0.552102	1
mmu-miR-193b-3p	8.08181	6.79696	0.841019	-0.24979	0.684005	1
mmu-miR-1941-3p	1.94301	1.45905	0.750923	-0.413263	0.58031	1
mmu-miR-1941-5p	2.29612	1.81887	0.792152	-0.336151	0.925654	1
mmu-miR-1946a	1.54008	1.68374	1.09328	0.128661	1	1
mmu-miR-1947-5p	11.2681	9.28154	0.823704	-0.279802	0.60751	1
mmu-miR-1957a	121.907	133.613	1.09602	0.132275	0.67969	1
mmu-miR-195a-3p	56.7408	60.7931	1.07142	0.0995211	0.822908	1
mmu-miR-1961	0.693667	0.590143	0.850758	-0.233178	1	1
mmu-miR-1964-3p	11.7878	12.5116	1.0614	0.0859686	0.863178	1
mmu-miR-1969	6.21691	5.29479	0.851676	-0.231624	0.717763	1
mmu-miR-196a-2-3p	0.706819	0.97021	1.37264	0.456955	0.893636	1
mmu-miR-196a-5p	2221.71	2192.4	0.986809	-0.0191577	0.57793	1
mmu-miR-196b-3p	0.455394	0.39301	0.863011	-0.21255	1	1
mmu-miR-196b-5p	2058.29	2175.33	1.05686	0.0797836	0.868423	1
mmu-miR-1981-5p	182.69	181.695	0.994554	-0.00787837	0.723132	1
mmu-miR-1982-3p	1.5325	1.4499	0.946097	-0.0799398	0.790403	1
mmu-miR-199a-5p	5932.91	5719.68	0.96406	-0.0528054	0.637146	1
mmu-miR-199b-5p	113.97	110.044	0.965555	-0.0505701	0.759503	1
mmu-miR-19b-3p	829.425	867.073	1.04539	0.0640418	0.569054	1
mmu-miR-200a-5p	135.875	125.4	0.922907	-0.115742	0.7135	1
mmu-miR-204-3p	5.82001	5.96244	1.02447	0.0348812	1	1
mmu-miR-204-5p	519.072	583.558	1.12423	0.168943	0.679151	1
mmu-miR-205-3p	1.92367	2.54289	1.3219	0.40261	0.730456	1
mmu-miR-20a-3p	2.1784	1.99269	0.914751	-0.128549	1	1
mmu-miR-20a-5p	447.045	469.071	1.04927	0.0693863	0.545993	1
mmu-miR-20b-5p	5.2179	3.86149	0.740046	-0.434313	0.547211	1
mmu-miR-210-3p	56.9539	53.5424	0.940102	-0.0891113	0.606358	1
mmu-miR-211-5p	14.1449	13.7005	0.968579	-0.0460588	0.866459	1
mmu-miR-2137	25.7594	26.7438	1.03822	0.0541081	0.641381	1
mmu-miR-214-3p	467.627	475.476	1.01678	0.0240139	0.886319	1
mmu-miR-214-5p	208.308	233.536	1.12111	0.164928	0.697833	1
mmu-miR-215-5p	11.6601	9.68784	0.830857	-0.267327	0.771776	1
mmu-miR-218-1-3p	1.56489	1.53183	0.978874	-0.0308054	0.989463	1
mmu-miR-218-5p	1675.21	1703.03	1.01661	0.0237616	0.620645	1
mmu-miR-219a-2-3p	1.78562	1.97642	1.10685	0.146461	1	1
mmu-miR-219c-5p	0.625942	0.54173	0.865463	-0.208456	0.950846	1
mmu-miR-21a-3p	2.90297	2.88192	0.99275	-0.0104977	0.963298	1
mmu-miR-21a-5p	23560.6	24094.2	1.02265	0.0323067	0.592068	1
mmu-miR-21b	1.80052	1.68276	0.934595	-0.0975866	1	1
mmu-miR-21c	1.22375	1.31807	1.07708	0.107125	0.954502	1
mmu-miR-22-5p	184.848	174.786	0.945567	-0.0807486	0.592227	1
mmu-miR-222-5p	18.0309	14.8975	0.82622	-0.275401	0.74848	1
mmu-miR-223-5p	81.238	85.9252	1.0577	0.0809268	0.997927	1
mmu-miR-224-5p	281.032	324.787	1.1557	0.208761	0.651522	1
mmu-miR-23a-3p	1377.21	1389.78	1.00912	0.0131014	0.978319	1
mmu-miR-23a-5p	5.31116	8.03972	1.51374	0.598117	0.737391	1
mmu-miR-23b-5p	11.9012	13.3004	1.11757	0.160362	0.716066	1
mmu-miR-24-1-5p	44.4044	44.8986	1.01113	0.01597	0.672617	1
mmu-miR-24-2-5p	462.206	448.405	0.970141	-0.0437343	0.544686	1
mmu-miR-26a-1-3p	1.18608	1.67315	1.41065	0.496359	0.557927	1
mmu-miR-26a-2-3p	18.6427	19.3061	1.03559	0.0504496	0.771119	1
mmu-miR-26b-3p	4.35278	4.15035	0.953493	-0.0687055	0.91019	1
mmu-miR-26b-5p	3254.78	3024.55	0.929266	-0.105837	0.574564	1
mmu-miR-27a-5p	72.0443	79.7647	1.10716	0.146867	0.84948	1
mmu-miR-27b-5p	22.7083	21.3646	0.940827	-0.0879993	0.712075	1
mmu-miR-28a-3p	181.562	174.028	0.958509	-0.0611358	0.67114	1
mmu-miR-291a-3p	0.362406	0.335453	0.925629	-0.111494	1	1
mmu-miR-292a-5p	10.506	9.55468	0.909452	-0.136931	0.898105	1
mmu-miR-294-3p	2.09655	2.04515	0.975486	-0.0358076	0.870047	1
mmu-miR-295-3p	1.94967	2.14593	1.10067	0.138376	0.67719	1
mmu-miR-297a-3p	199.325	212.243	1.06481	0.0905902	0.530137	1
mmu-miR-297a-5p	0.771221	2.06211	2.67382	1.4189	0.700367	1
mmu-miR-297b-3p	99.6627	106.121	1.06481	0.0905902	0.530539	1
mmu-miR-297c-3p	99.6627	106.121	1.06481	0.0905902	0.530539	1
mmu-miR-299a-5p	19.7321	18.5809	0.941657	-0.0867262	0.904645	1
mmu-miR-299b-3p	2.03941	0.773588	0.37932	-1.39851	0.577786	1
mmu-miR-29a-5p	1.69362	1.90434	1.12442	0.169179	1	1
mmu-miR-29b-2-5p	1.04613	0.859466	0.821569	-0.283546	0.99569	1
mmu-miR-300-3p	116.307	122.387	1.05227	0.0735079	0.947767	1
mmu-miR-301a-3p	1.64439	1.8442	1.12151	0.165439	0.721086	1
mmu-miR-3057-5p	3.27007	3.06767	0.938105	-0.0921784	0.922613	1
mmu-miR-3061-3p	0.625818	0.747641	1.19466	0.256602	0.910709	1
mmu-miR-3061-5p	0.446752	0.750381	1.67964	0.74815	0.765906	1
mmu-miR-3062-5p	2.89242	1.75635	0.607225	-0.719697	0.720458	1
mmu-miR-3066-3p	0.804524	1.37309	1.70671	0.771216	0.634388	1
mmu-miR-3068-5p	14.5936	15.3667	1.05298	0.0744736	0.829761	1
mmu-miR-3073b-5p	1.07829	1.45438	1.34879	0.431666	0.561984	1
mmu-miR-3074-1-3p	0.678765	0.495691	0.730285	-0.453469	1	1
mmu-miR-3082-3p	1.38193	1.06468	0.770429	-0.376266	0.782006	1
mmu-miR-3086-5p	1.31241	1.36419	1.03945	0.0558251	0.874933	1
mmu-miR-3087-3p	0.348494	0.488375	1.40139	0.486855	0.812525	1
mmu-miR-3095-3p	3.44651	3.85481	1.11847	0.161522	1	1
mmu-miR-30c-1-3p	22.2137	24.1507	1.0872	0.120611	0.963716	1
mmu-miR-30d-3p	43.9512	42.9737	0.97776	-0.0324475	1	1
mmu-miR-30e-5p	714.17	716.901	1.00382	0.00550645	0.700905	1
mmu-miR-31-3p	2.10345	1.9449	0.924626	-0.113057	0.885915	1
mmu-miR-3102-5p.2-5p	0.825194	0.936868	1.13533	0.183111	1	1
mmu-miR-3105-3p	1.99692	1.58867	0.795561	-0.329955	0.773031	1
mmu-miR-3109-3p	0.676204	0.470944	0.696453	-0.521902	0.80232	1
mmu-miR-323-3p	15.8134	21.1589	1.33804	0.420117	0.641436	1
mmu-miR-324-5p	5.94095	4.66542	0.785298	-0.348688	0.665279	1
mmu-miR-325-5p	1.83479	1.41823	0.772966	-0.371524	0.918253	1
mmu-miR-326-3p	12.054	11.918	0.988712	-0.0163776	0.684337	1
mmu-miR-329-5p	15.624	14.5937	0.934057	-0.0984168	0.826365	1
mmu-miR-330-5p	53.1826	52.7512	0.991889	-0.0117499	0.529888	1
mmu-miR-331-3p	33.3034	33.9382	1.01906	0.0272377	0.592795	1
mmu-miR-337-5p	183.688	200.062	1.08914	0.123184	0.95044	1
mmu-miR-339-3p	32.5647	32.4921	0.997772	-0.00321766	0.977058	1
mmu-miR-340-5p	936.459	983.639	1.05038	0.0709128	0.621743	1
mmu-miR-341-5p	1.49607	1.75476	1.17291	0.230095	1	1
mmu-miR-342-3p	264.521	263.642	0.996674	-0.00480703	0.943376	1
mmu-miR-342-5p	72.5247	87.8071	1.21072	0.275865	0.987064	1
mmu-miR-344-3p	23.1771	20.5797	0.887933	-0.171477	0.993962	1
mmu-miR-344d-3p	3.70701	4.91057	1.32467	0.405635	0.695895	1
mmu-miR-3470a	68.7539	72.3092	1.05171	0.0727376	1	1
mmu-miR-3470b	72.6414	74.6033	1.02701	0.0384472	0.916604	1
mmu-miR-3471	18.0532	18.7728	1.03986	0.0563953	0.760135	1
mmu-miR-3473a	11.1399	11.4065	1.02393	0.034118	0.994628	1
mmu-miR-3473b	140.512	136.202	0.969328	-0.0449437	0.616831	1
mmu-miR-3473f	8.37318	6.94033	0.828876	-0.270771	0.716935	1
mmu-miR-34a-5p	16.0615	14.243	0.886782	-0.173348	0.765609	1
mmu-miR-350-3p	41.413	37.5839	0.907539	-0.139968	0.851446	1
mmu-miR-350-5p	7.31024	6.17089	0.844143	-0.244441	0.547576	1
mmu-miR-351-3p	2.55168	3.27714	1.2843	0.360988	1	1
mmu-miR-351-5p	118.983	124.045	1.04255	0.0601111	0.831716	1
mmu-miR-3535	337.561	335.535	0.993998	-0.00868488	0.937576	1
mmu-miR-361-3p	154.124	155.357	1.008	0.011497	0.933898	1
mmu-miR-361-5p	48.169	45.7122	0.948997	-0.0755242	0.879782	1
mmu-miR-365-1-5p	1.41345	1.1889	0.841133	-0.249594	0.743852	1
mmu-miR-365-2-5p	4.99144	7.24809	1.4521	0.538144	0.581638	1
mmu-miR-369-3p	12.3625	11.407	0.922712	-0.116047	1	1
mmu-miR-370-3p	105.556	119.505	1.13215	0.17906	0.600888	1
mmu-miR-374b-5p	200.627	199.461	0.994185	-0.00841314	0.59018	1
mmu-miR-376b-5p	22.0281	20.2682	0.920111	-0.120121	0.636811	1
mmu-miR-376c-5p	0.630899	0.363775	0.576598	-0.794363	1	1
mmu-miR-377-3p	2.46164	2.40055	0.97518	-0.0362598	0.693698	1
mmu-miR-379-5p	2868.03	3090.88	1.0777	0.107958	0.816276	1
mmu-miR-380-3p	5.27625	5.35103	1.01417	0.020304	0.962946	1
mmu-miR-380-5p	9.81554	10.7985	1.10014	0.137686	0.742953	1
mmu-miR-381-3p	228.735	234.548	1.02541	0.0362045	0.853161	1
mmu-miR-382-3p	25.3601	24.7545	0.976121	-0.034868	0.80528	1
mmu-miR-382-5p	281.273	312.675	1.11164	0.152695	0.886863	1
mmu-miR-383-5p	1.25151	0.828785	0.66223	-0.594595	0.819537	1
mmu-miR-384-3p	0.225942	0.335834	1.48637	0.571795	1	1
mmu-miR-3962	5.55103	6.08301	1.09584	0.132031	1	1
mmu-miR-3964	1.6567	1.50319	0.907339	-0.140286	0.999808	1
mmu-miR-3968	92.6006	94.6333	1.02195	0.0313269	0.777499	1
mmu-miR-409-5p	22.6472	22.5539	0.995882	-0.00595397	0.835818	1
mmu-miR-410-5p	2.91107	4.37082	1.50145	0.586355	0.564243	1
mmu-miR-411-3p	95.2588	110.178	1.15661	0.209906	0.663597	1
mmu-miR-411-5p	1105.48	1211.65	1.09603	0.13229	0.706752	1
mmu-miR-412-5p	4.63837	3.1757	0.684659	-0.546543	0.579209	1
mmu-miR-423-3p	835.239	810.87	0.970823	-0.0427197	0.55342	1
mmu-miR-423-5p	340.503	377.979	1.11006	0.150637	0.883736	1
mmu-miR-425-3p	50.3682	50.7609	1.0078	0.0112046	0.660378	1
mmu-miR-431-3p	1.12572	0.882219	0.783693	-0.351639	0.902022	1
mmu-miR-431-5p	24.609	28.2045	1.1461	0.196736	0.703433	1
mmu-miR-433-3p	71.5851	79.0868	1.10479	0.143777	1	1
mmu-miR-434-3p	530.644	569.139	1.07254	0.101036	0.894767	1
mmu-miR-434-5p	757.995	782.196	1.03193	0.045341	0.969466	1
mmu-miR-450a-5p	168.769	163.96	0.9715	-0.041714	0.601899	1
mmu-miR-450b-5p	2.24314	1.44708	0.645114	-0.632374	0.557565	1
mmu-miR-455-3p	224.18	240.549	1.07302	0.101671	1	1
mmu-miR-465d-3p	28.5861	26.9153	0.94155	-0.0868902	0.974424	1
mmu-miR-466f	2.6006	1.34547	0.517368	-0.950738	0.853106	1
mmu-miR-466f-5p	2.6006	1.34547	0.517368	-0.950738	0.853106	1
mmu-miR-466h-3p	4.21114	4.65234	1.10477	0.143747	0.812162	1
mmu-miR-466h-5p	2.58629	1.71228	0.662061	-0.594964	0.610884	1
mmu-miR-466l-3p	0.249339	0.308045	1.23545	0.305034	0.785021	1
mmu-miR-466m-3p	4.43325	5.0381	1.13644	0.184517	0.686413	1
mmu-miR-466n-3p	6.62041	6.28989	0.950076	-0.073885	0.657407	1
mmu-miR-466p-5p	1.3952	1.00178	0.71802	-0.477905	0.942674	1
mmu-miR-467c-3p	8.91613	7.94522	0.891106	-0.16633	0.867519	1
mmu-miR-467e-3p	14.8527	12.9499	0.871889	-0.197783	0.838966	1
mmu-miR-483-3p	7.78509	6.70594	0.861382	-0.215274	1	1
mmu-miR-483-5p	2.30132	2.51502	1.09286	0.128109	1	1
mmu-miR-484	189.349	181.883	0.960573	-0.0580335	0.565997	1
mmu-miR-485-3p	53.7557	62.3251	1.15941	0.213395	0.79675	1
mmu-miR-485-5p	75.0097	88.4447	1.17911	0.237698	0.837732	1
mmu-miR-486a-3p	131.475	141.316	1.07486	0.104143	0.757677	1
mmu-miR-486a-5p	4106.88	4702.62	1.14506	0.195423	0.783419	1
mmu-miR-486b-3p	11.6433	11.7155	1.0062	0.00891819	0.60485	1
mmu-miR-486b-5p	4194.69	4842.76	1.1545	0.207266	0.803071	1
mmu-miR-491-5p	1.60073	1.63556	1.02176	0.031058	1	1
mmu-miR-493-5p	5.81568	5.18697	0.891893	-0.165057	0.91939	1
mmu-miR-494-3p	14.6317	16.8971	1.15483	0.207675	0.673831	1
mmu-miR-495-3p	24.0756	26.1268	1.0852	0.117956	0.947714	1
mmu-miR-497a-5p	56.9669	54.6021	0.958488	-0.0611678	0.687945	1
mmu-miR-500-3p	4.9113	5.60101	1.14043	0.189582	1	1
mmu-miR-501-3p	395.153	398.625	1.00879	0.0126203	0.918849	1
mmu-miR-503-5p	8.54741	7.60661	0.889932	-0.168232	0.664368	1
mmu-miR-504-5p	6.32214	6.45383	1.02083	0.0297426	0.903524	1
mmu-miR-505-5p	6.102	8.10044	1.32751	0.408718	0.832443	1
mmu-miR-5100	8.31585	10.3522	1.24488	0.316002	0.697771	1
mmu-miR-5101	1.75058	2.15492	1.23098	0.299805	1	1
mmu-miR-5107-3p	6.59681	6.16774	0.934958	-0.0970263	0.730933	1
mmu-miR-5107-5p	3.72954	3.25467	0.872674	-0.196485	0.947141	1
mmu-miR-5108	0.98015	0.735612	0.750509	-0.414058	0.740985	1
mmu-miR-5110	0.10865	0	0	#NAME?	1	1
mmu-miR-5113	2.04515	3.94803	1.93043	0.948923	0.678636	1
mmu-miR-5114	2.17578	2.28182	1.04874	0.0686522	0.886382	1
mmu-miR-5119	8.07426	8.94701	1.10809	0.148075	0.706619	1
mmu-miR-5121	14.1662	16.4308	1.15985	0.213944	0.9896	1
mmu-miR-5122	4.43253	3.70831	0.836612	-0.25737	0.742953	1
mmu-miR-5123	1.46344	1.51174	1.03301	0.0468528	0.805105	1
mmu-miR-5126	46.1522	46.4452	1.00635	0.0091299	0.563509	1
mmu-miR-5132-5p	2.07262	2.48743	1.20013	0.263196	0.816006	1
mmu-miR-539-5p	1.51115	1.54802	1.0244	0.0347724	0.869877	1
mmu-miR-541-5p	1185.38	1358.75	1.14626	0.196934	0.721694	1
mmu-miR-547-3p	34.5334	33.7211	0.976476	-0.0343436	0.884997	1
mmu-miR-5615-5p	1.48813	1.13904	0.765417	-0.385681	0.618043	1
mmu-miR-574-3p	200.615	206.689	1.03028	0.0430341	1	1
mmu-miR-574-5p	38.2922	38.5081	1.00564	0.00811416	0.896517	1
mmu-miR-592-5p	0.462885	0.515783	1.11428	0.156111	1	1
mmu-miR-615-3p	646.118	715.298	1.10707	0.146747	1	1
mmu-miR-6236	1.39344	2.0344	1.45998	0.545947	0.651301	1
mmu-miR-6240	69.6366	74.626	1.07165	0.0998316	0.831738	1
mmu-miR-6418-3p	2.08399	2.21611	1.06339	0.0886765	1	1
mmu-miR-653-5p	1.52947	1.18158	0.772543	-0.372312	0.523722	1
mmu-miR-665-3p	1.51744	1.22354	0.806321	-0.310573	0.855541	1
mmu-miR-666-5p	13.9459	15.9179	1.1414	0.190801	0.826877	1
mmu-miR-667-5p	2.16316	2.6453	1.22289	0.290291	0.544512	1
mmu-miR-669a-3-3p	3.72439	3.5127	0.943161	-0.0844245	1	1
mmu-miR-669a-3p	2135.1	2201.63	1.03116	0.0442679	0.601163	1
mmu-miR-669b-3p	2.62022	2.27983	0.870091	-0.200762	0.797972	1
mmu-miR-669d-2-3p	0.919429	1.41458	1.53854	0.621563	0.92273	1
mmu-miR-669d-3p	0.693488	1.41458	2.03981	1.02843	0.672632	1
mmu-miR-669e-3p	1.47039	0.756785	0.514683	-0.958244	0.778487	1
mmu-miR-669f-5p	1.98245	1.93918	0.978175	-0.0318357	0.702509	1
mmu-miR-669m-3p	2.42121	1.86765	0.771372	-0.374502	1	1
mmu-miR-669m-5p	0.755751	0.205363	0.271734	-1.87973	0.564065	1
mmu-miR-669o-3p	194.1	200.148	1.03116	0.0442679	0.601784	1
mmu-miR-669p-3p	23.9333	22.5506	0.942229	-0.0858509	0.986449	1
mmu-miR-671-3p	33.2669	41.5419	1.24874	0.320478	0.896304	1
mmu-miR-672-3p	2.01197	1.74169	0.86566	-0.208127	1	1
mmu-miR-673-3p	1.73958	2.86829	1.64885	0.721458	0.638261	1
mmu-miR-673-5p	16.5957	19.6226	1.18239	0.241707	0.637424	1
mmu-miR-674-3p	311.634	320.019	1.02691	0.0383056	0.808914	1
mmu-miR-674-5p	24.1063	25.143	1.04301	0.0607485	1	1
mmu-miR-676-3p	1500.85	1581.63	1.05382	0.0756341	0.982368	1
mmu-miR-677-5p	17.8513	14.4562	0.809812	-0.304342	0.711733	1
mmu-miR-679-5p	2.84345	3.40385	1.19708	0.259524	0.89236	1
mmu-miR-6899-3p	2.72799	2.42059	0.887316	-0.172481	0.884927	1
mmu-miR-694	1.11748	0.863954	0.773127	-0.371222	1	1
mmu-miR-6945-3p	1.3018	0.996841	0.765743	-0.385068	0.895029	1
mmu-miR-6946-3p	1.09621	0.932913	0.851035	-0.23271	0.915315	1
mmu-miR-6952-3p	1.32025	1.29424	0.980302	-0.0287019	1	1
mmu-miR-6958-3p	0.876054	1.20899	1.38004	0.464708	1	1
mmu-miR-6986-5p	0.918522	1.75567	1.91141	0.934639	0.526961	1
mmu-miR-7007-3p	3.38383	4.33716	1.28173	0.358092	1	1
mmu-miR-7010-5p	2.56395	1.79451	0.6999	-0.514779	0.648307	1
mmu-miR-7033-5p	1.88924	2.00687	1.06226	0.0871378	0.897897	1
mmu-miR-7043-3p	18.7218	21.4506	1.14576	0.1963	0.939857	1
mmu-miR-7059-5p	1.60119	1.47685	0.922345	-0.116621	0.821372	1
mmu-miR-709	7.86963	9.54297	1.21263	0.278143	0.930613	1
mmu-miR-712-5p	0.280105	0	0	#NAME?	0.544202	1
mmu-miR-714	1.36081	2.14677	1.57757	0.657706	0.96814	1
mmu-miR-7210-3p	1.87815	1.17017	0.623044	-0.682593	0.847187	1
mmu-miR-7214-3p	1.59955	1.35976	0.850092	-0.23431	1	1
mmu-miR-7217-3p	2.38661	3.26425	1.36774	0.45179	0.847457	1
mmu-miR-7219-3p	1.29253	0.881384	0.681908	-0.552352	0.88443	1
mmu-miR-7226-3p	1.16559	1.60496	1.37696	0.461482	0.847503	1
mmu-miR-7229-5p	0.958392	0.87665	0.914709	-0.128615	1	1
mmu-miR-7240-5p	1.03751	0.904972	0.872253	-0.197181	1	1
mmu-miR-743a-3p	2928.18	2973.52	1.01548	0.0221673	0.632995	1
mmu-miR-744-3p	0.798443	0.308045	0.385807	-1.37405	1	1
mmu-miR-758-3p	2.34781	2.50353	1.06633	0.0926473	1	1
mmu-miR-760-3p	6.11104	7.33244	1.19987	0.262877	0.653177	1
mmu-miR-7688-5p	2.11107	2.5846	1.22431	0.291967	0.888313	1
mmu-miR-770-3p	3.05643	3.1718	1.03774	0.0534501	0.915592	1
mmu-miR-8103	1.15114	1.64574	1.42966	0.515667	0.762642	1
mmu-miR-8112	4.92725	4.23328	0.859155	-0.219009	0.907283	1
mmu-miR-872-3p	19.6288	19.2872	0.982596	-0.02533	0.891822	1
mmu-miR-874-3p	15.2425	14.1835	0.930526	-0.103881	0.734918	1
mmu-miR-877-3p	2.67485	3.32356	1.24252	0.313272	1	1
mmu-miR-877-5p	1.64199	1.42433	0.867439	-0.205166	0.78349	1
mmu-miR-878-3p	84.974	86.25	1.01502	0.0215034	0.633601	1
mmu-miR-879-5p	0.249339	0.261093	1.04714	0.0664577	1	1
mmu-miR-883a-5p	9.45314	8.64549	0.914563	-0.128846	0.950821	1
mmu-miR-883b-3p	25.8017	25.8409	1.00152	0.00219143	0.708239	1
mmu-miR-883b-5p	21.4813	22.1008	1.02884	0.0410164	0.529919	1
mmu-miR-92a-1-5p	4.01961	4.2646	1.06095	0.0853572	0.906362	1
mmu-miR-92b-5p	1.57648	2.11807	1.34354	0.426042	0.684113	1
mmu-miR-93-3p	7.77373	7.69474	0.98984	-0.0147331	1	1
mmu-miR-935	7.50443	7.92244	1.0557	0.0782024	0.744145	1
mmu-miR-96-5p	135.135	115.465	0.854444	-0.226942	0.72057	1
mmu-miR-98-3p	2.1483	1.84155	0.857213	-0.222275	0.886445	1
mmu-miR-99a-3p	1.1672	1.86986	1.60201	0.679881	0.600512	1
mmu-miR-99a-5p	108441	114808	1.05872	0.0823188	0.86507	1
mmu-miR-99b-5p	5072.96	5061.23	0.997688	-0.00333985	0.683582	1

## Sheet: Control9wkv20wk_DEseq
miRNA	baseMeanA (mean of 9wk Control sperm)	baseMeanB (mean of 20wk Control sperm)	foldChange	log2FoldChange	pval	padj
mmu-miR-434-3p	526.204	202.583	0.38499	-1.37711	5.29e-52	3.94e-49
mmu-miR-337-5p	182.281	74.5046	0.408735	-1.29076	9.9e-43	3.68e-40
mmu-miR-455-3p	222.139	49.8364	0.224348	-2.15619	8.7e-41	2.16e-38
mmu-miR-134-5p	160.777	65.8757	0.409733	-1.28725	1.62e-40	3.01e-38
mmu-miR-484	187.776	74.8773	0.398758	-1.32641	2.38e-39	3.54e-37
mmu-miR-150-5p	1193.82	396.773	0.332356	-1.5892	3.12e-35	3.87e-33
mmu-miR-127-3p	220.291	82.2822	0.373516	-1.42076	4.87e-34	5.17e-32
mmu-miR-5124a	19.9511	0.250783	0.0125699	-6.31388	7.91e-32	7.35e-30
mmu-miR-5121	14.0425	155.923	11.1037	3.47296	7.26e-29	6e-27
mmu-miR-1249-3p	40.8892	10.6329	0.260041	-1.94319	4.48e-27	3.33e-25
mmu-miR-206-3p	352.93	16.8541	0.0477547	-4.38821	9.42e-27	6.37e-25
mmu-miR-3068-3p	12.8153	62.4009	4.86924	2.2837	1.36e-25	8.45e-24
mmu-miR-379-5p	2837.92	1314.52	0.463197	-1.1103	1.48e-18	8.48e-17
mmu-miR-411-3p	94.0951	38.5001	0.409162	-1.28926	1.89e-17	1e-15
mmu-miR-351-5p	118.248	36.626	0.309739	-1.69088	7.19e-17	3.57e-15
mmu-miR-125b-1-3p	144.606	53.36	0.369003	-1.4383	2.27e-16	1.05e-14
mmu-miR-370-3p	104.64	50.4417	0.482048	-1.05275	2.44e-16	1.07e-14
mmu-miR-184-3p	1621.01	4598.79	2.837	1.50436	3.33e-15	1.37e-13
mmu-miR-23b-5p	11.7101	1.29171	0.110308	-3.1804	4.81e-15	1.88e-13
mmu-miR-5128	61.5269	246.591	4.00785	2.00283	2.02e-14	7.5e-13
mmu-miR-543-3p	43.708	17.0851	0.390891	-1.35516	3.67e-14	1.3e-12
mmu-miR-1247-3p	18.8336	4.07299	0.216262	-2.20915	7.22e-14	2.44e-12
mmu-miR-379-3p	42.6913	16.7422	0.392168	-1.35046	1.57e-13	5.07e-12
mmu-miR-196a-5p	2200.62	1327.91	0.603426	-0.728751	1.69e-13	5.23e-12
mmu-miR-541-5p	1177.94	602.785	0.511729	-0.966547	1.22e-12	3.62e-11
mmu-miR-574-3p	198.348	81.968	0.413254	-1.2749	2.59e-12	7.42e-11
mmu-miR-192-5p	1129.89	2320.93	2.05412	1.03852	5.37e-12	1.48e-10
mmu-miR-411-5p	1095.29	494.782	0.451737	-1.14645	5.63e-12	1.5e-10
mmu-miR-672-5p	319.612	624.041	1.9525	0.965319	7.2e-12	1.85e-10
mmu-miR-470-5p	2186.58	4801.56	2.19592	1.13483	9.01e-12	2.24e-10
mmu-miR-3074-5p	56.7982	110.413	1.94395	0.958992	1.41e-11	3.39e-10
mmu-miR-150-3p	19.8667	5.05491	0.254442	-1.97459	2.8e-11	6.35e-10
mmu-miR-677-5p	17.6864	52.6093	2.97456	1.57268	2.82e-11	6.35e-10
mmu-miR-30e-3p	908.304	1334.38	1.46908	0.554917	3.92e-11	8.58e-10
mmu-miR-503-3p	38.6815	9.54334	0.246716	-2.01908	5.1e-11	1.08e-09
mmu-miR-7a-5p	5868.43	11660.3	1.98695	0.990554	8.68e-11	1.79e-09
mmu-miR-3473e	97.8067	296.821	3.03477	1.60159	1.02e-10	2.04e-09
mmu-miR-125b-5p	23636.9	13326	0.563779	-0.826798	1.5e-10	2.94e-09
mmu-miR-193a-5p	20.0077	5.38515	0.269154	-1.8935	1.69e-10	3.23e-09
mmu-miR-574-5p	37.6658	11.5336	0.306208	-1.70742	2.13e-10	3.96e-09
mmu-miR-674-5p	23.8045	9.80721	0.41199	-1.27932	5.73e-10	1.04e-08
mmu-miR-382-5p	279.816	125.729	0.449328	-1.15416	7.45e-10	1.32e-08
mmu-miR-465b-5p	15159.5	38275.8	2.52487	1.33621	7.85e-10	1.36e-08
mmu-miR-376b-5p	21.7465	9.86104	0.453454	-1.14097	1.29e-09	2.19e-08
mmu-miR-433-3p	71.0842	24.9743	0.351334	-1.50908	1.82e-09	3.01e-08
mmu-miR-743a-5p	1130.34	2806.55	2.48292	1.31204	2.07e-09	3.34e-08
mmu-miR-322-3p	116.777	41.136	0.352261	-1.50528	2.39e-09	3.78e-08
mmu-miR-190b-5p	35.376	84.977	2.40211	1.2643	2.86e-09	4.43e-08
mmu-miR-741-3p	1953.55	4523	2.31527	1.21118	3.41e-09	5.17e-08
mmu-miR-871-3p	931.4	1892.34	2.03172	1.0227	3.83e-09	5.69e-08
mmu-let-7b-5p	7030.13	4249.64	0.604489	-0.726211	5.28e-09	7.7e-08
mmu-miR-3473b	138.984	332.793	2.39446	1.2597	5.44e-09	7.78e-08
mmu-miR-299a-3p	50.1367	26.3774	0.52611	-0.926564	6.67e-09	9.36e-08
mmu-miR-376b-3p	21.0841	9.52298	0.451667	-1.14667	8.1e-09	1.12e-07
mmu-miR-667-3p	6.03638	0.374947	0.0621145	-4.00892	1.12e-08	1.52e-07
mmu-let-7e-5p	1546.27	695.355	0.449698	-1.15297	1.4e-08	1.86e-07
mmu-miR-1957a	118.898	17.0269	0.143206	-2.80384	1.49e-08	1.95e-07
mmu-miR-365-3p	128.912	32.0999	0.249006	-2.00575	1.61e-08	2.07e-07
mmu-miR-378b	22.8965	9.0317	0.394457	-1.34206	1.69e-08	2.13e-07
mmu-miR-669c-5p	261.109	497.61	1.90575	0.930362	3.32e-08	4.12e-07
mmu-miR-878-5p	789.689	2222.64	2.81458	1.49292	4.26e-08	5.19e-07
mmu-miR-299a-5p	19.4668	6.06351	0.311479	-1.68279	4.77e-08	5.73e-07
mmu-miR-743b-5p	346.162	866.898	2.50431	1.32441	7.15e-08	8.44e-07
mmu-miR-9-3p	38.5232	124.089	3.22116	1.68758	9.77e-08	1.14e-06
mmu-miR-3963	10.0433	1.81661	0.180878	-2.46691	1.16e-07	1.33e-06
mmu-miR-485-3p	53.2442	15.2821	0.287019	-1.80078	1.83e-07	2e-06
mmu-miR-485-5p	74.6731	31.5713	0.422794	-1.24197	1.81e-07	2e-06
mmu-miR-881-3p	15494.2	43736	2.82273	1.49709	1.78e-07	2e-06
mmu-miR-181b-5p	612.497	346.621	0.565916	-0.821341	2.25e-07	2.42e-06
mmu-miR-455-5p	338.134	163.425	0.483315	-1.04896	3.7e-07	3.93e-06
mmu-miR-615-3p	638.947	245.073	0.383558	-1.38248	3.77e-07	3.95e-06
mmu-let-7c-5p	68999.3	45849.8	0.664496	-0.589667	3.92e-07	4.05e-06
mmu-miR-296-5p	37.3276	92.6009	2.48076	1.31078	4.38e-07	4.46e-06
mmu-miR-300-3p	115.252	64.1236	0.556379	-0.845859	4.61e-07	4.63e-06
mmu-miR-743b-3p	3431.46	7926.88	2.31006	1.20793	5.53e-07	5.49e-06
mmu-miR-22-3p	5298.62	6863.18	1.29528	0.373261	6.14e-07	6.01e-06
mmu-miR-434-5p	749.905	392.478	0.52337	-0.934096	7.11e-07	6.87e-06
mmu-miR-7b-5p	22.1996	47.4312	2.13658	1.0953	7.64e-07	7.28e-06
mmu-miR-2137	25.6122	123.686	4.82918	2.27178	8.12e-07	7.64e-06
mmu-miR-19a-3p	347.162	1035.23	2.98197	1.57627	1.1e-06	1.02e-05
mmu-miR-29a-3p	3283.93	4553.49	1.3866	0.471552	1.26e-06	1.16e-05
mmu-miR-376c-3p	14.8942	5.8639	0.393704	-1.34482	1.41e-06	1.28e-05
mmu-miR-6239	10.1097	111.105	10.9899	3.45811	1.47e-06	1.32e-05
mmu-miR-152-3p	3391.61	1902.45	0.560929	-0.834111	1.73e-06	1.51e-05
mmu-miR-191-3p	114.076	236.067	2.06938	1.0492	1.73e-06	1.51e-05
mmu-miR-1247-5p	45.5999	21.8955	0.480165	-1.0584	1.99e-06	1.72e-05
mmu-let-7b-3p	60.1814	27.8091	0.462088	-1.11376	2.08e-06	1.77e-05
mmu-miR-199a-3p	14930.8	8853.5	0.592969	-0.753972	2.23e-06	1.88e-05
mmu-miR-199b-3p	7453.01	4419.41	0.592969	-0.753972	2.25e-06	1.88e-05
mmu-miR-127-5p	36.3488	16.772	0.461418	-1.11585	2.79e-06	2.31e-05
mmu-miR-1981-3p	18.3725	8.99102	0.489374	-1.03099	3.05e-06	2.5e-05
mmu-miR-9-5p	1339.99	3037.59	2.26688	1.18071	3.15e-06	2.55e-05
mmu-miR-872-5p	784.469	1699.14	2.16598	1.11502	3.26e-06	2.61e-05
mmu-miR-99b-5p	5034.08	2663.61	0.529115	-0.918347	3.43e-06	2.71e-05
mmu-miR-329-3p	35.0723	12.8909	0.367551	-1.44399	3.51e-06	2.75e-05
mmu-miR-122-5p	18.0186	105.177	5.83713	2.54526	3.6e-06	2.79e-05
mmu-miR-463-3p	23.8648	74.7728	3.13318	1.64763	3.78e-06	2.9e-05
mmu-miR-701-5p	4.07007	16.3952	4.02824	2.01015	4.66e-06	3.53e-05
mmu-miR-152-5p	36.8557	19.6728	0.533778	-0.905689	4.93e-06	3.71e-05
mmu-miR-741-5p	117.208	325.804	2.7797	1.47493	4.98e-06	3.71e-05
mmu-miR-125a-5p	3758.23	1755.49	0.467106	-1.09818	5.64e-06	4.15e-05
mmu-miR-871-5p	943.511	1932.32	2.04801	1.03422	5.98e-06	4.36e-05
mmu-miR-669p-5p	142.229	268.908	1.89066	0.918892	6.32e-06	4.56e-05
mmu-miR-25-3p	6993.67	11410.3	1.63152	0.706218	6.73e-06	4.81e-05
mmu-miR-671-3p	33.1605	11.2075	0.337977	-1.565	6.92e-06	4.9e-05
mmu-miR-669a-5p	853.376	1613.45	1.89066	0.918892	7.14e-06	5.01e-05
mmu-miR-673-5p	16.4076	6.24074	0.380357	-1.39458	7.45e-06	5.18e-05
mmu-miR-423-3p	828.169	484.538	0.585072	-0.773315	8.36e-06	5.76e-05
mmu-miR-106b-3p	1016.96	1782.58	1.75285	0.809704	9.55e-06	6.5e-05
mmu-miR-471-5p	394.787	1137.75	2.88194	1.52704	9.61e-06	6.5e-05
mmu-miR-19b-3p	815.818	1632.64	2.00123	1.00089	1e-05	6.71e-05
mmu-miR-5126	46.1976	280.877	6.07989	2.60405	1.03e-05	6.82e-05
mmu-miR-149-5p	197.66	102.637	0.519263	-0.945462	1.06e-05	6.96e-05
mmu-miR-294-3p	2.06122	7.35518	3.56837	1.83526	1.07e-05	6.96e-05
mmu-miR-465c-5p	14726.6	28380.5	1.92716	0.946475	1.08e-05	6.96e-05
mmu-miR-194-5p	1041.08	1705.12	1.63784	0.711791	1.32e-05	8.45e-05
mmu-miR-223-5p	80.3976	49.3579	0.613923	-0.703871	1.37e-05	8.73e-05
mmu-miR-495-3p	23.8543	11.3319	0.475046	-1.07386	1.44e-05	9.05e-05
mmu-miR-183-5p	1469.25	1914.17	1.30282	0.381634	1.45e-05	9.06e-05
mmu-miR-425-3p	49.636	86.1406	1.73545	0.795307	1.69e-05	0.00010493
mmu-miR-335-3p	162.727	70.2551	0.431736	-1.21178	1.76e-05	0.00010836
mmu-miR-381-3p	226.252	133.763	0.591212	-0.758252	1.89e-05	0.00011543
mmu-miR-147-5p	8.76294	20.2696	2.31311	1.20983	2.08e-05	0.00012552
mmu-miR-218-5p	1655.25	1221.56	0.737993	-0.438322	2.21e-05	0.0001324
mmu-miR-154-5p	11.937	4.80449	0.402488	-1.31298	2.5e-05	0.00014888
mmu-miR-365-2-5p	4.92892	0.866815	0.175863	-2.50748	2.52e-05	0.00014906
mmu-miR-467c-5p	72.1516	155.534	2.15566	1.10813	2.8e-05	0.00016417
mmu-miR-409-5p	22.4077	8.70525	0.388494	-1.36404	3.12e-05	0.00018158
mmu-miR-692	2.16325	0	0	#NAME?	3.83e-05	0.00022079
mmu-miR-100-5p	7434.86	4435.67	0.596605	-0.745153	4.05e-05	0.00023014
mmu-miR-16-5p	3461.23	5838.22	1.68675	0.754244	4.05e-05	0.00023014
mmu-miR-23b-3p	1089.19	677.244	0.621785	-0.685512	4.43e-05	0.00024575
mmu-miR-465d-5p	4.96776	15.5567	3.13153	1.64687	4.41e-05	0.00024575
mmu-miR-598-3p	29.0229	51.4653	1.77327	0.82641	4.41e-05	0.00024575
mmu-miR-27a-5p	70.8603	33.3416	0.470526	-1.08765	4.79e-05	0.00026414
mmu-miR-350-5p	7.20712	2.54768	0.353494	-1.50024	4.87e-05	0.00026664
mmu-miR-378a-5p	25.6059	11.2782	0.440454	-1.18294	4.97e-05	0.00026967
mmu-miR-340-5p	920.121	1879.24	2.04238	1.03025	5.37e-05	0.00028725
mmu-miR-668-3p	9.54846	3.63602	0.380796	-1.39291	5.34e-05	0.00028725
mmu-miR-5110	0.11292	2.82492	25.017	4.64483	5.59e-05	0.00029685
mmu-miR-744-5p	860.782	517.159	0.600802	-0.735039	5.68e-05	0.00029959
mmu-miR-34c-5p	4126.91	11136.6	2.69852	1.43217	5.92e-05	0.0003101
mmu-miR-470-3p	19.9783	46.411	2.32307	1.21603	6.3e-05	0.00032792
mmu-miR-92a-3p	2264.66	1399.43	0.617942	-0.694456	6.57e-05	0.00033935
mmu-miR-5106	0.126732	2.69381	21.2559	4.40979	6.77e-05	0.00034752
mmu-miR-542-5p	1.99546	0	0	#NAME?	6.86e-05	0.00034966
mmu-miR-18a-5p	75.4393	173.112	2.29471	1.19831	7e-05	0.00035426
mmu-miR-30e-5p	704.009	1194.89	1.69727	0.763217	7.22e-05	0.00036317
mmu-miR-1194	7.97074	19.6737	2.46823	1.30348	7.5e-05	0.00037268
mmu-miR-214-3p	465.27	251.37	0.540266	-0.888258	7.51e-05	0.00037268
mmu-miR-3474	7.21383	15.5036	2.14915	1.10377	7.59e-05	0.00037415
mmu-miR-465c-3p	7015.76	14074.2	2.00609	1.00438	8.04e-05	0.00039343
mmu-miR-1191a	7.25426	13.4527	1.85445	0.890992	8.17e-05	0.00039746
mmu-miR-465a-3p	3519.93	7052.36	2.00355	1.00256	8.33e-05	0.00040093
mmu-miR-465b-3p	7039.87	14104.7	2.00355	1.00256	8.35e-05	0.00040093
mmu-miR-101b-3p	667.94	1073.68	1.60745	0.68477	9.1e-05	0.00043413
mmu-miR-465a-5p	893.339	1769.24	1.98048	0.985851	0.00010985	0.00052057
mmu-miR-382-3p	24.879	9.76127	0.39235	-1.34979	0.00011366	0.00053523
mmu-miR-467b-5p	180.128	383.87	2.1311	1.0916	0.00012404	0.00058042
mmu-miR-467a-5p	1801.28	3838.7	2.1311	1.0916	0.00012794	0.00059494
mmu-miR-341-3p	27.4615	13.2387	0.482082	-1.05265	0.00015944	0.00073677
mmu-miR-497a-5p	56.2677	41.5484	0.738406	-0.437514	0.00017245	0.00079199
mmu-miR-27b-3p	3794.38	4462.4	1.17606	0.233957	0.00017887	0.00081642
mmu-miR-361-3p	153.143	203.508	1.32888	0.410207	0.00018817	0.00084848
mmu-miR-467e-5p	128.02	269.15	2.1024	1.07204	0.00018797	0.00084848
mmu-miR-499-5p	67.3922	176.546	2.61968	1.38939	0.00019751	0.00088524
mmu-miR-8114	8.81422	2.29191	0.260024	-1.94329	0.00021461	0.0009561
mmu-miR-486a-5p	4126.58	1281.01	0.310428	-1.68767	0.0002166	0.00095922
mmu-miR-1969	6.15702	12.6509	2.05471	1.03894	0.00021955	0.00096656
mmu-miR-140-3p	1800.77	2534.98	1.40772	0.493363	0.0002313	0.0010123
mmu-miR-340-3p	323.345	455.928	1.41003	0.495731	0.0002429	0.00105682
mmu-miR-146b-5p	2223.77	1616.66	0.726989	-0.459994	0.00024878	0.0010699
mmu-miR-486b-5p	4213.34	1319.03	0.313061	-1.67549	0.00024824	0.0010699
mmu-miR-297b-5p	4.75924	17.8313	3.74668	1.90561	0.00027092	0.00115842
mmu-miR-132-5p	52.0774	95.9291	1.84205	0.88131	0.00029668	0.0012613
mmu-miR-147-3p	9.25547	24.8615	2.68615	1.42554	0.00030017	0.00126891
mmu-miR-431-5p	24.4334	11.6951	0.478654	-1.06295	0.00030508	0.00128236
mmu-miR-494-3p	14.4825	6.45226	0.44552	-1.16644	0.00031949	0.00133541
mmu-miR-410-5p	2.86442	0.556035	0.194118	-2.365	0.00032693	0.00135887
mmu-miR-451a	1432.9	443.296	0.309371	-1.69259	0.00033626	0.00138986
mmu-miR-1193-3p	5.72079	1.20767	0.211103	-2.24398	0.00034091	0.00140131
mmu-miR-329-5p	15.4528	6.37702	0.412678	-1.27691	0.00035138	0.0014364
mmu-miR-467d-5p	26.763	60.9935	2.27902	1.18841	0.00036561	0.00148641
mmu-miR-409-3p	233.077	147.764	0.63397	-0.657515	0.00036786	0.00148743
mmu-miR-25-5p	14.1326	7.52983	0.532799	-0.908338	0.00039458	0.00158684
mmu-miR-6911-3p	9.32492	18.0445	1.93508	0.952394	0.00042586	0.00170343
mmu-miR-666-5p	13.8018	5.36714	0.388871	-1.36263	0.00045599	0.00181422
mmu-miR-139-5p	584.184	399.391	0.683673	-0.548623	0.00045846	0.00181433
mmu-miR-32-5p	55.626	138.516	2.49012	1.31622	0.00047003	0.00185028
mmu-let-7d-5p	8106.12	5383.39	0.664114	-0.590498	0.00047605	0.00186413
mmu-miR-450b-3p	5.63254	1.99617	0.3544	-1.49655	0.00048133	0.00187493
mmu-miR-224-5p	278.983	165.821	0.594377	-0.750551	0.00053194	0.00206127
mmu-let-7c-1-3p	20.0556	8.50897	0.424269	-1.23695	0.0005434	0.00209477
mmu-miR-378a-3p	1717.4	929.443	0.541193	-0.885784	0.00055089	0.0021127
mmu-miR-542-3p	11.8402	3.81467	0.322179	-1.63406	0.00055688	0.00212472
mmu-miR-93-5p	802.937	1375.41	1.71297	0.776503	0.00064069	0.00243201
mmu-miR-883b-3p	25.3617	47.4559	1.87116	0.903936	0.00064686	0.00244297
mmu-miR-1198-5p	216.925	123.587	0.56972	-0.811674	0.00072672	0.00273071
mmu-miR-30d-3p	43.3204	70.9002	1.63665	0.710744	0.00073738	0.00275684
mmu-miR-1943-5p	6.87029	2.48063	0.361066	-1.46967	0.000745	0.00277139
mmu-miR-425-5p	3268.96	5715.42	1.74839	0.806029	0.00083517	0.00309139
mmu-miR-30a-3p	2070.03	2438.09	1.17781	0.236101	0.00091064	0.00335403
mmu-miR-320-3p	1467.26	756.525	0.515605	-0.955661	0.0009545	0.00348584
mmu-miR-34b-5p	323.49	822.755	2.54337	1.34674	0.00095579	0.00348584
mmu-miR-466e-5p	4.64519	12.4575	2.68181	1.42321	0.00097507	0.0035254
mmu-miR-496a-3p	12.2721	6.11606	0.49837	-1.00471	0.00097612	0.0035254
mmu-miR-148b-3p	1039.24	1339.25	1.28868	0.365895	0.00103204	0.00370937
mmu-miR-669e-5p	9.96494	27.9025	2.80006	1.48546	0.00103954	0.00371835
mmu-miR-466o-5p	5.72689	13.2629	2.31589	1.21157	0.0011229	0.0039973
mmu-miR-1843b-3p	57.3607	41.5865	0.725	-0.463947	0.00117942	0.00417851
mmu-miR-669o-5p	21.9171	40.3693	1.84191	0.881206	0.00120254	0.00424022
mmu-miR-872-3p	19.3999	31.9935	1.64915	0.721726	0.00134339	0.00471452
mmu-miR-375-3p	2237.92	3757.41	1.67897	0.74758	0.00136447	0.00476605
mmu-miR-210-5p	4.43158	1.20876	0.272761	-1.87429	0.00141658	0.00490201
mmu-miR-362-3p	10.5251	22.8746	2.17334	1.11991	0.00141114	0.00490201
mmu-miR-487b-3p	6.2328	2.31267	0.371047	-1.43033	0.00148543	0.00511648
mmu-miR-140-5p	202.468	322.858	1.59462	0.673208	0.00154726	0.00530489
mmu-miR-466b-5p	44.8464	105.015	2.34167	1.22754	0.00156283	0.0053337
mmu-miR-187-5p	14.9854	9.06663	0.60503	-0.724921	0.0016261	0.00552429
mmu-miR-330-3p	31.0136	16.609	0.53554	-0.900933	0.00168843	0.00570997
mmu-miR-20a-5p	440.1	841.318	1.91165	0.93482	0.00170236	0.00573102
mmu-miR-1933-3p	0.846829	3.65071	4.31103	2.10803	0.00175533	0.00585636
mmu-miR-196b-5p	2033.92	1491.07	0.7331	-0.447918	0.00175124	0.00585636
mmu-miR-99a-5p	107448	72782.2	0.677368	-0.561987	0.00179783	0.00597138
mmu-miR-155-5p	80.0133	54.0727	0.675796	-0.565341	0.00195699	0.00647113
mmu-miR-181a-5p	3058.27	2038.59	0.666582	-0.585145	0.00210927	0.00694378
mmu-miR-493-5p	5.7463	1.98098	0.34474	-1.53642	0.00217317	0.00712263
mmu-miR-532-5p	1111.88	1413.14	1.27094	0.345899	0.00218521	0.00713068
mmu-miR-34b-3p	7132.95	12721.9	1.78354	0.834747	0.00227032	0.0073668
mmu-miR-463-5p	160.678	261.801	1.62935	0.704301	0.00227737	0.0073668
mmu-let-7f-1-3p	15.945	10.1561	0.636945	-0.65076	0.00236089	0.00760344
mmu-miR-669l-5p	21.6491	39.5325	1.82605	0.86873	0.00237097	0.00760344
mmu-miR-301a-5p	15.9052	33.8127	2.12589	1.08807	0.00241331	0.00770603
mmu-miR-652-3p	217.091	152.609	0.702973	-0.50846	0.00278645	0.0088595
mmu-miR-378c	279.386	167.41	0.599205	-0.738877	0.0028838	0.00912997
mmu-miR-293-3p	5.5075	13.8896	2.52195	1.33454	0.00313961	0.00989775
mmu-miR-6994-3p	2.90424	6.91558	2.3812	1.25169	0.00338328	0.0106209
mmu-miR-3066-3p	0.78487	2.72442	3.47118	1.79543	0.0034248	0.0107061
mmu-miR-145a-5p	1077.69	624.023	0.579039	-0.788267	0.00347393	0.0108142
mmu-miR-743a-3p	2885.19	5126.26	1.77675	0.82924	0.00357245	0.0110746
mmu-miR-148b-5p	33.7788	50.4944	1.49485	0.580005	0.00371194	0.0114593
mmu-miR-181a-1-3p	14.1117	9.57331	0.678396	-0.5598	0.00414554	0.012745
mmu-miR-3097-3p	1.03377	3.74183	3.61962	1.85584	0.00417929	0.0127585
mmu-miR-378d	156.33	94.6386	0.605376	-0.724097	0.00418425	0.0127585
mmu-let-7e-3p	11.5043	5.81086	0.505101	-0.985356	0.00422337	0.0127731
mmu-miR-32-3p	6.11197	12.8625	2.10448	1.07346	0.00421478	0.0127731
mmu-miR-323-3p	15.5502	6.25318	0.402129	-1.31427	0.00435495	0.0131178
mmu-miR-125b-2-3p	170.954	120.511	0.704934	-0.50444	0.00444935	0.0133052
mmu-miR-23a-3p	1363.15	862.681	0.632856	-0.66005	0.00445296	0.0133052
mmu-miR-21a-5p	23197.5	29814.7	1.28525	0.362052	0.0044799	0.013311
mmu-miR-450a-5p	167.241	111.626	0.667453	-0.583261	0.00449067	0.013311
mmu-miR-449a-5p	220.256	451.046	2.04783	1.0341	0.00466692	0.0137785
mmu-miR-3471	17.8103	28.707	1.61182	0.688691	0.00473364	0.0139203
mmu-miR-3102-3p	3.4112	0.694945	0.203725	-2.29531	0.00528932	0.0154931
mmu-miR-185-5p	602.237	432.659	0.71842	-0.477101	0.00534498	0.0155947
mmu-miR-144-5p	56.8344	24.4932	0.430958	-1.21438	0.0053865	0.0156545
mmu-miR-205-3p	1.88163	0.295593	0.157094	-2.6703	0.00584935	0.0169335
mmu-miR-3968	91.1922	51.6461	0.566343	-0.820252	0.00596154	0.0171914
mmu-miR-351-3p	2.5212	0.488333	0.193691	-2.36817	0.00606724	0.0174287
mmu-miR-296-3p	13.9572	7.30352	0.523281	-0.934342	0.00655931	0.0187697
mmu-miR-130b-5p	113.21	177.233	1.56553	0.646648	0.00691233	0.0196289
mmu-miR-26a-2-3p	18.3882	12.7791	0.694961	-0.524995	0.00690461	0.0196289
mmu-miR-449a-3p	3.52111	6.50461	1.84732	0.885431	0.00696943	0.0197158
mmu-miR-92b-3p	16.9965	10.8099	0.63601	-0.652879	0.00726341	0.0204696
mmu-miR-98-5p	417.365	310.379	0.743663	-0.427279	0.00748249	0.0210075
mmu-miR-92a-1-5p	3.95523	1.27183	0.321558	-1.63685	0.00764749	0.02139
mmu-miR-30c-1-3p	22.0079	14.5156	0.659561	-0.600421	0.00773754	0.0215608
mmu-miR-125a-3p	34.5095	21.1315	0.612338	-0.707599	0.00778492	0.0216119
mmu-miR-3084-5p	6.88478	11.8677	1.72376	0.785556	0.00800797	0.0221184
mmu-miR-7068-3p	1.07261	3.08631	2.87739	1.52476	0.00802683	0.0221184
mmu-miR-144-3p	21.669	13.0762	0.603451	-0.728691	0.00813349	0.0223296
mmu-miR-10b-3p	157.474	117.168	0.744044	-0.42654	0.00855436	0.0232279
mmu-miR-1968-5p	1.06472	2.82976	2.65774	1.4102	0.00852772	0.0232279
mmu-miR-664-3p	17.6318	11.9926	0.680171	-0.556031	0.00852673	0.0232279
mmu-miR-222-5p	17.7841	10.8763	0.611572	-0.709406	0.00861618	0.0233107
mmu-miR-26b-5p	3207.05	2690.23	0.83885	-0.253516	0.00870471	0.0234649
mmu-miR-7021-5p	1.31616	4.69812	3.56956	1.83575	0.00884206	0.0237491
mmu-miR-211-5p	14.1144	6.58658	0.466658	-1.09956	0.00896368	0.0239891
mmu-miR-511-3p	11.3793	7.49323	0.658496	-0.602754	0.00914096	0.0243759
mmu-miR-706	1.75185	6.24867	3.56689	1.83467	0.00940839	0.0249994
mmu-miR-191-5p	19910.2	26002.5	1.30599	0.385143	0.00944716	0.0250131
mmu-miR-325-5p	1.82053	0.34137	0.187511	-2.41495	0.0100734	0.0265767
mmu-miR-669d-5p	30.2154	53.8911	1.78357	0.834765	0.0101398	0.0266572
mmu-miR-135a-2-3p	18.1157	9.06804	0.500563	-0.998377	0.0102309	0.026708
mmu-miR-335-5p	102.642	45.5812	0.444078	-1.17111	0.0101965	0.026708
mmu-miR-7214-5p	23.6579	39.6325	1.67523	0.74436	0.0103155	0.0267412
mmu-miR-877-3p	2.6183	0.359671	0.137368	-2.86388	0.0102822	0.0267412
mmu-miR-128-3p	7660.49	11801.7	1.54059	0.62348	0.0105817	0.0273362
mmu-let-7a-5p	39013	32457.5	0.831968	-0.2654	0.0107567	0.0275017
mmu-miR-182-5p	1566.3	1956.19	1.24892	0.320685	0.0107298	0.0275017
mmu-miR-667-5p	2.10271	0.156655	0.0745013	-3.74659	0.0106914	0.0275017
mmu-miR-124-3p	56.8642	97.7622	1.71922	0.781755	0.0111539	0.0284197
mmu-let-7f-5p	62513.7	42677.5	0.682689	-0.550699	0.0120504	0.030599
mmu-miR-673-3p	1.73502	0.399373	0.230184	-2.11914	0.0122131	0.0309067
mmu-miR-880-3p	532.26	1102.76	2.07184	1.05091	0.0126173	0.0318212
mmu-miR-151-3p	1471.87	1119.09	0.760319	-0.395324	0.0129643	0.032586
mmu-miR-130a-3p	54.832	64.8921	1.18347	0.243025	0.0131129	0.0328485
mmu-miR-136-3p	26.5313	16.6785	0.628636	-0.669704	0.0144683	0.0361223
mmu-miR-148a-5p	74.9244	60.0978	0.802112	-0.318124	0.0147559	0.0367171
mmu-miR-6236	1.39148	3.51168	2.52371	1.33555	0.0155171	0.0384824
mmu-miR-291a-5p	0.107934	1.05861	9.80794	3.29395	0.015832	0.0390982
mmu-miR-328-3p	890.244	620.656	0.697176	-0.520405	0.0158705	0.0390982
mmu-miR-883a-3p	410.147	658.047	1.60442	0.682049	0.0160992	0.0395307
mmu-miR-146a-5p	3240.36	2506.47	0.773518	-0.370492	0.0168616	0.0412665
mmu-miR-293-5p	4.11177	8.87824	2.15922	1.11051	0.0170059	0.0414249
mmu-miR-540-3p	10.2022	3.36818	0.330143	-1.59884	0.0170377	0.0414249
mmu-miR-18a-3p	13.6989	23.1711	1.69145	0.758262	0.0175191	0.0424566
mmu-miR-380-5p	9.77255	5.37875	0.550393	-0.861465	0.0176034	0.0425225
mmu-miR-24-1-5p	43.813	57.0585	1.30232	0.381082	0.018039	0.0434338
mmu-miR-1195	44.4902	32.9465	0.740534	-0.433362	0.0181248	0.0434995
mmu-miR-486a-3p	131.565	66.4936	0.505403	-0.984494	0.0183092	0.0438008
mmu-miR-292a-3p	2.57179	5.59965	2.17734	1.12257	0.0189389	0.045162
mmu-miR-468-5p	12.0159	20.0498	1.6686	0.73864	0.019101	0.045403
mmu-miR-212-5p	25.1058	41.0693	1.63585	0.710041	0.0195907	0.0462714
mmu-miR-708-5p	55.1717	30.6561	0.555649	-0.847755	0.0195641	0.0462714
mmu-miR-361-5p	47.6216	33.6933	0.707521	-0.499155	0.0198681	0.0467781
mmu-miR-28a-3p	179.653	141.79	0.789246	-0.341454	0.0200155	0.0469764
mmu-miR-345-3p	90.6518	68.4166	0.754718	-0.40599	0.0204061	0.0477425
mmu-let-7d-3p	869.8	603.018	0.693283	-0.528483	0.020654	0.048171
mmu-miR-7659-5p	0.11292	0.934669	8.27725	3.04915	0.020722	0.0481787
mmu-miR-690	105.186	59.4288	0.564989	-0.823705	0.0217731	0.0504648
mmu-miR-758-3p	2.32402	0.881094	0.379125	-1.39926	0.0222279	0.051359
mmu-miR-669m-3p	2.40835	6.55673	2.7225	1.44493	0.0230528	0.0531
mmu-miR-674-3p	309.818	223.966	0.722896	-0.46814	0.0240176	0.0551515
mmu-miR-130b-3p	13.4246	22.2493	1.65735	0.728881	0.0244956	0.0559613
mmu-miR-471-3p	201.518	299.521	1.48633	0.571751	0.0245207	0.0559613
mmu-miR-201-5p	1.95543	0.419697	0.214632	-2.22007	0.0248577	0.0565571
mmu-miR-883a-5p	9.305	16.2211	1.74326	0.801789	0.0251947	0.0571489
mmu-miR-669h-5p	5.72526	11.0483	1.92975	0.948414	0.0255528	0.0577851
mmu-miR-133a-5p	3.50048	1.09262	0.312134	-1.67976	0.0261349	0.0588033
mmu-miR-26a-5p	109420	82606.1	0.754947	-0.405553	0.0261612	0.0588033
mmu-miR-7210-5p	21.5605	30.8438	1.43057	0.516593	0.0266064	0.059624
mmu-miR-322-5p	9.61997	5.95724	0.619257	-0.691389	0.0274378	0.0613024
mmu-miR-34c-3p	1623.63	2375.12	1.46284	0.548774	0.0275606	0.0613925
mmu-miR-3105-3p	1.97095	5.02012	2.54706	1.34883	0.0277893	0.061717
mmu-miR-466i-5p	27.799	7.78046	0.279883	-1.8371	0.0281461	0.0623235
mmu-miR-3066-5p	6.85633	12.653	1.84545	0.883972	0.0283912	0.0626796
mmu-miR-1291	18.4677	28.0737	1.52015	0.604215	0.0296259	0.0652121
mmu-miR-1964-3p	11.6941	7.30543	0.624708	-0.678745	0.0303132	0.066528
mmu-miR-193b-5p	4.07475	1.34459	0.329981	-1.59955	0.0308083	0.0672983
mmu-miR-29b-1-5p	2.71108	1.10797	0.408681	-1.29095	0.0308451	0.0672983
mmu-miR-93-3p	7.68914	13.652	1.77549	0.828215	0.0314065	0.0683228
mmu-miR-135b-5p	5.59231	9.46919	1.69325	0.759798	0.0318821	0.0691553
mmu-miR-665-3p	1.50321	0.487845	0.324536	-1.62355	0.0350141	0.0757281
mmu-miR-15b-3p	28.2426	35.028	1.24025	0.310636	0.035658	0.0768973
mmu-miR-3081-3p	39.7488	29.5586	0.743635	-0.427334	0.0357897	0.0769583
mmu-miR-138-2-3p	1.63819	5.73964	3.50364	1.80885	0.0375032	0.0804104
mmu-miR-3473f	8.30014	4.71594	0.568176	-0.81559	0.0376736	0.0805435
mmu-miR-486b-3p	11.6473	4.21717	0.362073	-1.46565	0.0383125	0.0816749
mmu-miR-139-3p	19.9816	13.0935	0.655278	-0.609821	0.0386659	0.0821926
mmu-miR-99b-3p	78.0424	61.9016	0.793179	-0.334281	0.0404311	0.0857002
mmu-miR-200b-5p	149.643	107.084	0.715601	-0.482773	0.0409874	0.0866324
mmu-miR-301a-3p	1.63904	4.87598	2.97489	1.57284	0.0417621	0.0880197
mmu-miR-299b-3p	2.03741	0.630311	0.309369	-1.6926	0.0432824	0.0909381
mmu-miR-466l-3p	0.246505	1.00844	4.09093	2.03243	0.0433912	0.0909381
mmu-miR-215-5p	11.5419	15.4633	1.33975	0.421967	0.0442732	0.0925261
mmu-miR-214-5p	206.563	151.687	0.734335	-0.44549	0.0483371	0.100736
mmu-miR-7217-3p	2.35772	4.31875	1.83175	0.873224	0.0489063	0.101638
mmu-miR-672-3p	1.97055	3.92543	1.99205	0.994252	0.049372	0.10232
mmu-miR-669b-5p	1.84702	5.13325	2.7792	1.47467	0.0514614	0.106354
mmu-miR-204-5p	516.425	312.706	0.60552	-0.723753	0.0534599	0.110178
mmu-miR-135a-5p	151.513	168.702	1.11345	0.155033	0.0540717	0.110895
mmu-miR-1983	13.3256	22.0036	1.65122	0.723531	0.054202	0.110895
mmu-miR-501-3p	390.243	326.567	0.836828	-0.256996	0.0542551	0.110895
mmu-miR-466c-5p	15.6472	33.6458	2.15028	1.10452	0.0548481	0.1118
mmu-let-7j	1126.85	977.439	0.867408	-0.205217	0.055969	0.113773
mmu-miR-26a-1-3p	1.15738	0.196335	0.169638	-2.55947	0.0562462	0.113986
mmu-miR-369-5p	37.6321	27.1033	0.720217	-0.473496	0.0563799	0.113986
mmu-miR-374b-5p	196.95	126.561	0.642604	-0.637998	0.0567729	0.114389
mmu-miR-883b-5p	21.1595	33.0118	1.56014	0.641674	0.0568868	0.114389
mmu-miR-136-5p	19.3316	14.6935	0.760075	-0.395787	0.0585106	0.117337
mmu-miR-466d-3p	159.023	217.377	1.36695	0.450964	0.0613259	0.122652
mmu-miR-466f-3p	79.6216	115.502	1.45064	0.536688	0.0615566	0.122783
mmu-miR-878-3p	83.8071	132.296	1.57857	0.658622	0.0618752	0.123089
mmu-miR-195a-5p	284.873	310.418	1.08967	0.123894	0.0649043	0.128428
mmu-miR-708-3p	66.257	47.2083	0.712502	-0.489034	0.0648091	0.128428
mmu-miR-669f-5p	1.95022	3.5442	1.81733	0.861822	0.0669744	0.132172
mmu-miR-742-5p	7.04284	15.606	2.21587	1.14787	0.0675723	0.132999
mmu-miR-493-3p	1.93401	0.579893	0.29984	-1.73774	0.0696591	0.136745
mmu-let-7k	6.6885	3.41642	0.51079	-0.969198	0.0712857	0.139367
mmu-miR-24-2-5p	456.544	550.528	1.20586	0.270063	0.0713693	0.139367
mmu-miR-7010-5p	2.5717	0.606462	0.235822	-2.08423	0.0719615	0.140155
mmu-miR-466g	30.9853	50.6535	1.63476	0.709079	0.0731341	0.142067
mmu-miR-671-5p	7.40686	4.51288	0.609283	-0.714815	0.074515	0.144373
mmu-miR-151-5p	123.948	151.486	1.22218	0.289459	0.0752093	0.145339
mmu-miR-126a-5p	178.475	129.881	0.727726	-0.458533	0.0773401	0.148685
mmu-miR-1955-5p	0.593364	1.73798	2.92903	1.55042	0.0771545	0.148685
mmu-miR-679-5p	2.86226	1.2468	0.4356	-1.19893	0.077649	0.148894
mmu-miR-196a-1-3p	5.83645	2.92475	0.501118	-0.996777	0.0785142	0.150158
mmu-miR-31-5p	68.4109	52.8615	0.772706	-0.372008	0.0787121	0.150158
mmu-miR-505-5p	6.17578	11.2757	1.82579	0.868521	0.0793842	0.151053
mmu-miR-295-3p	1.91258	4.19974	2.19585	1.13478	0.0796799	0.151229
mmu-miR-30c-5p	21692	24469.9	1.12806	0.173845	0.0801817	0.151794
mmu-miR-676-3p	1495.16	1184.68	0.792344	-0.335801	0.0807473	0.152477
mmu-miR-363-3p	11.9511	16.3217	1.36571	0.449652	0.0830516	0.156431
mmu-miR-1930-5p	6.25307	8.44848	1.35109	0.434127	0.0834679	0.156819
mmu-miR-376a-5p	3.35528	1.14873	0.342366	-1.54639	0.0847877	0.158897
mmu-miR-181c-5p	55.6587	73.3373	1.31763	0.397941	0.085418	0.159676
mmu-miR-223-3p	75.7475	50.8786	0.671686	-0.574141	0.0864935	0.161243
mmu-miR-30b-5p	602.785	827.517	1.37282	0.457146	0.0866899	0.161243
mmu-miR-29c-3p	14.228	20.0786	1.4112	0.496923	0.0880331	0.162927
mmu-miR-6240	68.4852	87.8617	1.28293	0.359443	0.0878283	0.162927
mmu-miR-669f-3p	45.364	69.1229	1.52374	0.607615	0.0895983	0.165412
mmu-miR-324-3p	12.564	7.99805	0.636584	-0.651578	0.0901715	0.165648
mmu-miR-421-3p	40.4538	32.2889	0.798168	-0.325236	0.0899673	0.165648
mmu-let-7f-2-3p	5.55105	8.6569	1.55951	0.64109	0.0906889	0.166189
mmu-miR-5119	8.01851	6.14309	0.766113	-0.38437	0.0917988	0.167809
mmu-miR-202-3p	2.50789	0.812427	0.323948	-1.62616	0.0945933	0.172118
mmu-miR-935	7.39487	12.6432	1.70972	0.773763	0.0946188	0.172118
mmu-miR-709	7.77705	11.187	1.43846	0.524529	0.0971375	0.176269
mmu-miR-669d-3p	0.671284	3.39471	5.05703	2.33829	0.0979494	0.17731
mmu-miR-6418-3p	2.06736	0.876481	0.423961	-1.238	0.0990131	0.1788
mmu-miR-339-5p	52.3924	35.8841	0.684911	-0.546013	0.0998882	0.179944
mmu-miR-5107-5p	3.67455	2.02846	0.552031	-0.857179	0.100466	0.180547
mmu-miR-181c-3p	9.58557	13.9609	1.45645	0.542457	0.102461	0.182962
mmu-miR-210-3p	56.2045	67.5553	1.20195	0.265382	0.102695	0.182962
mmu-miR-466e-3p	172.169	218.629	1.26985	0.344653	0.102793	0.182962
mmu-miR-490-5p	1.37621	0.368784	0.26797	-1.89986	0.10231	0.182962
mmu-miR-3473a	11.008	7.88314	0.716131	-0.481704	0.105281	0.186943
mmu-miR-5122	4.40549	3.10837	0.705567	-0.503145	0.10695	0.189454
mmu-miR-466b-3p	1279.12	1620.38	1.26679	0.341179	0.108455	0.191665
mmu-miR-466p-3p	170.909	216.387	1.26609	0.340383	0.109094	0.192336
mmu-miR-10a-3p	160.58	140.163	0.872852	-0.196191	0.109547	0.192384
mmu-miR-466c-3p	512.728	649.162	1.26609	0.340383	0.109638	0.192384
mmu-miR-466a-3p	155.214	197.114	1.26995	0.344773	0.114785	0.200942
mmu-miR-17-5p	130.363	155.719	1.1945	0.256412	0.115485	0.201692
mmu-miR-742-3p	0.239546	2.40667	10.0468	3.32866	0.116119	0.202325
mmu-miR-101a-3p	1156.73	1495.17	1.29258	0.370253	0.117177	0.20369
mmu-miR-7007-3p	3.41029	1.88495	0.552724	-0.855369	0.118638	0.205749
mmu-miR-24-3p	10703.1	9176.65	0.857386	-0.221983	0.120258	0.208074
mmu-miR-101c	10.246	14.5714	1.42216	0.508082	0.131437	0.226888
mmu-miR-7043-3p	18.6538	13.2834	0.712102	-0.489844	0.134984	0.232472
mmu-miR-185-3p	2.68319	1.39845	0.521189	-0.940122	0.136673	0.234535
mmu-miR-377-3p	2.43605	1.17988	0.484343	-1.0459	0.136812	0.234535
mmu-miR-190b-3p	2.26159	4.33306	1.91593	0.938047	0.137848	0.235768
mmu-miR-3060-3p	1.69122	0.614945	0.363611	-1.45953	0.139213	0.23753
mmu-miR-879-5p	0.246505	0.927937	3.76437	1.91241	0.139517	0.23753
mmu-miR-138-5p	2.03563	3.91757	1.9245	0.944484	0.141043	0.23958
mmu-miR-677-3p	2.20216	1.16908	0.530877	-0.913549	0.141436	0.239701
mmu-miR-3970	7.73914	5.65518	0.730725	-0.4526	0.143871	0.243273
mmu-miR-222-3p	1516.67	1253.49	0.826472	-0.274962	0.149453	0.252139
mmu-miR-7234-5p	0.580112	1.18785	2.04763	1.03396	0.150163	0.252763
mmu-miR-103-3p	3879.56	3298.68	0.850272	-0.234004	0.150593	0.252915
mmu-miR-1927	1.59191	2.64313	1.66035	0.731486	0.152869	0.255583
mmu-miR-30a-5p	3807.2	4612.85	1.21161	0.276927	0.152531	0.255583
mmu-miR-141-5p	23.3618	30.9047	1.32287	0.403674	0.153346	0.255806
mmu-miR-7688-5p	2.10068	3.19978	1.52321	0.607118	0.155384	0.258626
mmu-miR-465d-3p	28.2667	36.4005	1.28775	0.364855	0.157539	0.261628
mmu-miR-212-3p	2.14753	1.0505	0.489167	-1.0316	0.158917	0.263328
mmu-miR-664-5p	24.7954	17.8409	0.719525	-0.474883	0.160483	0.265331
mmu-miR-501-5p	2.03148	0.806775	0.397137	-1.33229	0.161425	0.266297
mmu-miR-28c	14.5806	11.9095	0.816804	-0.291938	0.162151	0.266904
mmu-miR-582-3p	8.55634	6.15675	0.719553	-0.474827	0.164105	0.269523
mmu-miR-6538	359.553	2391.96	6.6526	2.73392	0.164663	0.269844
mmu-miR-203-3p	467.958	396.806	0.847953	-0.237944	0.166635	0.272475
mmu-miR-126a-3p	6513.27	5061.24	0.777066	-0.36389	0.170412	0.276879
mmu-miR-16-2-3p	4.37905	6.95274	1.58773	0.666963	0.170445	0.276879
mmu-miR-1895	55.3989	68.9852	1.24525	0.316431	0.1698	0.276879
mmu-miR-5113	2.04614	0.970662	0.474387	-1.07586	0.171395	0.277817
mmu-miR-6948-3p	2.02965	3.00181	1.47898	0.564599	0.174792	0.282707
mmu-miR-7242-3p	2.18478	1.26733	0.580071	-0.785698	0.175634	0.283452
mmu-miR-193b-3p	7.98913	5.85862	0.733324	-0.447476	0.178953	0.288184
mmu-miR-770-3p	3.04447	1.60398	0.526849	-0.924539	0.180728	0.290413
mmu-miR-3535	332.999	404.797	1.21561	0.281679	0.184167	0.295303
mmu-miR-28a-5p	201.123	182.964	0.909709	-0.136523	0.184702	0.295523
mmu-miR-3062-5p	2.86218	0.983849	0.343741	-1.54061	0.18729	0.299021
mmu-miR-23a-5p	5.3599	3.82045	0.712785	-0.488462	0.189838	0.301793
mmu-miR-326-3p	11.9215	8.63594	0.724398	-0.465146	0.189698	0.301793
mmu-miR-1933-5p	0.35932	2.22796	6.2005	2.63238	0.191196	0.303305
mmu-miR-16-1-3p	14.6206	22.259	1.52244	0.606384	0.201035	0.317821
mmu-miR-6975-3p	1.73698	0.66541	0.383085	-1.38426	0.201201	0.317821
mmu-miR-341-5p	1.4718	0.715297	0.486002	-1.04097	0.203128	0.320184
mmu-miR-301b-3p	0.719732	1.64187	2.28123	1.18981	0.204865	0.32224
mmu-miR-467h	0.986971	2.19186	2.22079	1.15107	0.211478	0.33194
mmu-miR-107-3p	143.215	131.042	0.915003	-0.128152	0.217656	0.338535
mmu-miR-219c-5p	0.628258	1.40731	2.24001	1.16351	0.217886	0.338535
mmu-miR-467a-3p	1845.81	2300.07	1.2461	0.317422	0.216562	0.338535
mmu-miR-467d-3p	184.581	229.76	1.24476	0.315873	0.217955	0.338535
mmu-miR-7083-5p	2.09719	1.39135	0.663433	-0.591977	0.217506	0.338535
mmu-miR-410-3p	24.5688	20.6376	0.839995	-0.251547	0.21899	0.339435
mmu-miR-669d-2-3p	0.887152	3.39471	3.82652	1.93603	0.223311	0.345413
mmu-miR-503-5p	8.51492	6.91592	0.812211	-0.300073	0.223778	0.345417
mmu-miR-10b-5p	50265.6	43984.7	0.875047	-0.192568	0.224497	0.345763
mmu-miR-468-3p	3.61724	5.17424	1.43044	0.516455	0.224932	0.345763
mmu-miR-1a-3p	4052.99	3066.48	0.756599	-0.4024	0.226356	0.347235
mmu-miR-8112	4.81813	2.82788	0.586926	-0.76875	0.227829	0.348775
mmu-miR-431-3p	1.10586	0.24676	0.223138	-2.16399	0.231203	0.353213
mmu-miR-141-3p	713.453	1032.12	1.44666	0.532722	0.232125	0.353895
mmu-miR-380-3p	5.20191	3.92282	0.754111	-0.407151	0.232806	0.354208
mmu-miR-3095-3p	3.42741	1.82434	0.532278	-0.909748	0.234348	0.355826
mmu-miR-1947-5p	11.1002	13.4527	1.21194	0.277317	0.235409	0.356709
mmu-miR-3061-3p	0.613149	1.66312	2.71242	1.43958	0.239713	0.362493
mmu-miR-199a-5p	5888.05	5006.23	0.850237	-0.234064	0.240318	0.362671
mmu-miR-196a-2-3p	0.695069	1.74661	2.51286	1.32933	0.251949	0.378687
mmu-miR-3087-3p	0.340565	0.650121	1.90895	0.932777	0.251606	0.378687
mmu-miR-490-3p	4.90997	6.91592	1.40855	0.494206	0.254929	0.382393
mmu-miR-7214-3p	1.56398	2.65096	1.69501	0.761291	0.256692	0.384263
mmu-miR-7223-5p	5.44214	3.21652	0.591039	-0.758675	0.259972	0.388392
mmu-miR-7033-5p	1.87651	4.102	2.18598	1.12828	0.262239	0.390994
mmu-miR-1843a-5p	207.25	193.425	0.933292	-0.0995991	0.264928	0.39358
mmu-miR-3072-3p	1.79725	0.876445	0.487659	-1.03606	0.265383	0.39358
mmu-miR-511-5p	11.3921	8.50492	0.746563	-0.421664	0.265561	0.39358
mmu-miR-1193-5p	1.34273	0.453274	0.337578	-1.56671	0.266636	0.394388
mmu-miR-216b-5p	2.72555	4.46375	1.63775	0.711712	0.269504	0.397839
mmu-miR-129-2-3p	1.90454	1.19755	0.628783	-0.669365	0.275606	0.406042
mmu-miR-181d-5p	218.166	257.135	1.17862	0.237098	0.278493	0.409483
mmu-miR-301b-5p	0.874658	1.70035	1.94402	0.959043	0.283204	0.41559
mmu-miR-30b-3p	66.4084	59.7681	0.900008	-0.151989	0.286886	0.419459
mmu-miR-412-5p	4.60167	3.195	0.694313	-0.526343	0.286969	0.419459
mmu-miR-331-5p	5.05981	3.65478	0.722316	-0.469298	0.28864	0.420251
mmu-miR-712-3p	1.08483	2.90847	2.68103	1.42279	0.288526	0.420251
mmu-miR-186-5p	354.408	390.717	1.10245	0.140714	0.296003	0.430118
mmu-miR-7079-3p	2.06714	3.26807	1.58096	0.660799	0.296574	0.430118
mmu-miR-5100	8.18243	5.73868	0.701341	-0.511811	0.301425	0.436304
mmu-miR-467c-3p	8.78368	10.7203	1.22048	0.287446	0.304511	0.439915
mmu-miR-15a-5p	25.9376	28.8974	1.11411	0.15589	0.307425	0.442469
mmu-miR-712-5p	0.275686	2.15731	7.82527	2.96814	0.307468	0.442469
mmu-miR-99a-3p	1.14462	0.499118	0.436057	-1.19741	0.308591	0.443227
mmu-miR-5710	0.137843	0.45597	3.3079	1.72592	0.311917	0.446282
mmu-miR-6944-3p	0.89691	0.311387	0.347178	-1.52625	0.311636	0.446282
mmu-miR-135a-1-3p	0.245777	0.709155	2.88536	1.52875	0.316361	0.45177
mmu-miR-5107-3p	6.5315	3.84852	0.589225	-0.76311	0.317886	0.453078
mmu-miR-142a-5p	941.551	842.503	0.894803	-0.160357	0.319284	0.453334
mmu-miR-505-3p	1.11678	1.74657	1.56393	0.64518	0.319148	0.453334
mmu-let-7i-5p	15803.9	14343.4	0.907585	-0.139896	0.32158	0.455724
mmu-miR-30f	1.97831	0.9036	0.456753	-1.13051	0.323296	0.457286
mmu-miR-143-5p	204.185	182.339	0.893008	-0.163255	0.32455	0.458188
mmu-miR-10a-5p	50480.7	45252.4	0.896429	-0.157739	0.32716	0.460999
mmu-miR-1931	4.1806	2.42459	0.579961	-0.785971	0.330401	0.464684
mmu-miR-1982-3p	1.51283	0.90498	0.598202	-0.741296	0.331787	0.465754
mmu-miR-7073-5p	3.85518	5.27226	1.36758	0.451621	0.333024	0.466609
mmu-miR-21a-3p	2.91838	1.80452	0.61833	-0.693551	0.3348	0.467338
mmu-miR-6958-3p	0.871259	1.75169	2.01052	1.00757	0.334497	0.467338
mmu-miR-96-5p	132.669	174.227	1.31324	0.393133	0.335892	0.467985
mmu-miR-669a-3-3p	3.65947	4.3128	1.17853	0.236989	0.341933	0.475511
mmu-miR-8120	1.42939	1.12384	0.786236	-0.346966	0.350249	0.486167
mmu-miR-3086-5p	1.28963	0.922944	0.715663	-0.482647	0.35767	0.495543
mmu-miR-491-5p	1.58091	0.799771	0.505892	-0.983098	0.359823	0.497599
mmu-miR-26b-3p	4.28969	2.61889	0.610508	-0.711917	0.364987	0.503804
mmu-miR-15b-5p	295.389	330.535	1.11898	0.162189	0.366297	0.504676
mmu-miR-1982-5p	0.831862	1.30276	1.56607	0.647152	0.374264	0.513351
mmu-miR-29b-3p	112.097	142.623	1.27232	0.347457	0.374663	0.513351
mmu-miR-34a-5p	15.777	12.4076	0.786436	-0.346599	0.373832	0.513351
mmu-miR-5620-5p	1.94914	1.12834	0.578888	-0.788643	0.377414	0.514894
mmu-miR-669a-3p	2101.31	2423.75	1.15344	0.205948	0.377662	0.514894
mmu-miR-669o-3p	191.029	220.341	1.15344	0.205948	0.377866	0.514894
mmu-miR-7015-3p	4.66581	7.72293	1.65522	0.727021	0.38415	0.5225
mmu-miR-27a-3p	4700.02	4293.22	0.913447	-0.130607	0.385917	0.523946
mmu-miR-27b-5p	22.3222	20.2002	0.904937	-0.14411	0.392787	0.532301
mmu-let-7a-1-3p	339.768	373.818	1.10021	0.137785	0.394477	0.532651
mmu-let-7c-2-3p	339.768	373.818	1.10021	0.137785	0.394477	0.532651
mmu-miR-200c-5p	0.478408	0.826639	1.7279	0.789017	0.403889	0.543388
mmu-miR-3964	1.61997	0.807298	0.498342	-1.00479	0.403608	0.543388
mmu-miR-6540-5p	1.52804	0.705595	0.461766	-1.11477	0.406869	0.54641
mmu-miR-3079-5p	2.61127	3.3594	1.2865	0.363453	0.408089	0.54706
mmu-miR-466h-5p	2.53195	1.89451	0.74824	-0.418426	0.409655	0.548172
mmu-miR-384-3p	0.215869	1.22412	5.67065	2.50351	0.411292	0.549373
mmu-miR-467e-3p	14.602	16.4563	1.12699	0.172475	0.412357	0.549809
mmu-miR-874-3p	15.0912	12.1713	0.80652	-0.310219	0.419018	0.557691
mmu-miR-532-3p	23.5008	19.6027	0.834126	-0.261663	0.419973	0.557965
mmu-miR-6988-3p	2.29655	3.30124	1.43748	0.523543	0.42101	0.558345
mmu-miR-200a-3p	7743.14	9543	1.23245	0.301524	0.422285	0.559039
mmu-miR-338-5p	27.1196	23.6568	0.872313	-0.197081	0.426204	0.563225
mmu-miR-31-3p	2.07976	3.15365	1.51636	0.600608	0.427454	0.563875
mmu-miR-3064-5p	2.99982	3.69123	1.23048	0.299224	0.444436	0.58524
mmu-miR-182-3p	3.52498	4.73798	1.34412	0.426658	0.448993	0.590195
mmu-miR-33-5p	0.347588	0.832809	2.39597	1.26061	0.454846	0.596834
mmu-miR-1306-5p	54.5462	49.1642	0.901331	-0.149872	0.457261	0.597049
mmu-miR-3076-3p	1.02495	0.642064	0.626434	-0.674764	0.457417	0.597049
mmu-miR-344d-3p	3.6615	2.20374	0.601869	-0.73248	0.456001	0.597049
mmu-miR-221-3p	910.174	756.909	0.831609	-0.266023	0.458289	0.59714
mmu-miR-5114	2.17287	3.61242	1.66251	0.733363	0.459412	0.597557
mmu-let-7g-5p	17617.6	15859.3	0.900193	-0.151693	0.474919	0.616649
mmu-miR-5101	1.73517	1.19813	0.690498	-0.53429	0.477246	0.618591
mmu-miR-188-5p	1.19172	0.632405	0.530667	-0.914121	0.479106	0.619922
mmu-miR-466n-3p	6.54368	8.18799	1.25128	0.323407	0.488147	0.628341
mmu-miR-669e-3p	1.4433	0.718846	0.498058	-1.00561	0.48762	0.628341
mmu-miR-760-3p	6.10341	5.37388	0.880472	-0.18365	0.486876	0.628341
mmu-miR-3084-3p	4.07049	6.56478	1.61277	0.689543	0.48926	0.628686
mmu-miR-202-5p	9.01341	11.4402	1.26924	0.34397	0.492736	0.630973
mmu-miR-8117	4.99987	1.54176	0.308361	-1.69731	0.492116	0.630973
mmu-miR-365-1-5p	1.38038	0.969635	0.702442	-0.509548	0.494336	0.631935
mmu-miR-6516-5p	5.87757	5.48172	0.93265	-0.100592	0.495759	0.632667
mmu-miR-1668	1.21736	0.91678	0.753086	-0.409114	0.497498	0.632847
mmu-miR-29a-5p	1.67351	2.26626	1.3542	0.437441	0.497601	0.632847
mmu-miR-292a-5p	10.3251	12.3327	1.19444	0.256336	0.504648	0.639622
mmu-miR-3073b-5p	1.07329	2.26085	2.10646	1.07482	0.5043	0.639622
mmu-miR-3088-3p	2.4547	3.69196	1.50404	0.588839	0.510797	0.646315
mmu-miR-7a-1-3p	16.4646	11.1365	0.67639	-0.564072	0.517011	0.653067
mmu-miR-342-3p	260.975	244.833	0.938149	-0.0921116	0.519728	0.655386
mmu-miR-500-3p	4.8397	4.01634	0.829874	-0.269036	0.52685	0.663243
mmu-miR-7667-5p	0.707937	0.311415	0.439892	-1.18478	0.528263	0.663898
mmu-miR-203-5p	0.994551	1.76943	1.77913	0.83117	0.531209	0.666475
mmu-miR-1306-3p	8.30889	7.05055	0.848554	-0.236922	0.53732	0.673007
mmu-miR-429-3p	791.018	919.369	1.16226	0.216933	0.541733	0.676761
mmu-miR-466i-3p	23.3704	26.0663	1.11536	0.157504	0.542137	0.676761
mmu-miR-338-3p	2.37387	3.01296	1.26922	0.343941	0.552626	0.688699
mmu-miR-21c	1.2051	1.95704	1.62396	0.699519	0.555807	0.691429
mmu-miR-466f	2.54834	5.03667	1.97646	0.982915	0.557386	0.691429
mmu-miR-704	2.66667	2.36297	0.886115	-0.174434	0.557604	0.691429
mmu-miR-148a-3p	49519.4	53214.8	1.07463	0.103834	0.561923	0.694558
mmu-miR-3089-3p	1.06062	1.74956	1.64957	0.722089	0.565313	0.694558
mmu-miR-3470a	67.5995	62.9884	0.931787	-0.101928	0.565729	0.694558
mmu-miR-3472	2.08058	1.12428	0.540366	-0.887992	0.562139	0.694558
mmu-miR-369-3p	12.1608	13.6036	1.11864	0.161746	0.565449	0.694558
mmu-miR-7229-5p	0.936587	1.65079	1.76256	0.817674	0.56474	0.694558
mmu-miR-1839-5p	720.892	753.366	1.04505	0.0635667	0.576283	0.70635
mmu-miR-466f-5p	2.54834	4.87392	1.91259	0.935526	0.577893	0.707159
mmu-miR-466h-3p	4.13948	2.97097	0.717716	-0.478515	0.580173	0.708783
mmu-miR-483-3p	7.7243	9.43547	1.22153	0.28869	0.587572	0.716645
mmu-miR-7676-3p	1.99126	2.62931	1.32043	0.401005	0.607424	0.739645
mmu-miR-3097-5p	0.732042	1.16554	1.59218	0.671002	0.609427	0.740872
mmu-miR-137-3p	2.23143	2.63613	1.18137	0.240457	0.616342	0.748056
mmu-miR-539-5p	1.47018	1.05971	0.720801	-0.472327	0.617806	0.748612
mmu-miR-21b	1.77632	3.36478	1.89425	0.921624	0.619233	0.749121
mmu-miR-669b-3p	2.57444	3.04959	1.18456	0.244354	0.621304	0.750406
mmu-miR-297a-5p	0.760393	2.27053	2.986	1.57821	0.624998	0.752424
mmu-miR-676-5p	139.98	155.097	1.10799	0.147949	0.624666	0.752424
mmu-miR-3057-5p	3.24358	2.08551	0.642966	-0.637186	0.629153	0.756203
mmu-miR-98-3p	2.12743	1.52608	0.717337	-0.479277	0.6312	0.75744
mmu-miR-146b-3p	6.82681	8.16318	1.19575	0.25792	0.634636	0.759926
mmu-miR-376c-5p	0.619015	0.928541	1.50003	0.584993	0.635315	0.759926
mmu-miR-1843b-5p	247.067	242.885	0.983073	-0.0246295	0.638474	0.762479
mmu-let-7i-3p	8.57596	6.76208	0.788493	-0.342831	0.642634	0.764991
mmu-miR-196b-3p	0.448562	0.743222	1.6569	0.728485	0.642337	0.764991
mmu-miR-187-3p	102.308	107.528	1.05102	0.0717916	0.649268	0.77066
mmu-miR-8111	0.882111	0.354023	0.401336	-1.31712	0.649467	0.77066
mmu-miR-1946a	1.50989	0.907114	0.600782	-0.735087	0.650999	0.771248
mmu-miR-331-3p	32.9573	32.1784	0.976367	-0.0345049	0.652944	0.771715
mmu-miR-92b-5p	1.5731	1.12083	0.712493	-0.489051	0.653468	0.771715
mmu-miR-30c-2-3p	196.756	206.296	1.04848	0.0683056	0.660696	0.779014
mmu-miR-700-5p	6.65308	7.05991	1.06115	0.0856273	0.663092	0.780602
mmu-miR-6899-3p	2.70901	2.12609	0.784821	-0.349565	0.667496	0.784545
mmu-miR-297a-3p	195.903	209.285	1.06831	0.0953281	0.677536	0.791024
mmu-miR-297b-3p	97.9515	104.642	1.06831	0.0953281	0.678324	0.791024
mmu-miR-297c-3p	97.9515	104.642	1.06831	0.0953281	0.678324	0.791024
mmu-miR-5132-5p	2.04157	1.55151	0.759962	-0.396002	0.67616	0.791024
mmu-miR-700-3p	18.8142	17.9727	0.955273	-0.0660149	0.675956	0.791024
mmu-miR-540-5p	0.585525	0.321018	0.548256	-0.867078	0.682921	0.795138
mmu-miR-143-3p	103580	116250	1.12232	0.16648	0.687696	0.798199
mmu-miR-350-3p	40.7468	30.2491	0.742367	-0.429795	0.687379	0.798199
mmu-miR-29c-5p	7.665	9.00114	1.17432	0.231821	0.696803	0.80751
mmu-miR-7219-3p	1.28552	0.929081	0.72273	-0.468471	0.699462	0.809331
mmu-miR-653-5p	1.49495	1.71924	1.15003	0.201676	0.701396	0.810309
mmu-miR-190a-5p	1.93638	2.1285	1.09922	0.136476	0.706531	0.812835
mmu-miR-6238	47.7986	41.4139	0.866424	-0.206854	0.70686	0.812835
mmu-miR-7210-3p	1.84527	2.04658	1.10909	0.14938	0.706526	0.812835
mmu-miR-5615-5p	1.47342	1.43052	0.970883	-0.0426311	0.712505	0.818062
mmu-miR-1198-3p	1.35555	0.709187	0.523173	-0.934641	0.715627	0.82038
mmu-miR-221-5p	57.8266	51.0482	0.88278	-0.179874	0.722416	0.826889
mmu-miR-3470b	71.3807	73.2039	1.02554	0.0363863	0.724873	0.828427
mmu-miR-132-3p	51.8196	55.1216	1.06372	0.0891218	0.727806	0.830502
mmu-miR-291a-3p	0.35932	1.49266	4.15413	2.05455	0.72997	0.830562
mmu-miR-324-5p	5.8677	4.82639	0.822536	-0.281849	0.730091	0.830562
mmu-miR-1929-5p	1.38279	2.23949	1.61954	0.695585	0.731456	0.830845
mmu-miR-7240-5p	1.05772	0.911655	0.861907	-0.214396	0.734015	0.83248
mmu-miR-3061-5p	0.458534	1.1259	2.45542	1.29597	0.735414	0.832798
mmu-miR-204-3p	5.82129	6.60792	1.13513	0.182858	0.741002	0.83785
mmu-miR-129-5p	51.7298	48.642	0.940308	-0.0887943	0.743003	0.838838
mmu-miR-1843a-3p	15.5859	15.0358	0.964703	-0.0518439	0.754033	0.847433
mmu-miR-1981-5p	180.804	182.726	1.01064	0.0152621	0.753525	0.847433
mmu-miR-3082-3p	1.38037	1.17316	0.849889	-0.234653	0.753476	0.847433
mmu-miR-3068-5p	14.3368	13.2733	0.92582	-0.111196	0.760149	0.853017
mmu-miR-20a-3p	2.14956	2.63785	1.22716	0.295326	0.761659	0.853425
mmu-miR-346-5p	1.11963	1.06982	0.955508	-0.0656595	0.765117	0.85601
mmu-miR-452-5p	1.62193	1.73103	1.06726	0.093918	0.769011	0.859075
mmu-miR-20b-5p	5.12544	6.15368	1.20061	0.263773	0.775973	0.865554
mmu-miR-218-1-3p	1.56734	1.27993	0.816622	-0.292259	0.784251	0.872171
mmu-miR-547-3p	34.1254	32.5448	0.953683	-0.0684176	0.783453	0.872171
mmu-miR-345-5p	22.8523	21.2964	0.931914	-0.101732	0.79105	0.87711
mmu-miR-7226-3p	1.15147	0.799745	0.694544	-0.525863	0.790138	0.87711
mmu-miR-195a-3p	56.1361	58.0103	1.03339	0.0473805	0.792779	0.87772
mmu-miR-200b-3p	8575.46	8855.74	1.03268	0.0463984	0.798383	0.88261
mmu-miR-30d-5p	12339	12695.7	1.02891	0.041118	0.801722	0.884987
mmu-miR-8103	1.14883	1.10382	0.960818	-0.0576645	0.803725	0.885883
mmu-miR-205-5p	616.42	629.712	1.02156	0.0307787	0.822534	0.902604
mmu-miR-219a-1-3p	3.70045	3.76618	1.01776	0.0254002	0.822437	0.902604
mmu-miR-7217-5p	1.14872	1.06819	0.929892	-0.104865	0.822302	0.902604
mmu-miR-362-5p	11.7124	10.7817	0.920542	-0.119445	0.827079	0.906255
mmu-miR-6945-3p	1.29982	1.00113	0.770206	-0.376683	0.831588	0.909855
mmu-miR-6412	13.2194	13.0825	0.989646	-0.0150154	0.833759	0.910891
mmu-miR-200a-5p	133.447	140.709	1.05442	0.0764476	0.838475	0.9147
mmu-miR-217-5p	5.90917	6.14952	1.04067	0.0575175	0.839833	0.91484
mmu-miR-714	1.35676	1.99266	1.46869	0.554525	0.843741	0.917754
mmu-miR-344-3p	23.0138	19.8931	0.864397	-0.210234	0.854488	0.928087
mmu-miR-145a-3p	2034.71	2071.73	1.01819	0.0260131	0.861037	0.931122
mmu-miR-200c-3p	12828.3	12370.6	0.964321	-0.0524149	0.858838	0.931122
mmu-miR-669m-5p	0.746475	1.2526	1.67802	0.746756	0.860522	0.931122
mmu-miR-450b-5p	2.22414	1.67494	0.753072	-0.40914	0.864576	0.933592
mmu-miR-133b-3p	10.8972	8.83536	0.810791	-0.302598	0.866379	0.934183
mmu-miR-669p-3p	23.5363	23.0159	0.97789	-0.0322566	0.868439	0.935048
mmu-miR-3074-1-3p	0.67434	0.600298	0.890201	-0.167797	0.870129	0.935515
mmu-miR-696	1.12579	0.914679	0.81248	-0.299596	0.874364	0.938712
mmu-miR-6946-3p	1.07942	1.08561	1.00573	0.00824803	0.880349	0.943775
mmu-miR-142a-3p	183.703	188.576	1.02653	0.037774	0.88445	0.946806
mmu-miR-330-5p	52.5492	51.8868	0.987395	-0.0183002	0.890095	0.95148
mmu-miR-7685-5p	1.35669	1.34216	0.989292	-0.0155312	0.892632	0.952824
mmu-miR-7a-2-3p	4.59599	4.75724	1.03508	0.0497478	0.902664	0.962152
mmu-miR-137-5p	0.748367	0.861507	1.15118	0.203117	0.905362	0.963647
mmu-miR-6952-3p	1.31117	1.43959	1.09794	0.134802	0.909356	0.966516
mmu-miR-5099	1349.86	1301.05	0.963843	-0.0531301	0.912617	0.96716
mmu-miR-5123	1.44019	2.34951	1.63139	0.706098	0.913862	0.96716
mmu-miR-7230-5p	1.70146	1.47328	0.865891	-0.207743	0.913812	0.96716
mmu-miR-339-3p	32.2588	33.9881	1.0536	0.075334	0.918492	0.969625
mmu-miR-877-5p	1.6169	1.2356	0.764177	-0.388022	0.918797	0.969625
mmu-miR-106a-5p	1.5572	1.63416	1.04942	0.0695898	0.92704	0.975556
mmu-miR-1941-5p	2.28246	1.66071	0.727598	-0.458786	0.926074	0.975556
mmu-miR-3102-5p.2-5p	0.810069	0.745304	0.92005	-0.120215	0.93245	0.979863
mmu-miR-1839-3p	18.5741	17.1198	0.921698	-0.117634	0.93848	0.983421
mmu-miR-3960	1.32939	0.817564	0.614993	-0.701359	0.937454	0.983421
mmu-miR-22-5p	182.623	183.386	1.00418	0.0060163	0.945504	0.989388
mmu-miR-106b-5p	25.2062	24.4144	0.968584	-0.0460504	0.953739	0.996604
mmu-miR-124-5p	0.323803	0.253472	0.782797	-0.35329	1	1
mmu-miR-130a-5p	1.06751	0.657435	0.615856	-0.699335	1	1
mmu-miR-133a-3p	190.782	168.283	0.882072	-0.181032	1	1
mmu-miR-17-3p	12.0621	11.8646	0.983629	-0.0238134	0.983717	1
mmu-miR-183-3p	2.12701	1.72595	0.811446	-0.301433	0.959786	1
mmu-miR-1941-3p	1.91768	1.77552	0.925867	-0.111122	1	1
mmu-miR-1945	3.561	3.53528	0.992777	-0.0104577	0.998359	1
mmu-miR-1961	0.687166	0.501559	0.729894	-0.45424	1	1
mmu-miR-199b-5p	112.617	108.794	0.966046	-0.0498359	1	1
mmu-miR-219a-2-3p	1.76349	2.22213	1.26007	0.333507	1	1
mmu-miR-298-5p	40.0511	42.0771	1.05059	0.0711954	0.964723	1
mmu-miR-29b-2-5p	1.02442	1.2963	1.2654	0.339594	1	1
mmu-miR-3109-3p	0.691228	0.942094	1.36293	0.44671	1	1
mmu-miR-342-5p	72.2757	77.416	1.07112	0.0991213	1	1
mmu-miR-363-5p	0.907203	0.758498	0.836084	-0.258279	1	1
mmu-miR-383-5p	1.22662	1.12327	0.915738	-0.126993	1	1
mmu-miR-3962	5.50122	5.34575	0.971738	-0.0413604	1	1
mmu-miR-423-5p	339.73	365.846	1.07687	0.10685	0.991017	1
mmu-miR-466m-3p	4.38665	4.18565	0.95418	-0.0676665	0.960656	1
mmu-miR-466p-5p	1.40338	1.40485	1.00105	0.00151426	0.998395	1
mmu-miR-483-5p	2.26341	2.31271	1.02178	0.0310867	1	1
mmu-miR-504-5p	6.22588	6.86109	1.10203	0.140159	0.99516	1
mmu-miR-5108	0.983532	1.06074	1.0785	0.109028	0.986154	1
mmu-miR-5129-3p	5.16818	5.09965	0.98674	-0.0192586	0.973302	1
mmu-miR-592-5p	0.455629	0.915756	2.00987	1.0071	0.993306	1
mmu-miR-6539	0.891044	0.907035	1.01795	0.0256616	1	1
mmu-miR-694	1.10284	1.08755	0.986136	-0.0201411	1	1
mmu-miR-6986-5p	0.904083	1.54815	1.7124	0.776022	1	1
mmu-miR-7059-5p	1.5911	1.68045	1.05616	0.0788218	1	1
mmu-miR-7222-3p	1.28983	1.40861	1.0921	0.127099	1	1
mmu-miR-7230-3p	2.03329	1.98553	0.97651	-0.0342926	0.962093	1
mmu-miR-744-3p	0.777954	0.565126	0.726426	-0.461113	1	1
