# Supplementary material for: Reproductive tract extracellular vesicles are sufficient to transmit intergenerational stress and program neurodevelopment
Source: Nat Commun. 2020 Mar 20;11:1499. doi: 10.1038/s41467-020-15305-w (PMC7083921; doi:10.1038/s41467-020-15305-w)
Supplement: Supplementary file 4 — Supplementary Data 2 [file 41467_2020_15305_MOESM4_ESM.xlsx]

## Sheet: Sheet1
miRNA	test	effect	F	DFN	DFD	pvalue	t	DF	pvalue	adjusted pvalue	Figure		Significance
sperm miR-741-3p	two-way ANOVA	age	7.839	1	24	0.0099333					S2b		*p<0.05
sperm miR-881-3p	two-way ANOVA	age	17.49	1	24	0.000332254					S2b		**p<0.01
sperm miR-9-3p	two-way ANOVA	age	20.05	1	22	0.000187817					S2b		***p<0.001
sperm miR-34c-5p	two-way ANOVA	age	10.56	1	22	0.00367548					S2b
sperm miR-741-3p	two-way ANOVA	stress	0.616	1	24	0.440217					S2b
sperm miR-881-3p	two-way ANOVA	stress	0.1597	1	24	0.692967					S2b
sperm miR-9-3p	two-way ANOVA	stress	0.9664	1	22	0.336268					S2b
sperm miR-34c-5p	two-way ANOVA	stress	1.698	1	22	0.206024					S2b
sperm miR-741-3p	two-way ANOVA	age x stress	0.5729	1	24	0.456476					S2b
sperm miR-881-3p	two-way ANOVA	age x stress	0.06476	1	24	0.801293					S2b
sperm miR-9-3p	two-way ANOVA	age x stress	1.907	1	22	0.181165					S2b
sperm miR-34c-5p	two-way ANOVA	age x stress	2.279	1	22	0.145366					S2b
sperm miR-9-3p	Bonferroni's post-hoc	9-week control vs. 20-week control					4.143	22	0.000425497	0.000850993	S2b
sperm miR-9-3p	Bonferroni's post-hoc	9-week stress vs. 20-week stress					2.19	22	0.0394157	0.0788314	S2b
sperm miR-34c-5p	Bonferroni's post-hoc	9-week control vs. 20-week control					3.365	22	0.00279508	0.00559016	S2b
sperm miR-34c-5p	Bonferroni's post-hoc	9-week stress vs. 20-week stress					1.23	22	0.231688	0.463377	S2b
EV miR-22-3p	two-tailed unpaired Student's t-test	corticosterone					2.627	6	0.0392168		S2b
EV miR-34c-5p	two-tailed unpaired Student's t-test	corticosterone					2.513	6	0.0457175		S2b
miRNA	test	Rsquared	F	DFN	DFD	p-value	Slope	Slope Standard Error	Y-intercept	Y-intercept Standard Error	Figure
sperm miR-741-3p	simple linear regression	0.5557	32.53	1	26	5.3075e-06	2.254	0.3952	-24.43	4.554	S2b
sperm miR-881-3p	simple linear regression	0.5922	37.75	1	26	1.69956e-06	1.602	0.2608	-22	3.813	S2b
sperm miR-9-3p	simple linear regression	0.6474	42.23	1	23	1.24585e-06	1.518	0.2336	-7.725	1.413	S2b
sperm miR-34c-5p	simple linear regression	0.6596	44.57	1	23	8.23829e-07	2.043	0.306	.24.24	3.868	S2b
EV miR-22-3p	simple linear regression	0.9414	80.36	1	5	0.000288055	2.828	0.3155	-34.12	3.745	S2b
EV miR-34c-5p	simple linear regression	0.2434	1.609	1	5	0.260481	0.9338	0.7362	-7.14	4.903	S2b
