# Supplementary material for: Reproductive tract extracellular vesicles are sufficient to transmit intergenerational stress and program neurodevelopment
Source: Nat Commun. 2020 Mar 20;11:1499. doi: 10.1038/s41467-020-15305-w (PMC7083921; doi:10.1038/s41467-020-15305-w)
Supplement: Supplementary file 5 — Supplementary Data 3 [file 41467_2020_15305_MOESM5_ESM.xls]

## Sheet: Sheet1
Subject	Age	Marital Status	Children	Race/ethnicity	Education	Stress-experience dynamic	Adverse Childhood Events (ACE) (total)	State/Trait Anxiety Inventory (STAI) trait score
1	19	Single	No Children	Asian	Some college	Recovering-stress	0	22
2	19	Single	No Children	Asian	Some college	Stable-stress	0	28
4	22	Single	No Children	Caucasian (non-hispanic)	College degree	N/A	1	23
5	22	Single	No Children	Caucasian (non-hispanic)	Some college	Stable-stress	0	23
6	23	Single	No Children	Caucasian (non-hispanic)	College degree	N/A	0	26
7	25	Single	No Children	Hispanic	College degree	Recovering-stress	0	35
9	25	Single	No Children	Caucasian (non-hispanic)	Some graduate/professional	N/A	0	27
10	24	Single	No Children	Caucasian (non-hispanic)	Some graduate/professional	N/A	0	33
11	22	Single	No Children	Caucasian (non-hispanic)	College degree	Stable-stress	0	38
12	24	Single	No Children	Caucasian (non-hispanic)	Some graduate/professional	Recovering-stress	0	31
13	25	Single	No Children	Caucasian (non-hispanic)	Some graduate/professional	N/A	0	27
14	22	Single	No Children	Caucasian (non-hispanic)	Some graduate/professional	Stable-stress	0	24
15	24	Single	No Children	Caucasian (non-hispanic)	Some graduate/professional	N/A	0	37
16	24	Single	No Children	Asian	Some graduate/professional	N/A	0	26
17	23	Single	No Children	Caucasian (non-hispanic)	Some graduate/professional	N/A	2	34
18	23	Single	No Children	Caucasian (non-hispanic)	Some graduate/professional	Recovering-stress	2	38
20	23	Single	No Children	Caucasian (non-hispanic)	Some graduate/professional	N/A	0	39
22	22	Single	No Children	Asian	Some graduate/professional	N/A	0	37
