# Supplementary material for: Reproductive tract extracellular vesicles are sufficient to transmit intergenerational stress and program neurodevelopment
Source: Nat Commun. 2020 Mar 20;11:1499. doi: 10.1038/s41467-020-15305-w (PMC7083921; doi:10.1038/s41467-020-15305-w)
Supplement: Supplementary file 6 — Supplementary Data 4 [file 41467_2020_15305_MOESM6_ESM.xls]

## Sheet: Histone PTM MS Ratios
X	Control_7944_9	Control_8019_9	Control_8116_9	Control_7946_9	Control_7954_9	Control_7955_9	Stress_8112_9	Stress_7947_9	Stress_7948_9	Stress_7953_9	Stress_7957_9	Stress_7958_9	Control_7967_20	Control_7986_20	Control_7968_20	Control_7976_20	Control_7981_20	Control_7982_20	Stress_7988_20	Stress_8011_20	Stress_7969_20	Stress_7970_20	Stress_7977_20	Stress_7983_20
H12_33-53 K33ac	0	0.001246	0.00145	0	0.005078	0.001341	0.002941	0.008491	0	0.000712	0	0.000447	0	0	0	0.006313	0	0.003174	0	0.001779	0.004889	0	0.00118	0
H12_33-53 K33me1	0	0.011188	0.001525	0.178119	0	0	0	0	0	0.045087	0.001622	0.004279	0.003725	0.0092	0.065597	0.01968	0.147755	0.004336	0.145714	0.15919	0.172732	0.023656	0.025765	0.022057
H12_33-53 K33me2	0.005005	9e-05	0.00207	0	0	0.000716	0	0	0.336575	0	0.001839	0	0.000986	0.01041	0.0346	0.033747	0.038199	0	0.053268	0.037162	0.046195	0.001312	0.0403	0.033658
H12_33-53 K33me3	0.044853	0	1.6e-05	0	0.005075	0	0	0	0	0	0	0.000346	0	0	0	0	0.003062	0	0	0	0	0	0	0.001245
H12_33-53 S40ac	0	0.000226	0	0	0	0	0	0	0	0	0.00086	0.000755	0	0	0.003581	0.005424	0	0.005219	0.010429	0.032086	0	0	0.00307	0
H12_33-53 S40pr	0	0.032802	0.060807	0.008065	0.004427	0.033208	0.013491	0	0.007051	0.02858	0.049253	0.047276	0.046174	0.081641	0.128772	0.052354	0.053846	0.050989	0.067938	0.039267	0.079284	0.062723	0.109288	0.097422
H12_33-53 unmod	0.950142	0.954449	0.934133	0.813816	0.98542	0.964736	0.983568	0.991509	0.656374	0.925621	0.946427	0.946897	0.949115	0.898748	0.767449	0.882483	0.757137	0.936282	0.722651	0.730516	0.696901	0.91231	0.820397	0.845618
H1Mo_1-35 H11.SETAPVAQAASTATEKPAAAKKTKKPAKAAAPR	0	0	0.000728	0	0.001007	8.8e-05	0.001178	0	0.004906	0	0.000947	0.00039	0.018533	0.003429	0.253296	0.347103	0.110427	0.097141	0.121164	0.018291	0.526445	0.090577	0.270792	0.010844
H1Mo_1-35 H12.SEAAPAAPAAAPPAEKAPAKKKAAKKPAGVR	0	0.007129	0.008706	0	0.011047	0.004565	0.013406	0.121915	0.032917	0.018495	0.009873	0.002772	0.167322	0.366125	0.255401	0.142369	0.417245	0.055533	0.05921	0.009113	0.342941	0.176148	0.06184	0.293498
H1Mo_1-35 H13.SETAPAAPAAPAPVEKTPVKKKAKKTGAAAGKR	1	0.967783	0.957111	1	0.803163	0.986781	0.937951	0.878085	0.509738	0.912108	0.951946	0.97498	0	0.401473	0.114652	0.301445	0	0.11025	0.45398	0.018623	0.125808	0.565499	0.312122	0.644786
H1Mo_1-35 H14.SETAPAAPAAPAPAEKTPVKKKAR	0	0	0.001651	0	0.13291	0	0.00065	0	0.329715	0.009127	0.000745	0.011943	0.004615	0.000102	0	0	0	0.548878	0.268586	0.885593	0.004806	0	0	0
H1Mo_1-35 H15.SETAPAETAAPAPVEKSPAKKKTTKKAGAAKR	0	0.025087	0.031804	0	0.051873	0.008567	0.046815	0	0.122724	0.06027	0.036489	0.009915	0.80953	0.228871	0.376651	0.209082	0.472327	0.188198	0.097061	0.068381	0	0.167776	0.355246	0.050872
H1Mo_54-81 H11.SGVSLAALKKSLAAAGYDVEKNNSR	0.305768	0	0.014505	0.038619	0	0.010554	0	0.16264	0.068227	0	0.027452	0.026001	0.008831	0.008454	0.010051	0.00505	0.012344	0.007763	0.004373	0.019853	0.011411	0.018884	0.008826	0
H1Mo_54-81 H15.GGVSLPALKKALAAGGYDVEKNNSR	0.289863	0.872132	0.203925	0.33677	0.790769	0.892945	0.77028	0.211776	0	0.849402	0.378407	0.402976	0.051376	0.04165	0.024745	0.018884	0.008746	0.054789	0.019168	0.014802	0.007793	0.027469	0.018732	0.016173
H1Mo_54-81 H1T.AGMSLAALKKALAAAGYDVEKNNSR	0.305768	0	0.014505	0.449026	0	0	0	0.48955	0.068227	0.031507	0.027452	0.029272	0.008831	0.006952	0.008496	0.008048	0.005962	0.007892	0.000872	0.018863	0.011411	0.012966	0.007927	0.002691
H1Mo_54-81 H1v234.SGVSLAALKKALAAAGYDVEKNNSR	0.098602	0.127868	0.767065	0.175585	0.209231	0.0965	0.22972	0.136034	0.863547	0.119091	0.566689	0.541752	0.930962	0.942944	0.956709	0.968017	0.972948	0.929555	0.975587	0.946482	0.969384	0.940681	0.964515	0.981136
H1Mo4_25-32 K25ac	0	0.000535	0.000349	0.000433	0.000257	0.000214	0.00037	0.000168	0.000374	0.000203	0.000191	0.000583	0.000657	0	0.000428	0	0	0	0	0	2e-05	0	0	0
H1Mo4_25-32 K25me1	0.155395	0.045689	0.039059	0.025301	0.039915	0.04356	0.03988	0.042175	0.041344	0.041491	0.041364	0.053345	0.075404	0	0.053228	0	0.431655	0	0	0.144959	0.065342	0.127249	0	0
H1Mo4_25-32 K25me2	0	0.000646	0.000835	0.00061	0.000979	0.000502	0.000773	0.000531	0.000846	0.000733	0.000552	0.000397	0.000763	1	0	0.492924	0.568345	1	1	0	0	0	0	1
H1Mo4_25-32 K25me3	0.000177	0	0	0	0	0	0	0	0	0	0	0	0	0	0	0	0	0	0	0	0	0	0	0
H1Mo4_25-32 K31ac	0	0.002245	0.000548	0.001443	0.000747	0.000382	0.001852	0.000614	0.000406	0.000416	0.000815	0.001741	0.001465	0	0.00069	0	0	0	0	0	3.3e-05	0	0	0
H1Mo4_25-32 unmod	0.844428	0.950884	0.959208	0.972213	0.958102	0.955342	0.957126	0.956512	0.957031	0.957157	0.957079	0.943934	0.921711	0	0.945654	0.507076	0	0	0	0.855041	0.934605	0.872751	0	0
H1Mo5_33-53 K33ac	0	0	0	0	0	0	0	0	0	0	0.023126	0.006152	0.001893	0.000214	0	0.000908	0.002511	0.005583	0.001111	0	0.004466	0.002794	0	0
H1Mo5_33-53 K33me1	0	0.001148	0.001128	0	0.012679	0.001252	0.009342	0	0	0.002151	0.001937	0.000257	0.001921	0.00065	0.003566	0	0.005087	0.000827	0.001718	0	0	0	0.010069	0.003373
H1Mo5_33-53 K33me2	0.06451	0	0.000166	0.079172	0	0	0	0.164679	0	0	0	0	0	0.001529	0.00226	0.001329	0.000418	0.002051	0.001827	0.012598	0.029673	0.001463	0.022174	0.000792
H1Mo5_33-53 K33me3	0	8e-05	0.000435	0	0.014883	0	0.004223	0.01162	0	8.6e-05	0	3e-06	0.003951	0.003046	0.003176	0.000906	0	0.003807	0	0.019348	0.020796	0.017314	0	0.001802
H1Mo5_33-53 S40ac	0	0.00012	0.000132	0	0	0	0	0.013161	0	0	0	0.000415	0.010078	0.003993	0.011243	0.000359	0.051168	0.028185	0.00875	0.001926	0.005738	0.018445	0	0.004331
H1Mo5_33-53 S40pr	0.004102	0.047266	0.082086	0	0.010454	0.034007	0.009412	0	0.011774	0.032076	0.065626	0.059592	0.05052	0.06584	0.128166	0.052067	0.055168	0.041235	0.076963	0.040433	0.10888	0.050984	0.120472	0.054575
H1Mo5_33-53 unmod	0.931388	0.951386	0.916053	0.920828	0.961984	0.964741	0.977023	0.81054	0.988226	0.965687	0.909311	0.933581	0.931637	0.924727	0.851589	0.944431	0.885648	0.918311	0.909631	0.925695	0.830447	0.909	0.847285	0.935127
H2A1_1-11 K5ac	0.0172	0.984164	0.922621	0.501855	0.594654	0.882029	0.937136	0.92484	0.923581	0.952167	0.838026	0.80638	0.342208	0.760968	0	1	0	0	0	0	0	0	0.813106	0
H2A1_1-11 S1ac	0.708073	0.007214	0.007341	0.029412	0.024375	0.013429	0.008272	0.013135	0.011339	0.025828	0.022639	0.033022	0	0.043453	0	0	1	0	1	0	0	0	0.082314	1
H2A1_1-11 unmod	0.274727	0.008622	0.070039	0.468733	0.380972	0.104542	0.054591	0.062025	0.065079	0.022005	0.139336	0.160598	0.657792	0.195579	1	0	0	1	0	0	1	0	0.104579	0
H2A1_12-17 K13ac	0.134999	0.121137	0.171877	0.246587	0.179704	0.145002	0.060447	0.188346	0.134823	0.132311	0.215754	0.088854	0.145307	0.017029	0.077623	0	0	0.116431	0.124848	0.573067	0.115423	0.151457	0	0
H2A1_12-17 K13me1	0.018202	0.048676	0.042824	0.051284	0.038623	0.070864	0.06443	0.049655	0.043509	0.050656	0.039695	0.044672	0.024071	8e-05	0.020379	0	0	4.9e-05	9.1e-05	1.4e-05	0.023072	0	0	0
H2A1_12-17 K15ac	0.200179	0.366329	0.345918	0.338352	0.402235	0.334987	0.329377	0.418821	0.406542	0.394666	0.336315	0.336837	0.435676	0.036865	0.505149	0	0	0.276184	0.262644	0.068323	0.494474	0.415449	0	0
H2A1_12-17 K15me1	0.141971	0.012332	0.018841	0.014806	0.006196	0.008579	0.04321	0.009873	0.02259	0.021714	0.011696	0.018868	0.003809	5e-05	0.002955	0	0	3.1e-05	3e-05	8e-06	0.005762	0	0	0
H2A1_12-17 T16ac	0.010289	0.017851	0.014334	0.015064	0.014682	0.01627	0.009517	0.017942	0.013257	0.0177	0.012839	0.017486	0.012054	0.072751	0.053187	0	0	0.021095	0.029838	0.01018	0.018104	0.019673	0	0
H2A1_12-17 T16pr	0.321169	0.192128	0.153879	0.084289	0.08159	0.212152	0.3362	0.097072	0.096626	0.114885	0.1086	0.27726	0.231766	0.702701	0.186427	1	1	0.394499	0.308266	0.233095	0.18449	0.234633	1	1
H2A1_12-17 unmod	0.173192	0.241548	0.252328	0.249618	0.27697	0.212148	0.156819	0.218291	0.282654	0.268067	0.2751	0.216023	0.147316	0.170523	0.15428	0	0	0.191712	0.274283	0.115314	0.158675	0.178788	0	0
H2A1_36-42 K36ac	0.024288	0.000264	0.003034	0.005014	0.008948	0.012072	0.000513	0.003213	0.008664	6.4e-05	0.005543	0.005242	0.005015	0	0	0	0	0	0	0	0	0	0	0
H2A1_36-42 unmod	0.802745	0.74254	0.898027	0.972458	0.947379	0.931631	0.886964	0.932874	0.948852	0.860769	0.952883	0.895376	0.929597	0.823835	0.910263	0	0.872291	0.911852	0.923524	0.94297	0.943704	0.899775	0.829372	0
H2A1_36-42 Y39ac	0	0	0.001259	0.002624	0.005447	0.003642	0.00023	0.003987	0.004745	3e-05	0.003614	0.005288	0.001393	0.002285	0	0	0.000294	0.000491	0.002296	0	0.002124	0.000552	0.007131	0
H2A1_36-42 Y39pr	0.172968	0.257196	0.09768	0.019904	0.038225	0.052655	0.112293	0.059926	0.037739	0.139138	0.037961	0.094095	0.063996	0.173879	0.089737	1	0.127415	0.087656	0.07418	0.05703	0.054172	0.099673	0.163497	0
H2A1_4-11 K5ac	0.002281	0.002256	0.033723	0.013165	0.030267	0.025909	0.01016	0.024386	0.026133	0.025232	0.007943	0.020992	0.007163	0.003882	0.017204	0	0.108086	0.001216	0	0	0	0	0	0
H2A1_4-11 K5acK9ac	0	0.001906	0.001789	0.001143	0.002083	0.001153	0.001789	0.001599	0.002092	0.001807	0.001395	0.001401	0.001716	0	0	0	0	0.096753	0	0	0.002269	0	0	0
H2A1_4-11 K5me1	0.490525	0.000969	0.000941	0.000646	0.000934	0.000905	0.000912	0.000985	0.001076	0.000936	0.000966	0.001408	0.001198	0.207525	0.00999	0	0	0.248096	0.093958	0.823105	0.542008	0.461738	0.105524	0.804225
H2A1_4-11 K9ac	0.003679	0.035923	0.018341	0.025035	0.01622	0.012745	0.031001	0.015371	0.017073	0.016421	0.033739	0.013263	0.035456	0.004842	0.031981	0	0.223705	0.001961	0	0	0	0	0	0
H2A1_4-11 K9me1	0.162428	0.006982	0.006664	0.006882	0.006395	0.007534	0.006331	0.006128	0.005947	0.00654	0.006603	0.005988	0.010285	0.783752	0.002724	0	0	0.603893	0.058246	0.176895	0.455723	0.538262	0.065416	0.134632
H2A1_4-11 unmod	0.341087	0.951963	0.938541	0.953129	0.944101	0.951754	0.949806	0.951531	0.947678	0.949065	0.949354	0.956948	0.944183	0	0.938101	1	0.66821	0.048081	0.847797	0	0	0	0.82906	0.061143
H2A1_72-77 K74ac	0	3.7e-05	1.3e-05	0.00011	0.00029	9.5e-05	5e-06	0.000205	7e-06	0.00029	0.000186	0.000207	0	0	0	0	0	0	0	0	0	0	0	0
H2A1_72-77 T76pr	0.002378	0.002076	0.001519	0.001653	0.002354	0.001695	0.001063	0.002555	0.001897	0.00199	0.001814	0.003798	0.002738	1	0.007164	1	0	0.908345	1	1	0.001487	1	1	0
H2A1_72-77 unmod	0.997622	0.997887	0.998468	0.998237	0.997356	0.99821	0.998932	0.99724	0.998096	0.997721	0.998	0.995994	0.997262	0	0.992836	0	1	0.091655	0	0	0.998513	0	0	1
H2A3_12-17 K13ac	0.089409	0.000262	0.000197	0.000187	0.00027	0.000126	0.000111	0.000367	7.9e-05	8.6e-05	0.000233	0.000265	0.000707	0	0	0	0	0	0	0	0	0	0	0
H2A3_12-17 K13acS16ac	0	1e-06	1.7e-05	2e-06	0.000246	2.6e-05	4e-06	0	2.4e-05	0.001099	0.001358	0	0	0.285281	0	0.286525	0	2e-05	4.3e-05	0	0	0	0	0
H2A3_12-17 K13me1	0.19389	0.041385	0.104709	0.169601	0.14943	0.132798	0.091713	0.159337	0.143118	0.154668	0.198128	0.213174	0.077087	0	0.161652	0	0	0.208751	0.289973	0.04624	0.157767	0.163883	0	0
H2A3_12-17 K15ac	0.049741	0.0002	0.000253	3.3e-05	0.000548	0.000174	6.3e-05	0.00014	0.000262	2.6e-05	0.000227	0.000302	0.000441	0	0	0	0	0	0	0	0	0	0	0
H2A3_12-17 K15acS16ac	0	1e-06	2.5e-05	3e-06	0.000245	4.2e-05	6e-06	0	5.8e-05	8e-06	0.002191	0	0	0.634661	0	0.689148	0	3.3e-05	6.9e-05	0	0	0	0	0
H2A3_12-17 K15me1	0.091749	0.309882	0.216759	0.124126	0.167131	0.166443	0.255863	0.099344	0.194307	0.174699	0.127992	0.114244	0.121552	0	0.03358	0	0	0.107892	0.106568	0.014781	0.043936	0.069704	0	0
H2A3_12-17 S16ac	0	0	0.000101	1.8e-05	0.000226	0.000405	0.000681	3.9e-05	5.9e-05	0.00018	0.000194	0.00031	0.000567	0.080058	0	0.024328	0	0	0	0	0	4.4e-05	1	0
H2A3_12-17 S16pr	0.007868	0.022901	0.018262	0.017726	0.016781	0.022949	0.015528	0.021262	0.015825	0.021748	0.01522	0.026503	0.016254	0	0.067305	0	0	0.034841	0.043137	0.016388	0.023014	0.025703	0	0
H2A3_12-17 unmod	0.567343	0.625367	0.659677	0.688303	0.665123	0.677037	0.63603	0.719512	0.646267	0.647485	0.654456	0.645202	0.783392	0	0.737463	0	0	0.648463	0.56021	0.92259	0.775283	0.740666	0	1
H2A3_36-42 K36ac	0.000641	7.7e-05	0.003315	0.005222	0.001435	0.001787	0.000292	0.001785	0.003341	0	0.003366	0.003661	0	0	0	0	0	0	0	0	0	0	0	0
H2A3_36-42 unmod	0.969636	0.789616	0.913578	0.974015	0.968291	0.968471	0.913159	0.92224	0.966987	0.857372	0.966622	0.920635	0.933516	0	0.916001	0	0	0.79763	0.856644	0.908973	0.929178	0.875862	0	0
H2A3_36-42 Y39ac	0	0	0.000197	0	0	0	0	0.000298	3.7e-05	0.000115	0.000288	0	0	0	0	0	0	0.000585	0	0	0	0	0	0
H2A3_36-42 Y39pr	0.029723	0.210307	0.08291	0.020763	0.030274	0.029742	0.086549	0.075677	0.029636	0.142513	0.029725	0.075704	0.066484	1	0.083999	1	1	0.201785	0.143356	0.091027	0.070822	0.124138	1	0
H2AJ_4-11 K5ac	0	0.002333	0.000839	0.006349	0.006034	0.006801	0.00579	0.005604	0.00556	0.006083	0.006143	0.005255	0.00898	0	0.002439	0	0	0	0	0	0.056292	0	0	0
H2AJ_4-11 K5acK9ac	0	0.000443	0.885502	0.879418	0.890807	0.859177	0.868586	0.870169	0.885919	0.882723	0.883154	0.83993	0.824424	1	0.839923	0	0.257056	1	1	1	0	0	0.48249	0
H2AJ_4-11 K5me1	0	0.046741	0.003581	0.002728	0.002607	0.005703	0.009789	0.000321	0.004463	0.001844	0.005051	0.00083	0.011026	0	0.002864	0.687868	0.368836	0	0	0	0.087098	0.069818	0.319468	0.848054
H2AJ_4-11 K9ac	0	0.028781	0.005448	0.000596	0.000881	0.000817	0.000834	0.000901	0.001006	0.00087	0.000899	0.001236	0.001046	0	0.008944	0	0	0	0	0	0	0	0	0
H2AJ_4-11 K9me1	0	0.015865	0.000869	0.000374	0.001653	0.001659	0.001941	0.006684	0.002594	0.001289	0.001372	0.020072	0.003852	0	0.003274	0.259226	0.1889	0	0	0	0.026218	0.029766	0.198043	0.106933
H2AJ_4-11 unmod	1	0.905838	0.10376	0.110535	0.098018	0.125843	0.11306	0.116321	0.100457	0.107192	0.103381	0.132677	0.150672	0	0.142556	0.052906	0.185208	0	0	0	0.830391	0.900416	0	0.045013
H2AMo_1-88 H2A14s.HLQLAIR	0.934808	0.924997	0.954274	0.900709	0.94181	0.986606	0.932734	0.984179	0.93056	0.954018	0.974514	0.983274	0.935911	0.948346	0.975121	0.945616	0.94199	0.97724	0.986197	0.975317	0.945944	0.965693	0.901168	0.926027
H2AMo_1-88 H2AX.GKTGGKAR	0.007184	0.030445	0.012318	0.08129	0.023636	0.007089	0.015453	0.015821	0.01927	0.032224	0.01764	0.004288	0.010281	0	0.013753	0	1e-06	0	0	2.7e-05	0.01208	1e-06	0.000104	4.1e-05
H2AMo_1-88 H2AZ.AGGKAGKDSGKAKTKAVSR	0.058008	0.044559	0.033408	0.018001	0.034554	0.006304	0.051813	0	0.05017	0.013758	0.007846	0.012438	0.053809	0.051654	0.011126	0.054384	0.058009	0.02276	0.013803	0.024655	0.041976	0.034306	0.098728	0.073932
H2AMo_4-99 AGLQFPVGR	0.127161	0.63136	0.364999	0.372324	0.314597	0.321211	0.492251	0.259352	0.310693	0.443771	0.309421	0.300718	0.371024	0.424827	0.421612	0.450436	0.413649	0.414786	0.431883	0.448754	0.433292	0.294848	0.449	0.392283
H2AMo_4-99 HLQLAIR	0.756304	0.212195	0.561513	0.605555	0.638826	0.66794	0.465015	0.735533	0.658588	0.501221	0.641876	0.62994	0.513195	0.447612	0.473876	0.41763	0.471326	0.437956	0.442164	0.44229	0.464822	0.539362	0.404041	0.472837
H2AMo_4-99 HLQLAVR	0.00183	0.003777	0.003605	0.007971	0.004092	0.003331	0.00174	0.004041	0.004342	0.004866	0.003779	0.003917	0.002715	0.003615	0.003894	0.004175	0.003494	0.001957	0.002409	0.001569	0.004002	0.004755	0.002904	0.002557
H2AMo_4-99 IHRHLKSR	0.001942	0.008201	1.6e-05	3.4e-05	9.4e-05	3.8e-05	0.004181	2e-06	0.000114	0.006149	2.5e-05	2.1e-05	1e-05	1.3e-05	9e-06	4.6e-05	0	0	0.000173	0.000274	1.1e-05	0	0.000241	0.000487
H2AMo_4-99 IHRHLKTR	0.06476	0.00013	5.4e-05	0	1e-06	6.9e-05	0.000873	0	1.1e-05	7.3e-05	4.2e-05	8.8e-05	0.000354	0	0	4.6e-05	0.000124	0	0	0.000154	0.000105	0	0	0
H2AMo_4-99 NDEELNKLLGR	0.048003	0.012147	0.069455	0.014116	0.042184	0.007126	0.032509	0.000908	0.026032	0.036603	0.044629	0.065258	0.112657	0.123934	0.099428	0.127564	0.111407	0.145299	0.123361	0.106948	0.096658	0.160968	0.143814	0.131836
H2AMo_4-99 VHRLLR	0	0.132189	0.000359	0	0.000206	0.000286	0.003431	0.000164	0.00022	0.007316	0.00023	5.8e-05	4.5e-05	0	0.001182	0.000103	0	2e-06	9e-06	1.2e-05	0.00111	6.7e-05	0	0
H2AV_1-19 K11ac	0.083625	0.002973	0.01277	0	0.011659	0	0.006526	0	0.00227	0.001816	0.00338	0.007774	0.004641	0.013436	0.007073	0.011026	0.012489	0.013173	0.014124	0.012199	0.004337	0.017401	0.007895	0.003026
H2AV_1-19 K11acK15ac	0	0.000209	0	0	0.000274	0	0.000793	0	0.000637	0	0	0	0	0.002289	0.000302	0	0	0.000965	0.000773	0.000292	0	0.001958	0	0.000167
H2AV_1-19 K15ac	0.083625	0.002973	0.01277	0	0.011659	0	0.006526	0	0.00227	0.001816	0.00338	0.007774	0.004641	0.013436	0.007073	0.011026	0.012489	0.013173	0.014124	0.012199	0.004337	0.017401	0.007895	0.003026
H2AV_1-19 K4ac	0.083625	0.002973	0.01277	0	0.011659	0	0.006526	0	0.00227	0.001816	0.00338	0.007774	0.004641	0.013436	0.007073	0.011026	0.012489	0.013173	0.014124	0.012199	0.004337	0.017401	0.007895	0.003026
H2AV_1-19 K4acK11ac	0	0.000209	0	0	0.000274	0	0.000793	0	0.000637	0	0	0	0	0.002289	0.000302	0	0	0.000965	0.000773	0.000292	0	0.001958	0	0.000167
H2AV_1-19 K4acK11acK15ac	0	0	0	0	0	0	0	0.165577	0.002797	0	0	0	0.053735	0	0	0	0.017946	0	0	0	0.03542	0	0	0
H2AV_1-19 K4acK15ac	0	0.000209	0	0	0.000274	0	0.000793	0	0.000637	0	0	0	0	0.002289	0.000302	0	0	0.000965	0.000773	0.000292	0	0.001958	0	0.000167
H2AV_1-19 K4acK7ac	0	0.000209	0	0	0.000274	0	0.000793	0	0.000637	0	0	0	0	0.002289	0.000302	0	0	0.000965	0.000773	0.000292	0	0.001958	0	0.000167
H2AV_1-19 K4acK7acK11ac	0	0	0	0	0	0	0	0.165577	0.002797	0	0	0	0.053735	0	0	0	0.017946	0	0	0	0.03542	0	0	0
H2AV_1-19 K4acK7acK11acK15ac	0.665499	0	0	0	0	0.008601	0	0	0	0	0	0	0	0	0	0	0	0	0	0	0	0	0	0
H2AV_1-19 K4acK7acK15ac	0	0	0	0	0	0	0	0.165577	0.002797	0	0	0	0.053735	0	0	0	0.017946	0	0	0	0.03542	0	0	0
H2AV_1-19 K7ac	0.083625	0.002973	0.01277	0	0.011659	0	0.006526	0	0.00227	0.001816	0.00338	0.007774	0.004641	0.013436	0.007073	0.011026	0.012489	0.013173	0.014124	0.012199	0.004337	0.017401	0.007895	0.003026
H2AV_1-19 K7acK11ac	0	0.000209	0	0	0.000274	0	0.000793	0	0.000637	0	0	0	0	0.002289	0.000302	0	0	0.000965	0.000773	0.000292	0	0.001958	0	0.000167
H2AV_1-19 K7acK11acK15ac	0	0	0	0	0	0	0	0.165577	0.002797	0	0	0	0.053735	0	0	0	0.017946	0	0	0	0.03542	0	0	0
H2AV_1-19 K7acK15ac	0	0.000209	0	0	0.000274	0	0.000793	0	0.000637	0	0	0	0	0.002289	0.000302	0	0	0.000965	0.000773	0.000292	0	0.001958	0	0.000167
H2AV_1-19 unmod	0	0.986853	0.948921	1	0.951719	0.991399	0.969138	0.337692	0.975907	0.992737	0.98648	0.968906	0.766497	0.932521	0.969893	0.955895	0.87826	0.941521	0.938864	0.949452	0.840974	0.918644	0.968419	0.986892
H2AX_36-42 K36ac	0	0.000772	0.001313	0	6.9e-05	0	0	1.1e-05	4.5e-05	0.000339	0.000481	0.000431	0	0	0	0	0	0.137217	0.104744	0.243789	0	0.292399	0	0
H2AX_36-42 unmod	0.729673	0.73142	0.936882	0.982207	0.951597	0.941687	0.892518	0.897518	0.933127	0.852333	0.95667	0.83172	0.94911	0.050349	0.887749	0	0.023446	0	0.123094	0	0	0	0	0
H2AX_36-42 Y39ac	0.14013	0	0	0	0	0	0	0.003585	0	0	0	0.00463	0	0	0	0	0	0	0	0	0	0	0	0
H2AX_36-42 Y39pr	0.130197	0.267808	0.061805	0.017793	0.048333	0.058313	0.107482	0.098886	0.066827	0.147328	0.042849	0.163219	0.05089	0.949651	0.112251	1	0.976554	0.862783	0.772162	0.756211	0	0.707601	0	1
H2AX_4-11 K5ac	0.006573	0.034045	0.131071	0.141694	0.15002	0.114686	0.143255	0.145513	0.13216	0.13641	0.114467	0.127644	0.076731	0	0.036934	0	0	0	0.382683	0	0.012972	0	0	0.015524
H2AX_4-11 K5acK9ac	0.104339	0.012754	0.008605	0.007899	0.001552	0.004345	0.005225	0.003382	0.006617	0.008211	0.006535	0.003383	0.000136	0	0.024517	0	0	0	0	0	0	0	0	0
H2AX_4-11 K5acT6ac	0.142747	0.07609	0.077485	0.066207	0.079446	0.056263	0.06739	0.061918	0.098427	0.081971	0.076341	0.07209	0.0519	0.382683	0.044031	0	0	0.001032	0	0	0.054191	0	0	0.215296
H2AX_4-11 K5me1	0	0.000951	0	0	0	0	0.000597	0	7.8e-05	0	0.001257	0.000596	0.251931	0	0.048952	0	0	0.793124	0	0.792828	0.021709	0.582647	0	0
H2AX_4-11 K9ac	0.009646	0.080608	0.039599	0.052983	0.064596	0.050479	0.039128	0.054999	0.056622	0.046418	0.04735	0.060401	0.04454	0	0.191944	0	0	0	0.617317	0	0.060918	0	0	0.025042
H2AX_4-11 K9me1	0	0.00059	0	0	0	0	0.00037	0	0.000108	0	0	0.00037	0.09813	0	0.008834	0	0	0.20418	0	0.203902	0.009166	0.361192	0	0
H2AX_4-11 T6acK9ac	0.333103	0.053328	0.057092	0.05312	0.057242	0.054329	0.04835	0.048746	0.048698	0.052611	0.070631	0.054037	0.074882	0.617317	0.112841	0	0	0.001664	0	0	0.162816	0	0	0.686961
H2AX_4-11 unmod	0.403593	0.741635	0.686149	0.678097	0.647144	0.719899	0.695685	0.685442	0.657289	0.674379	0.683419	0.68148	0.401749	0	0.531948	0	1	0	0	0.00327	0.678228	0.056161	1	0.057177
H2AZ_1-19 K11ac	0.007475	0.014902	0.019433	0.003708	0.015883	0.017115	0.015535	0	0.013869	0.015009	0.017352	0.016517	0.010159	0.018213	0.013945	0.015916	0.015743	0.016527	0.019032	0.018743	0.017508	0.019271	0.013229	0.016044
H2AZ_1-19 K11acK15ac	0	0.001274	0.001731	0	0.001252	0.00069	0.001206	0	0.00146	0.00184	0.001621	0.001024	0.001325	0.001771	0.001093	0.001952	0.001636	0.001296	0.002486	0.000121	0.002133	0.001637	0	0.000512
H2AZ_1-19 K15ac	0.007475	0.014902	0.019433	0.003708	0.015883	0.017115	0.015535	0	0.013869	0.015009	0.017352	0.016517	0.010159	0.018213	0.013945	0.015916	0.015743	0.016527	0.019032	0.018743	0.017508	0.019271	0.013229	0.016044
H2AZ_1-19 K4ac	0.007475	0.014902	0.019433	0.003708	0.015883	0.017115	0.015535	0	0.013869	0.015009	0.017352	0.016517	0.010159	0.018213	0.013945	0.015916	0.015743	0.016527	0.019032	0.018743	0.017508	0.019271	0.013229	0.016044
H2AZ_1-19 K4acK11ac	0	0.001274	0.001731	0	0.001252	0.00069	0.001206	0	0.00146	0.00184	0.001621	0.001024	0.001325	0.001771	0.001093	0.001952	0.001636	0.001296	0.002486	0.000121	0.002133	0.001637	0	0.000512
H2AZ_1-19 K4acK11acK15ac	0.008432	0.000632	0	0	0.005244	0	0.000598	0	0.000878	0.000537	0.002209	0	0	0.000373	0	0	0	0	0.000497	0	0	0.000547	0	0.006617
H2AZ_1-19 K4acK15ac	0	0.001274	0.001731	0	0.001252	0.00069	0.001206	0	0.00146	0.00184	0.001621	0.001024	0.001325	0.001771	0.001093	0.001952	0.001636	0.001296	0.002486	0.000121	0.002133	0.001637	0	0.000512
H2AZ_1-19 K4acK7ac	0	0.001274	0.001731	0	0.001252	0.00069	0.001206	0	0.00146	0.00184	0.001621	0.001024	0.001325	0.001771	0.001093	0.001952	0.001636	0.001296	0.002486	0.000121	0.002133	0.001637	0	0.000512
H2AZ_1-19 K4acK7acK11ac	0.008432	0.000632	0	0	0.005244	0	0.000598	0	0.000878	0.000537	0.002209	0	0	0.000373	0	0	0	0	0.000497	0	0	0.000547	0	0.006617
H2AZ_1-19 K4acK7acK11acK15ac	0	0	0	0	0	0	0	0	0	0	0	0	0	0	0	0	0	0	0	0	0	0	0	0
H2AZ_1-19 K4acK7acK15ac	0.008432	0.000632	0	0	0.005244	0	0.000598	0	0.000878	0.000537	0.002209	0	0	0.000373	0	0	0	0	0.000497	0	0	0.000547	0	0.006617
H2AZ_1-19 K7ac	0.007475	0.014902	0.019433	0.003708	0.015883	0.017115	0.015535	0	0.013869	0.015009	0.017352	0.016517	0.010159	0.018213	0.013945	0.015916	0.015743	0.016527	0.019032	0.018743	0.017508	0.019271	0.013229	0.016044
H2AZ_1-19 K7acK11ac	0	0.001274	0.001731	0	0.001252	0.00069	0.001206	0	0.00146	0.00184	0.001621	0.001024	0.001325	0.001771	0.001093	0.001952	0.001636	0.001296	0.002486	0.000121	0.002133	0.001637	0	0.000512
H2AZ_1-19 K7acK11acK15ac	0.008432	0.000632	0	0	0.005244	0	0.000598	0	0.000878	0.000537	0.002209	0	0	0.000373	0	0	0	0	0.000497	0	0	0.000547	0	0.006617
H2AZ_1-19 K7acK15ac	0	0.001274	0.001731	0	0.001252	0.00069	0.001206	0	0.00146	0.00184	0.001621	0.001024	0.001325	0.001771	0.001093	0.001952	0.001636	0.001296	0.002486	0.000121	0.002133	0.001637	0	0.000512
H2AZ_1-19 unmod	0.936368	0.930218	0.911884	0.985168	0.907984	0.927398	0.928231	1	0.932249	0.926771	0.912031	0.927789	0.951414	0.915031	0.937661	0.924625	0.927209	0.926116	0.906966	0.9243	0.917168	0.910905	0.947085	0.906286
H2B1B_80-86 unmod	0.98497	0.75088	0.916255	0.996819	0.960166	0.960343	0.930557	0.957886	0.964613	0.903494	0.973038	0.919648	0.87232	0.827729	0.881953	0.823567	0.818774	0.779219	0.868449	0.923446	0.869505	0.888115	0.888864	0.896588
H2B1B_80-86 Y83ac	0	0	0.000147	0.000206	7.6e-05	0	0	1.7e-05	0	0	1.3e-05	1.9e-05	8.6e-05	0	0	0	0	0.000127	0.000143	0	0	0	0	0
H2B1B_80-86 Y83pr	0.01503	0.24912	0.083598	0.002975	0.039759	0.039657	0.069443	0.042097	0.035387	0.096506	0.026949	0.080333	0.127594	0.172271	0.118047	0.176433	0.181226	0.220654	0.131408	0.076554	0.130495	0.111885	0.111136	0.103412
H2BMo_1-100 EIQTAVR	0.957743	0.767104	0.506159	0.517466	0.506935	0.530101	0.54498	0.515655	0.529008	0.5564	0.541656	0.570438	0.516145	0.621744	0.607044	0.747232	0.73669	0.553472	0.572896	0.773631	0.596774	0.60472	0.711956	0.985568
H2BMo_1-100 EVQTAVR	8.6e-05	0.004944	0.000854	0.000149	0.000152	0.000134	0.000181	3.2e-05	0.000624	2.8e-05	0.000417	0.000435	0.004194	3.7e-05	0.036392	0	0	0	0	0	0	1.2e-05	0	0
H2BMo_1-100 IAGEASR	0.025341	0.053659	0.326407	0.320434	0.327121	0.300045	0.303726	0.327638	0.303977	0.297186	0.297324	0.274992	0.371816	0.285954	0.277895	0.184437	0.162648	0.341606	0.31581	0.160101	0.30155	0.301065	0.213843	0
H2BMo_1-100 IASEASR	0.016829	0.174292	0.166579	0.161951	0.165792	0.16972	0.151114	0.156676	0.166391	0.146385	0.160602	0.154135	0.107845	0.092265	0.078669	0.068331	0.100662	0.104923	0.111293	0.066268	0.101676	0.094204	0.074202	0.014432
H3_117-128 K122ac	0	0	0.000191	0	0.000121	0.000202	0.000148	0	0.000119	0	0	0.000291	0.146168	0.242084	0.004779	0.211229	0.197178	0.188712	0.07793	0.218583	0.200017	0.209364	0.190938	0.201515
H3_117-128 M120ox	0.560082	0.895684	0.84522	0.980497	0.738991	0.608319	0.781956	0.926557	0.750082	0.881261	0.593371	0.588666	0	0	0.972156	0	0	0	0	0	0	0	0	0
H3_117-128 unmod	0.439918	0.104316	0.154589	0.019503	0.260888	0.391479	0.217896	0.073443	0.249799	0.118739	0.406629	0.411043	0.853832	0.757916	0.023065	0.788771	0.802822	0.811288	0.92207	0.781417	0.799983	0.790636	0.809062	0.798485
H3_18-26 K18ac	0.081346	0.019809	0.02241	0.026424	0.023185	0.021492	0.019203	0.037268	0.025608	0.024991	0.023676	0.020784	0.036379	0.03177	0.034701	0.032568	0.03494	0.034148	0.03404	0.0295	0.0269	0.037936	0.033671	0.031142
H3_18-26 K18acK23ac	0.021048	0.013742	0.014697	0.026339	0.019067	0.013324	0.013265	0.027776	0.018655	0.02032	0.017957	0.012974	0.016209	0.015934	0.016826	0.015158	0.016451	0.014377	0.016863	0.013925	0.017906	0.023944	0.016052	0.013163
H3_18-26 K18acT22pr	1.8e-05	0.004741	0.002405	0.000668	0.000741	0.000612	0.004282	0.000308	4.9e-05	0.003919	0.000605	7.6e-05	0.0066	0.000601	0.000699	0.00124	0.002884	0.002006	0	0.002175	0.004993	0.001287	0	0
H3_18-26 K18me1	0.008682	0.007405	0.00436	0.00042	0.003173	0.008794	0.006536	0.003072	0.005126	0.004102	0.003756	0.003497	0.028221	0.024102	0.014463	0.019924	0.033772	0.027187	0.009587	0.00986	0	0.011809	0.027016	0.000511
H3_18-26 K18me1K23me1	0.001995	0.000936	0.000619	0	0.000409	0.000849	0.000488	0	0.000473	0.000316	0.000317	0.00071	0.001499	3.4e-05	0.00032	0.001297	0	0.001375	0.000802	0.000173	0	0.000541	0.000588	0.001327
H3_18-26 K23ac	0.240459	0.174507	0.183073	0.231079	0.213778	0.165363	0.173322	0.24921	0.230649	0.18815	0.186069	0.174658	0.170396	0.178877	0.18768	0.191909	0.200608	0.180487	0.201151	0.180297	0.129551	0.211206	0.188303	0.184203
H3_18-26 K23me1	0.001805	0.006584	0.008411	0.000311	0.004515	0.001839	0.003985	0.001088	0.003001	0.003697	0.004106	0.006386	0.001703	0.004846	0.008311	0.006309	0.004051	0.006656	0.006847	0.008144	0	0.007573	0.004776	0.000306
H3_18-26 T22ac	2.9e-05	0.000518	0.002486	0.001077	0.001163	0.000707	0.003952	0.000286	5e-05	0.003196	0.001117	0.001103	0.008346	0.000473	0	0.001878	0.002993	0	0.002653	0.008203	0.009275	0	0.002652	0
H3_18-26 T22pr	0.000164	0.001902	0.001399	0	0.001237	0.00206	0.000999	0.000625	0.001142	0.001386	0.00096	0.001402	0.002091	0.002432	0.005066	0	0.001259	0.00298	0.002263	0	0	0.00074	0.002518	0.00015
H3_18-26 unmod	0.644455	0.769857	0.760139	0.713682	0.732732	0.784961	0.773968	0.680367	0.715247	0.749924	0.761437	0.778409	0.728556	0.740931	0.731933	0.729717	0.703041	0.730784	0.725794	0.747723	0.811374	0.704963	0.724424	0.769198
H3_27-40 K27ac	0.050264	0	0	0	0	0	0	0	0	0	0	0	0	0	0	0	0	0	0	0	0	0	0	0
H3_27-40 K27me1	0.041455	0.046805	0.053062	0.009477	0.043155	0.055772	0.068751	0.023554	0.044796	0.045977	0.03553	0.081577	0.036001	0.298659	0.032474	0.011075	0.017878	0.455007	0.239998	0.019318	0.078813	0.537148	0.008972	0.001638
H3_27-40 K27me1K36me1	0.017807	0.031302	0.026784	0.000461	0.017145	0.032728	0.035375	0.00577	0.016315	0.026471	0.021219	0.037657	0.119754	0.536312	0.196717	0.176666	0.214471	0.23626	0.53253	0.108086	0.427696	0.199968	0.191683	0
H3_27-40 K27me1K36me2	0	0.045722	0.047218	0.021432	0.038817	0.046434	0.048787	0.037393	0.042783	0.035419	0.03788	0.057806	0.037419	0	0.039724	0	0	0	0	0	0.001031	0	0	0
H3_27-40 K27me1K36me3	0	0.010734	0.011794	0.004133	0.009777	0.00953	0.01041	0.007401	0.011126	0.008636	0.00949	0.013683	0.007695	0	0.007236	0	0	0	0	0	0	0	0	0
H3_27-40 K27me1S28ph	0	0	7.1e-05	0	0	0.000109	0	0	0	0	0	7.3e-05	0	0	0	0	0.001805	0.00229	0	0.004842	0.008517	0.007988	0	0
H3_27-40 K27me2	0.260676	0.211982	0.232114	0.344455	0.220254	0.214833	0.208955	0.221729	0.225447	0.237271	0.222331	0.191116	0.191027	0.000363	0.214874	0	0.000528	0.002948	0.00014	0	0.008602	0	0.000454	0
H3_27-40 K27me2K36me1	0.296856	0.021168	0.023748	0.056779	0.059442	0.079153	0.03202	0.058736	0.006167	0.044814	0.089714	0.014222	0.054656	0	0.036428	0	0	0	0	0	0.011075	0	0	0
H3_27-40 K27me2K36me2	0.006445	0.193601	0.159802	0.207396	0.245385	0.199287	0.181708	0.241067	0.227892	0.214221	0.242924	0.155776	0.128178	0	0	0	0	0	0	0	0	0	0	0
H3_27-40 K27me2K36me3	0	0	0	0	0	0	0	0	0	0	0	0	0	0	0	0	0	0	0	0	0	0	0	0
H3_27-40 K27me2S28ac	0	0	0.000129	0	8.6e-05	8e-06	0	0	4.6e-05	0	4.7e-05	9.9e-05	0	0	0	0	0	0	0	0	0	0	0	0.003586
H3_27-40 K27me2S28ph	0	0	0	0	0	0	0	0	0	0	0	0	0	0	0	0	0	0	0	0	0	0	0	0
H3_27-40 K27me2S28phK36me2	0.006153	0	0	0	0	0	0	0	0	0	0	0	0	0	0	0	0	0	0	0	0	0	0	0
H3_27-40 K27me3	0.053108	0.041993	0.041859	0.064197	0.04032	0.039367	0.035511	0.041805	0.040622	0.043324	0.042027	0.034634	0.055192	0	0.054246	0	0	0	0	0	0.29253	0	0	0
H3_27-40 K27me3K36me1	0.099366	0.079072	0.087788	0.069838	0.067034	0.086621	0.076878	0.080948	0.072666	0.071596	0.067612	0.081734	0.106544	0	0.113348	0	0	0	0	0	0.013977	0	0	0
H3_27-40 K27me3K36me2	0.001942	0.057396	0.049798	0.059181	0.069413	0.058113	0.052532	0.068981	0.065569	0.06269	0.070824	0.040514	0.060812	0	0	0	0	0	0	0	0	0	0	0
H3_27-40 K27me3K36me3	0	0	0	0	0	0	0	0	0	0	0	0	0	0	0	0	0	0	0	0	0	0	0	0
H3_27-40 K27me3S28ac	0	0.000434	0.008064	0.003971	0.007675	0.006934	0.007875	0.008076	0.008017	0.007816	0.006104	0.011206	0.004704	0	0.016542	0	0	0	0	0	0.011491	0	0	0.766002
H3_27-40 K27me3S28acK36me1	0.001928	0.011389	0.008773	0	0.007148	0.007053	0.008761	0.00831	0.007126	0.007892	0.005225	0.013203	0.003676	0	0.01769	0	0	0.01761	0.008726	0.016198	0.011233	0.032719	0	0.227759
H3_27-40 K27me3S28ph	0.037935	0	0	0	0	0	0	0	0	0	0	0	0	0	0	0	0	0	0	0	0	0	0	0
H3_27-40 K27me3S28phK36me2	0	0	0	0	0	0	0	0	0	0	0	0	0	0	0	0	0	0	0	0	0	0	0	0
H3_27-40 K36me1	0.039132	0.018667	0.010606	0.007467	0.004901	0.004241	0.005478	0.001785	0.004502	0.003509	0.011191	0.005062	0.027696	0.021447	0.044193	0.639151	0.459831	0.051968	0.023678	0.530813	0.00209	0.058937	0.448604	0.001015
H3_27-40 K36me2	0.005528	0.004826	0.005996	0	0.005037	0.008133	0.006158	0.005964	0.004636	0.002146	0.004402	0.006891	0.005498	0	0.006828	0	0	0	0.000501	0	0.00258	0	0	0
H3_27-40 K36me3	0.076969	0.20457	0.216045	0.135169	0.148688	0.135489	0.200319	0.176169	0.203334	0.172041	0.116611	0.227981	0.136144	0	0.17596	0	0	0	0	0	0.057426	0	0	0
H3_27-40 S28ac	0.000679	0	0	0	7.5e-05	0	0	0	0	0	0	0	0.000513	0	0.00059	0	0	0.00071	0.001467	0.002037	0	0	0	0
H3_27-40 S28ph	0	0.000144	0	0.006167	0	0	0	3.1e-05	0	0	0	0	0	0	0	0.002867	0	0	0	0	0	0	0	0
H3_27-40 S28pr	0	5.5e-05	6.8e-05	0.000151	0.000153	0.000209	0.000405	0	0.000773	0.000715	0.000317	0.004789	0.012933	0.080658	0.027963	0.10453	0.251307	0.053325	0.068211	0.168561	0.041869	0.007893	0.281952	0
H3_27-40 unmod	0.003756	0.020142	0.016281	0.009724	0.015495	0.015988	0.020074	0.012281	0.018181	0.015461	0.016552	0.021977	0.011558	0.06256	0.015187	0.065711	0.054182	0.179882	0.124748	0.150144	0.031071	0.155346	0.068335	0
H3_3-8 K4ac	0.000556	0.000402	0.000523	0.000196	0.000349	0	0.000414	0.000212	0.000433	0.000308	0.000179	0.000154	2.4e-05	0	0	0	0	0.752483	0	0	0	0	0	0
H3_3-8 K4me1	0.8134	0.098369	0.082835	0.108692	0.082366	0.1337	0.089522	0.10377	0.093799	0.098603	0.104762	0.1163	0.091837	0	0.110041	0	0	0	0	0	0.998783	0	0	0
H3_3-8 K4me2	0.000822	0.004887	0.002348	0.001284	0.000588	0.000882	0.002019	0.000867	0.001145	0.003668	0.001153	0.001823	0	0	0	0	0	0	0	0	0	0	0	0
H3_3-8 K4me3	0	0.002023	0.000879	0.000648	0.000272	0.000413	0.001197	0.000454	0.000413	0.001554	0.000515	0.000781	0	0	0	0	0	0	0	0	0	0	0	0
H3_3-8 unmod	0.185223	0.894319	0.913414	0.88918	0.916425	0.865005	0.906848	0.894698	0.90421	0.895867	0.893391	0.880942	0.908139	0	0.889959	0	0	0.247517	0	0	0.001217	0	0	0
H3_41-49 unmod	0.797302	0.577603	0.910941	0.997256	0.981469	0.973691	0.929152	0.978227	0.988197	0.902498	0.982436	0.969426	0.949831	0.951021	0.950416	0.973233	0.97332	0.942314	0.965148	0.968233	0.968308	0.963942	0.96039	0.961967
H3_41-49 Y41pr	0.202698	0.422397	0.089059	0.002744	0.018531	0.026309	0.070848	0.021773	0.011803	0.097502	0.017564	0.030574	0.050169	0.048979	0.049584	0.026767	0.02668	0.057686	0.034852	0.031767	0.031692	0.036058	0.03961	0.038033
H3_53-63 S57pr	0	0.02195	0.090383	0	0.010091	0.017806	0.012363	0.001145	0.008471	0.020876	0.014436	0.024493	0.049203	0.093044	0.063046	0.019752	0.012329	0.10066	0.048674	0.053044	0.085593	0.049871	0.081209	0.057061
H3_53-63 unmod	1	0.908964	0.819234	1	0.983389	0.968898	0.96945	0.997709	0.988167	0.930782	0.964751	0.957947	0.901594	0.814372	0.934589	0.960496	0.975342	0.799283	0.936709	0.893911	0.828814	0.901009	0.837583	0.885878
H3_53-63 Y54pr	0	0.069086	0.090383	0	0.006521	0.013296	0.018187	0.001145	0.003362	0.048341	0.020813	0.01756	0.049203	0.092584	0.002365	0.019752	0.012329	0.100057	0.014617	0.053044	0.085593	0.04912	0.081209	0.057061
H3_54-63 K56ac	0.005987	0	0	0.001054	0	0	0	0.014488	0	0	0	0.000116	0	0	0	0.000521	0.000817	0	0	0	0	0	0	0.001425
H3_54-63 K56me1	0	0	0.000116	0	8.8e-05	0	0	0	0	0	0.000257	0	0	0	0	0	0.001765	0	0	0.001635	0	0	0	0
H3_54-63 K56me2	0	0.03683	0.005433	0.005269	0.012062	0.006904	0.02048	0.178674	0.028692	0.014891	0.006778	0.009482	0.005691	0.002247	0	0.003784	0.000961	0.002221	0.005601	0.00526	0	0.001429	0	0
H3_54-63 K56me3	0.34026	0	0	0	0	0	0	0	0	0	0	0	0	0	0	0	0.000469	0	0	0	0	0	0	0.000459
H3_54-63 S57pr	0	0.012304	0.002121	0.000992	0.004398	0.005506	0.003861	0	0.001444	0.005805	0.003656	0.005048	0.014637	0.002012	0.000499	0.006994	0.002146	0.001454	0.00043	0.000326	0.006641	0.002443	0.008465	0
H3_54-63 unmod	0.653753	0.937861	0.974984	0.991085	0.977277	0.978181	0.972124	0.806838	0.967909	0.96355	0.980357	0.974008	0.975823	0.986581	0.998696	0.980837	0.990381	0.990052	0.99305	0.992252	0.982646	0.987409	0.983877	0.996699
H3_54-63 Y54pr	0	0.013004	0.017346	0.0016	0.006174	0.009409	0.003536	0	0.001955	0.015754	0.008951	0.011346	0.003848	0.00916	0.000805	0.007863	0.003461	0.006273	0.000919	0.000526	0.010713	0.008719	0.007658	0.001416
H3_64-135 IRGERA	0.122288	0.587133	0.217377	0.141693	0.185573	0.044921	0.482332	0.07275	0.156511	0.549091	0.133627	0.028262	0.045389	0.00564	0.076316	0.005984	0.007409	0.004347	0.008699	0.011792	0.006259	0.007156	0.003371	0.004073
H3_64-135 KLPFQR	0.603266	0.188223	0.706586	0.369465	0.77253	0.772265	0.322249	0.686195	0.72601	0.143676	0.712834	0.926799	0.653457	0.818585	0.286481	0.518898	0.58409	0.747959	0.598009	0.455269	0.416157	0.579991	0.645962	0.372813
H3_64-135 RIRGER	0.274447	0.224644	0.076037	0.488841	0.041897	0.182814	0.195419	0.241055	0.117479	0.307233	0.153539	0.044939	0.301154	0.175775	0.637203	0.475118	0.408501	0.247694	0.393293	0.532939	0.577584	0.412853	0.350667	0.623114
H3_73-83 K79ac	0.029239	0.015412	0.004117	0	0.002385	0.004773	0.003764	0	0.003618	0.002465	0.00118	0.001119	0.000806	0.001686	0.001116	0.001438	0	0.000804	0.000943	0	0.000337	0.001053	0.001258	0
H3_73-83 K79me1	0.1711	0.108397	0.165746	0.301331	0.097012	0.092445	0.125435	0.135641	0.057947	0.143369	0.132442	0.127547	0.1329	0.144783	0.142155	0.120616	0.117521	0.140783	0.100347	0.094771	0.134828	0.135627	0.107894	0.116854
H3_73-83 K79me2	0	0.281059	0.208628	0.204213	0.141838	0.344268	0.171333	0.602245	0.296746	0.167848	0.134153	0.09105	0.057414	0.080285	0.042892	0.04881	0.032686	0.059214	0.068903	0.059526	0.061164	0.061005	0.051035	0.042836
H3_73-83 K79me3	0.401045	0	0	0	0.011114	0.008197	0	0	0	0	9.6e-05	0.000145	0.002218	0.000915	0	0	0	0.000105	0.001046	0	0	0	0	0
H3_73-83 unmod	0.398616	0.595132	0.621508	0.494456	0.747651	0.550317	0.699468	0.262114	0.641689	0.686318	0.732129	0.780138	0.806663	0.772332	0.813837	0.829136	0.849793	0.799094	0.828761	0.845703	0.803671	0.802315	0.839813	0.84031
H3_9-17 K14ac	0.049214	0.06394	0.063139	0.073363	0.054761	0.080466	0.066855	0.073151	0.060412	0.06745	0.06986	0.063878	0.058374	0	0.12366	0	0	0	0	0	0	0	0	0
H3_9-17 K9ac	0.022915	0.000364	0.002566	0.000108	0.002428	0.000421	0.000286	0.000131	0.002296	0.000197	0.003635	0.002956	0.013555	0	0.037471	0	0	0	0	0	0	0	0	0
H3_9-17 K9acK14ac	0.054544	0.004454	0.005001	0.004939	0.005256	0.005286	0.004835	0.005008	0.004993	0.00513	0.005499	0.004569	0.005645	0	0	0	0	0	0	0	0	0	0	0
H3_9-17 K9acS10ac	0	0.000574	6.6e-05	0.000144	9.1e-05	0.000201	0.00042	0.000153	0.00011	0.000135	0.000462	3.7e-05	0.001096	0	0	0	0	0.009891	0.009628	0.001148	0	0	0	0
H3_9-17 K9acS10acK14ac	0.107168	0	0.000194	0	0.000289	0.000605	0.000307	0.000188	5e-06	0.000379	0.000374	8.4e-05	0.000477	0	0	0	0	0	0	0	0	0	0	0
H3_9-17 K9acS10ph	0	0	0	0	0	0	0	0	0	0	0	0	0	0	0	0	0	3.3e-05	0	0	0	0	0	0
H3_9-17 K9acS10phK14ac	0.063944	0	0	0	0	0	0	0	0	0	0	0	0	0	0	0	0	0	0	0	0	0	0	0
H3_9-17 K9me1	0.152446	0.083377	0.071701	0.067947	0.06305	0.086213	0.081887	0.083355	0.072396	0.076965	0.077031	0.131415	0.068422	0.428493	0.215281	0.545633	0.609444	0.484497	0.485764	0.390545	0.24396	0.399939	0.487387	0.635322
H3_9-17 K9me1K14ac	0.102151	0.058587	0.059109	0.060765	0.048513	0.078621	0.063475	0.066751	0.055423	0.061498	0.062766	0.0858	0.065588	0	0.137737	0.011671	0	0.000298	0	0.173661	0.151074	0	0	0
H3_9-17 K9me1S10ac	0.002117	0.005193	0.002858	0.002803	0.002574	0.005361	0.004333	0.004897	0.00256	0.004414	0.002634	0.006573	0.003002	0.045772	0.021563	0.025732	0.039624	0.035272	0.034152	0.019867	0.014031	0.006497	0.041903	0.022489
H3_9-17 K9me1S10ph	0.164313	0	2e-06	0.001172	0.000112	0	0.000113	0.000326	0	4e-06	1.5e-05	4e-05	0	0.002942	0	0	0	0.007354	0.004432	0	0	0.002314	0.004453	0
H3_9-17 K9me1S10phK14ac	0.033228	0	0	0	0	0	0	0.000421	0	0	0	0	0	0	0	0.008849	0	0.00405	0	0	0	0	0.012257	0.048367
H3_9-17 K9me2	0.000119	0.302	0.270615	0.274285	0.271401	0.256016	0.260076	0.276364	0.293124	0.275843	0.277149	0.242747	0.260852	0.000731	0.002757	0	0.000192	0.007292	0	0	0.000551	0.001752	0	0
H3_9-17 K9me2K14ac	0.004885	0.159806	0.188115	0.181316	0.223125	0.145981	0.181737	0.151542	0.178155	0.161643	0.175951	0.121337	0.164715	0.002478	0.001815	0	0	0.003166	0.000895	0	0	0	0	0
H3_9-17 K9me2S10ac	0.020909	0.000476	0.000242	0	2.3e-05	0	0	0	0	0.000126	0	0	0	0	0.000438	0.001583	0	0	0	0	0	0	0	0.147651
H3_9-17 K9me2S10acK14ac	0.000746	0.001141	0.000197	0	9.4e-05	0.000258	0.000244	0.000122	0.000153	0.000377	0.000394	4.2e-05	6.6e-05	0.236143	0.000523	0.178049	0.098144	0	0	0.185217	0.284131	0.222232	0.204776	0
H3_9-17 K9me2S10ph	0	0	0	0	8e-06	0	0.00013	0	0.000131	0	8.7e-05	4.6e-05	0	0.00091	0	0	0	0	0.008406	0	0.002407	0	0	0
H3_9-17 K9me2S10phK14ac	0	2.1e-05	0	0	1.2e-05	0	1.1e-05	0	0	0	4e-06	0	0	0	0	0	0	0	0	0	0	0	0	0
H3_9-17 K9me3	0.039053	0.141488	0.143053	0.141123	0.140754	0.132869	0.144766	0.136548	0.143132	0.154269	0.142934	0.124364	0.163687	0.000584	0.001977	0	0	0.008615	0.01028	0	0	0.002536	0	0
H3_9-17 K9me3K14ac	0.001885	0.034845	0.047835	0.052064	0.051886	0.039	0.047528	0.040855	0.043525	0.037625	0.039505	0.031118	0.063281	0.002642	0.000763	0	0	0.002579	0.002186	0	0	0	0	0
H3_9-17 K9me3S10ac	0	0.019807	0.02576	0.01773	0.024307	0.022671	0.020606	0.024947	0.021805	0.024799	0.014241	0.025235	0.010097	0	0.076394	0	0	0	0	0	0	0	0	0
H3_9-17 K9me3S10acK14ac	0	0.010366	0.010026	0.010028	0.010152	0.010911	0.010385	0.012397	0.009607	0.010875	0.008716	0.010186	0.006258	0	0.050235	0.000352	0	0	0	0	0	0	0	0.015262
H3_9-17 K9me3S10ph	0	0.000398	0	7.7e-05	0.000111	0	6.7e-05	6.7e-05	9.9e-05	0	0.000101	0	0.000189	0	0.000329	0	0	0	0	0	0	0	0	0
H3_9-17 K9me3S10phK14ac	0	0	0	3e-05	0	0	1.3e-05	3.9e-05	2.6e-05	0	0	1.1e-05	8e-05	0.005341	0	0	0	0	0.001393	0	0.001182	0	0	0
H3_9-17 S10ac	0.006312	0.001016	0.00095	0.000618	0.001431	0.000797	0.000949	0.000617	0.001118	0.000798	0.00103	0.002327	0.000711	0.007102	0.006713	0.004482	0.007304	0.003242	0.003197	0.003133	0.003991	0.002528	0.00591	0.005304
H3_9-17 S10acK14ac	0	0	5.5e-05	0.000295	4.7e-05	0.000217	3.9e-05	0.000233	0.000215	0.000628	0.000102	5.2e-05	0.00408	0	0	0	0	0.02665	0.022379	0.002624	0	0	0	0
H3_9-17 S10ph	0.051874	0.000424	0	0.001071	0.000126	2.9e-05	0	0.000202	8.2e-05	0	0.000377	0.000163	0.001682	0.004517	0.001989	0.016667	0.002349	0.003733	0.005012	0.024122	0.002157	0.000444	0.002132	0.007063
H3_9-17 S10phK14ac	0	0	0	0	0	0	0	0	0	0	0	0	0	0	0	0	0	5.3e-05	0	0	0	0	0	0
H3_9-17 S10pr	0.001312	0.007561	0.006243	0.004868	0.005605	0.009268	0.006556	0.007805	0.005797	0.007722	0.006064	0.013468	0.004867	0.010726	0.045108	0.013856	0.012729	0.011263	0.010059	0.006694	0.004698	0.041488	0.015414	0.008255
H3_9-17 S10prK14ac	0.010181	0.003783	0.002934	0.002712	0.001577	0.00394	0.00283	0.004446	0.001955	0.003929	0.002791	0.004139	0.001359	0.015761	0.015712	0.015077	0.016068	0.011969	0.011783	0.007773	0.007352	0.014393	0.020992	0.013963
H3_9-17 unmod	0.110685	0.100379	0.099338	0.102542	0.092266	0.120868	0.101552	0.109436	0.10288	0.105195	0.108277	0.129413	0.101916	0.23586	0.259535	0.178049	0.214147	0.380042	0.390435	0.185217	0.284466	0.305876	0.204776	0.096322
H33_27-40 K27ac	0	0	0	0	0	0	0	0	0	0	0	0	0	0	0	0	0	0	0	0	0	0	0	0
H33_27-40 K27me1	0.018171	0.005049	0.028455	0	0.029806	0.032724	0.036838	0.036458	0.031808	0.021767	0.032159	0.039161	0.035731	0.50193	0.003218	0.582566	0.568081	0.33878	0.378583	0.263108	0.288364	0.359283	0.517029	0
H33_27-40 K27me1K36me1	0.026068	0.032028	0.027372	0	0.01811	0.030648	0.03383	0.006224	0.02028	0.019226	0.017632	0.036264	0.006459	0.35831	0.085617	0.276093	0.296043	0.373017	0.346929	0.440151	0.22932	0.278159	0.248757	0.0204
H33_27-40 K27me1K36me2	0	0.131717	0.131201	0.099279	0.116151	0.145893	0.140446	0.122305	0.124345	0.118577	0.119415	0.160085	0.115026	0	0.186488	0	0	0	0	0	0	0	0	0
H33_27-40 K27me1K36me3	0	0.054229	0.051436	0.030054	0.047181	0.056248	0.051699	0.045721	0.050407	0.044634	0.047564	0.061521	0.046332	0	0.064212	0	0	0	0	0	0	0	0	0
H33_27-40 K27me1S28ph	0.000817	0	0	0	0	3.6e-05	0	0	0	0	0	6e-06	0	0	0	0	0.004996	0	0	0	0	0	0	0
H33_27-40 K27me2	0.097792	0.132878	0.075353	0.188886	0.090186	0.074716	0.083191	0.120642	0.106269	0.166738	0.082323	0.071355	0.059941	0	0.09852	0	0	0	0	0	0	0	0	0
H33_27-40 K27me2K36me1	0.298921	0.083405	0.059492	0.046814	0.061802	0.018406	0.039235	0.189826	0.060503	0.055605	0.054263	0.06115	0.021724	0	0.03932	0	0	0	0	0	0	0	0	0
H33_27-40 K27me2K36me2	0.011478	0.196483	0.234863	0.243248	0.245862	0.211891	0.193157	0.222509	0.231491	0.213653	0.24964	0.195913	0.269692	0	0	0	0	0	0	0	0	0	0	0
H33_27-40 K27me2K36me3	0	0	0	0	0	0	0	0	0	0	0	0	0	0	0	0	0	0	0	0	0	0	0	0
H33_27-40 K27me2S28ac	0	0	0.000976	0	0.000977	0.003287	0	0.001728	0.000734	0	0.00183	0.001722	0.000519	0	0	0	0	0	0	0	0	0	0	0.505788
H33_27-40 K27me2S28ph	0	0	0	0	0	0	0	0	0	0	0	0	0	0	0	0	0	0	0	0	0	0	0	0
H33_27-40 K27me2S28phK36me2	0	0	0	0	0	0	0	0	0	0	0	0	0	0	0	0	0	0	0	0	0	0	0	0
H33_27-40 K27me3	0.033428	0.017204	0.022696	0.033848	0.020831	0.023972	0.033907	0.023004	0.021138	0.019978	0.025364	0.019782	0.027041	0	0.035479	0	0	0	0	0	0	0	0	0
H33_27-40 K27me3K36me1	0.089589	0.054526	0.060414	0.061271	0.055896	0.061447	0.062597	0.061496	0.053733	0.056555	0.058105	0.060393	0.084268	0	0.120851	0	0	0	0	0	0	0	0	0
H33_27-40 K27me3K36me2	0.003679	0.069072	0.069463	0.05662	0.075645	0.068286	0.065057	0.049552	0.073495	0.071059	0.080105	0.037487	0.094118	0	0	0	0	0	0	0	0	0	0	0
H33_27-40 K27me3K36me3	0	0	0	0	0	0	0	0	0	0	0	0	0	0	0	0	0	0	0	0	0	0	0	0
H33_27-40 K27me3S28ac	0.02085	0.006893	0.006824	0.004314	0.00723	0.007383	0.005505	0.009172	0.007271	0.008104	0.005851	0.009404	0.004127	0	0.023573	0	0	0.001528	0	0	0.030433	0.010313	0	0
H33_27-40 K27me3S28acK36me1	0	0.030071	0.020172	0.00544	0.015777	0.015435	0.017991	0.024736	0.015734	0.019497	0.014737	0.02806	0.009628	0	0.062651	0	0	0.01703	0.016724	0.026208	0.127831	0.034491	0	0.332
H33_27-40 K27me3S28ph	0	0	0	0	0	0	0	0	0	0	0	0	0	0	0	0	0	0	0	0	0	0	0	0
H33_27-40 K27me3S28phK36me2	0	0	0	0	0	0	0	0	0	0	0	0	0	0	0	0	0	0	0	0	0	0	0	0
H33_27-40 K36me1	0.031789	0.004072	0.012715	0	0.009415	0.010434	0.013798	0.005058	0.008068	0.006771	0.008122	0.012646	0.025515	0.080922	0.001995	0.079207	0.105589	0.057771	0.053802	0.050784	0.124865	0.087682	0.052005	0
H33_27-40 K36me2	0.093986	0.052172	0.066023	0.051592	0.05962	0.054453	0.055904	0.058019	0.057129	0.064581	0.056381	0.059231	0.034171	0	0.005308	0	0	0	0	0	0	0	0	0
H33_27-40 K36me3	0.257996	0.098407	0.114875	0.131708	0.127125	0.167361	0.143616	0.008369	0.11757	0.094115	0.128015	0.117279	0.143068	0	0.224982	0	0	0	0	0	0	0	0	0
H33_27-40 S28ac	0.008147	0.005826	0.000253	0.001275	0	0	0	0	0	0	3.6e-05	0	0.000822	0.025352	0.006527	0	0	0.011575	0.007235	0	0	0.009849	0.010275	0.141811
H33_27-40 S28ph	0.00375	0	0	0.031717	0	0	0	4.7e-05	0	0	0	0	0	0.017179	0	0	0	0.000794	0.008051	0	0	0.001031	0	0
H33_27-40 S28pr	0.003539	0.010539	0.000263	0	0.001513	0.001793	0.002256	0	0.001434	0.002346	0.00066	0.003037	0.004257	0.016308	0.006157	0.007843	0	0.021062	0	0.04544	0.016813	0.010328	0	0
H33_27-40 unmod	0	0.015428	0.017155	0.013933	0.016872	0.015588	0.020972	0.015137	0.018592	0.016792	0.0178	0.025503	0.017562	0	0.035102	0.054291	0.025291	0.178442	0.188677	0.174309	0.182374	0.208865	0.171934	0
H4_18-23 K20ac	0	0	0.000269	0.001661	0.00116	0	0	0	0	0.000529	0	0	0.026828	0	0.792172	0.9735	1	0	0	0	1	0	0	0
H4_18-23 K20me1	0	0.21781	0.053091	0.00063	0.028073	0.032534	0.194799	0	0.042735	0.182845	0.035042	1	0.973172	0	0.207828	0.0265	0	0	0	0	0	1	0	0
H4_18-23 K20me2	0	0.604897	0.56626	0.508453	0.47654	0.48277	0.569901	0.473312	0.489749	0.56399	0.563483	0	0	0	0	0	0	0	0	0	0	0	0	0
H4_18-23 K20me3	0	0.170269	0.378568	0.489256	0.494226	0.484696	0.229762	0.526688	0.467516	0.247488	0.401475	0	0	0	0	0	0	0	0	0	0	0	0	0
H4_18-23 unmod	0	0.007024	0.001813	0	0	0	0.005539	0	0	0.005148	0	0	0	0	0	0	0	0	0	0	0	0	0	0
H4_20-23 K20ac	0	0	0	2.3e-05	0	0	0	0	0	0	0	0	0	0	0	0	0	0	0	0	0	0	0	0
H4_20-23 K20me1	0	0.995886	0.993523	0.999658	0.979875	0.987704	0.995634	0.995011	0.994317	0	0.988734	0.992527	0.996343	0.996486	0	0.996761	0.996764	0.993029	0.994666	0	1	1	0.992595	0.999697
H4_20-23 K20me2	0	0.000532	0.000194	0	0.000282	0.001089	0.001318	4.7e-05	0.000427	0.079915	0.00032	0.000241	0	0.001795	0.676387	0	0.001676	0.002892	0.002094	0.67819	0	0	0.005187	0
H4_20-23 K20me3	0	0	0	0	0	2.3e-05	0	0	0	0	0	9e-06	0	0.001719	0.320683	0.003239	0.00156	0.004079	0.001957	0	0	0	0.002217	0.000303
H4_20-23 unmod	0	0.003582	0.006283	0.000319	0.019843	0.011184	0.003047	0.004942	0.005256	0.920085	0.010946	0.007223	0.003657	0	0.00293	0	0	0	0.001283	0.32181	0	0	0	0
H4_20-35 K20ac	0	0	0	1	0	0	0	1	0	0.000597	0	0.003915	0	0.020898	0.017204	0	0	0.026445	0	0	0	0	0	0
H4_20-35 K20me1	1	0.001133	0	0	0.156391	0.282452	0.073709	0	0.116906	0	0.287154	0	0.931427	0.207852	0	0	0.081534	0.149238	0.082637	0.099892	0.120654	0.089247	0.079257	0.006605
H4_20-35 K20me2	0	0.807494	0.710345	0	0.605426	0.514276	0.683693	0	0.714459	0.789271	0.563291	0.826651	0	0.515605	0.676463	0.629633	0.602849	0.627548	0.612602	0.630637	0.578174	0.633629	0.615719	0.657053
H4_20-35 K20me3	0	0.191373	0.287629	0	0.238183	0.203272	0.241993	0	0.168634	0.209808	0.149555	0.165808	0	0.157622	0.30393	0.24462	0.312054	0.196769	0.271679	0.269471	0.299873	0.264513	0.305024	0.331074
H4_20-35 unmod	0	0	0.002026	0	0	0	0.000604	0	0	0.000324	0	0.003627	0.068573	0.098023	0.002403	0.125748	0.003563	0	0.033082	0	0.001299	0.012611	0	0.005268
H4_20-36 K20ac	0.655141	0	0	0	0	0	0	0	0	0	0	0	0	0	0.004836	0	0	0	0	0	0.163251	0	0	0
H4_20-36 K20me1	0	0.135853	0.118565	0	0.099466	0.101191	0.095324	0	1	0.09268	0.097602	0.102907	0.195158	0.194333	0.099524	0	0	0.16993	0.120759	0	0.230457	0.060465	0.299984	0.189403
H4_20-36 K20me2	0	0.709518	0.695588	0	0.849477	0.746706	0.674916	0	0	0.722138	0.703922	0.803197	0.556367	0.618178	0.646228	0.7932	0.708501	0.623192	0.644781	0.662818	0.436572	0.684385	0.673833	0.577466
H4_20-36 K20me3	0	0.150298	0.179664	0	0.035497	0.150769	0.224758	0	0	0.182697	0.196287	0.079783	0.2399	0.18749	0.240923	0	0.277378	0.170974	0.232826	0.22716	0.165427	0.240567	0	0.233132
H4_20-36 unmod	0.344859	0.00433	0.006182	0	0.01556	0.001335	0.005002	0	0	0.002485	0.002189	0.014113	0.008575	0	0.008489	0.2068	0.014121	0.035904	0.001634	0.110021	0.004294	0.014583	0.026184	0
H4_24-102 DNIQGITKPAIRR	0.804803	0.974858	0.518291	0.234455	0.381713	0.331095	0.853876	0.597739	0.516301	0.885507	0.334833	0.135726	0.01306	0.00375	0.02098	0.009737	0.011183	0.015464	0.027085	0.010872	0.020066	0.059836	0.005636	0.0071
H4_24-102 GVLKVFLENVIR	0.007093	0.001674	0.346492	0.043145	0.001402	0.053861	0.000659	0.053583	0.005432	0.022621	0.345485	0.149529	0.955318	0.948801	0.96586	0.966851	0.965851	0.784448	0.923637	0.964296	0.964848	0.699539	0.975605	0.973247
H4_24-102 ISGLIYEETR	0.188104	0.022898	0.134898	0.709949	0.616088	0.614824	0.145143	0.338098	0.477272	0.09097	0.319452	0.714546	0.031622	0.038485	0.01316	0.023412	0.022966	0.15869	0.035258	0.024832	0.015086	0.240625	0.018759	0.019653
H4_24-102 TLYGFGG	0	0.000569	0.000319	0.012451	0.000797	0.00022	0.000322	0.010579	0.000995	0.000902	0.000229	0.000199	0	0.008963	0	0	0	0.041398	0.014021	0	0	0	0	0
H4_24-35 T30pr	0	0.003993	0.003847	0	0.002477	0.003054	0.001854	0.002115	0.001843	0.00266	0.002095	0.003385	0.003033	0.006898	0.005611	0.00252	0.005795	0.004499	0.004485	0.001772	0.014726	0.002866	0.005708	0.004363
H4_24-35 unmod	1	0.996007	0.996153	1	0.997523	0.996946	0.998146	0.997885	0.998157	0.99734	0.997905	0.996615	0.996967	0.993102	0.994389	0.99748	0.994205	0.995501	0.995515	0.998228	0.985274	0.997134	0.994292	0.995637
H4_4-17 K12ac	0.0607	0.00054	0.001042	0	0.0008	0.001162	0.000977	0.004901	0.000773	0.00191	0.000587	0.000766	0.014366	0.01222	0.014981	0.013448	0.011466	0.013618	0.011751	0.011051	0.014542	0.012615	0.00989	0.012378
H4_4-17 K12acK16ac	0.004751	0.014692	0.015926	0.072092	0.019997	0.020349	0.015902	0.033002	0.021772	0.024713	0.022251	0.013179	0.012187	0.014529	0.013593	0.016257	0.014083	0.01436	0.016984	0.01492	0.014495	0.01573	0.01554	0.025426
H4_4-17 K16ac	0.0607	0.212727	0.250727	0.358849	0.257372	0.237016	0.218189	0.279573	0.279291	0.249138	0.252389	0.243577	0.19616	0.193757	0.200477	0.204127	0.194361	0.188899	0.198238	0.197057	0.201072	0.214525	0.197003	0.181032
H4_4-17 K5ac	0.0607	0.005301	0.007049	0	0.006942	0.005239	0.00514	0.005193	0.006082	0.00403	0.004591	0.006173	0.009573	0.007892	0.010073	0.006901	0.007539	0.008596	0.008126	0.007937	0.008745	0.009538	0.008099	0.007001
H4_4-17 K5acK12ac	0.004751	0	0.000979	0	0.000901	0.000211	0	0	0.0005	0	0.000441	0.000888	0.00147	0.002739	0.002114	0.002583	0.002155	0.002635	0.002672	0.002317	0.002507	0.002615	0.002419	0.003696
H4_4-17 K5acK12acK16ac	0.004542	0	6.4e-05	0	0.000106	0	0	0	4.5e-05	0	1.9e-05	0	0.000823	0.001065	0.001136	0.001033	0.000977	0.000988	0.001013	0.000871	0.001001	0.001321	0.000532	0.001485
H4_4-17 K5acK16ac	0.004751	0.003651	0.005018	0	0.005211	0.004212	0.003562	0.000832	0.005404	0.003274	0.006152	0.004155	0.00316	0.002432	0.003033	0.003425	0.002961	0.002703	0.003229	0.0036	0.002694	0.002848	0.003148	0.004909
H4_4-17 K5acK8ac	0.004751	0	0.000486	0	0.000601	0	0	0	0	0	0.000321	6.2e-05	0.002086	0.0019	0.002209	0.001379	0.001335	0.002274	0.002678	0.001529	0.001501	0.001669	0.001459	0.002389
H4_4-17 K5acK8acK12ac	0.004542	0.003634	0.003801	0.023591	0.005275	0.004547	0.003674	0.009463	0.004742	0.006284	0.00489	0.003711	0.001058	0.000464	0.001228	0.0001	2.3e-05	0.000743	0.001028	0.00103	0.001207	0.001157	0.00011	0.001485
H4_4-17 K5acK8acK12acK16ac	0	0.00068	0.001229	0.005464	0.002273	0.001229	0.000947	0.002363	0.001861	0.001518	0.001974	0.000982	0.000366	0.001666	0.000823	0.000751	0.000273	0.001037	0.001535	0.001877	0.001083	0.001966	0.000773	0
H4_4-17 K5acK8acK16ac	0.004542	0	0	0	0	0	0	0	3.6e-05	0	3e-06	0	0.001322	0.002084	0.001364	0.002628	0.002502	0.001375	0.001341	0.001699	0.001379	0.001957	0.002003	0.001485
H4_4-17 K8ac	0.0607	0.004009	0.005465	0	0.004822	0.006141	0.003415	0.000884	0.00454	0.003818	0.005352	0.003897	0.011894	0.010266	0.011005	0.011634	0.012402	0.011754	0.01041	0.010085	0.011352	0.012681	0.010163	0.01111
H4_4-17 K8acK12ac	0.004751	0	0	0	0	0.000191	0	0	0	0	0	3e-05	0.002343	0.002087	0.00193	0.002091	0.001933	0.001135	0.001755	0.001926	0.000971	0.002277	0.001626	0.000525
H4_4-17 K8acK12acK16ac	0.004542	0.001067	0.002922	0	0.003425	0.001135	0.001463	0.00213	0.002815	0.001757	0.002897	0.001827	0.002889	0.004387	0.003061	0.004923	0.003894	0.003042	0.003518	0.004212	0.003551	0.004275	0.00444	0.001485
H4_4-17 K8acK16ac	0.004751	0.005873	0.011718	0	0.011639	0.006534	0.005829	0.006858	0.006753	0.007104	0.008775	0.009709	0.00918	0.010725	0.01039	0.011891	0.010428	0.011219	0.012421	0.011253	0.011122	0.012376	0.011529	0.018424
H4_4-17 unmod	0.710528	0.747826	0.693574	0.540004	0.680634	0.712033	0.740902	0.6548	0.665385	0.696454	0.689361	0.711043	0.731125	0.731788	0.722584	0.716831	0.733668	0.735622	0.723301	0.728635	0.722778	0.70245	0.731265	0.727171
H4_40-45 K44ac	0.145572	5.8e-05	0.000342	0.000109	6.7e-05	3.8e-05	8.5e-05	3.5e-05	9.3e-05	0	1.2e-05	0.00013	5.5e-05	0	0	0	0	0	0	0	0	0	0	0
H4_40-45 unmod	0.854428	0.999942	0.999658	0.999891	0.999933	0.999962	0.999915	0.999965	0.999907	1	0.999988	0.99987	0.999945	1	0	0	1	1	0	0	0	0	1	0
H4_68-78 unmod	0.888948	0.843121	0.956062	0.997382	0.976728	0.975373	0.942131	0.988854	0.977083	0.945948	0.979056	0.940209	0.950522	0.929656	0.697686	0.964342	0.965625	0.920751	0.940975	0.962358	0.945684	0.948227	0.949932	0.959001
H4_68-78 Y72pr	0.111052	0.156879	0.043938	0.002618	0.023272	0.024627	0.057869	0.011146	0.022917	0.054052	0.020944	0.059791	0.049478	0.070344	0.302314	0.035658	0.034375	0.079249	0.059025	0.037642	0.054316	0.051773	0.050068	0.040999
H4_79-92 M84ox	0.829304	0.740432	0.559786	0.755076	0.873501	0.550219	0.899052	0.81567	0.831918	0.761716	0.350729	0.457808	0.971409	0.962233	0.936285	0.965249	0.982185	0	0.968139	0.976279	0.983492	0.970371	0.954076	0.991624
H4_79-92 M84oxY88pr	0.031657	0.071925	0.063597	0.007286	0.027707	0.010097	0.034094	0	0.09362	0.089164	0.010304	0.011678	0.020205	0.031379	0.063715	0.032214	0.014321	0.760569	0.017764	0.019573	0.016508	0.026383	0.042161	0.006446
H4_79-92 unmod	0.13904	0.184833	0.342587	0.235639	0.098792	0.437218	0.066573	0.18433	0.074462	0.148295	0.627908	0.522955	0.00716	0.006389	0	0.001992	0.001702	0.066764	0.008664	0.001951	0	0.002765	0.003763	0.000906
H4_79-92 Y88pr	0	0.00281	0.034031	0.002	0	0.002466	0.000281	0	0	0.000824	0.011059	0.007559	0.001227	0	0	0.000544	0.001792	0.172667	0.005433	0.002198	0	0.000481	0	0.001024

## Sheet: Raw Source Data
	X7967_Control20week	X7986_Control20week	X7988_Stress20week	X8011_Stress20week	X7968_Control20week	X7969_Stress20week	X7970_Stress20week	X7976_Control20week	X7977_Stress20week	X7981_Control20week	X7982_Control20week	X7983_Stress20week	X7944_Control9week	X8019_Control9week	X8112_Stress9Week	X8116_Control9week	X7946_Control9week	X7947_Stress9week	X7948_Stress9week	X7953_Stress9week	X7954_Control9week	X7955_Control9week	X7957_Stress9week	X7958_Stress9week		X7967_Control20week	X7986_Control20week	X7988_Stress20week	X8011_Stress20week	X7968_Control20week	X7969_Stress20week	X7970_Stress20week	X7976_Control20week	X7977_Stress20week	X7981_Control20week	X7982_Control20week	X7983_Stress20week	X7944_Control9week	X8019_Control9week	X8112_Stress9Week	X8116_Control9week	X7946_Control9week	X7947_Stress9week	X7948_Stress9week	X7953_Stress9week	X7954_Control9week	X7955_Control9week	X7957_Stress9week	X7958_Stress9week
Peptide	Ratio	Ratio	Ratio	Ratio	Ratio	Ratio	Ratio	Ratio	Ratio	Ratio	Ratio	Ratio	Ratio	Ratio	Ratio	Ratio	Ratio	Ratio	Ratio	Ratio	Ratio	Ratio	Ratio	Ratio		Area	Area	Area	Area	Area	Area	Area	Area	Area	Area	Area	Area	Area	Area	Area	Area	Area	Area	Area	Area	Area	Area	Area	Area
TKQTAR(H3_3-8)
H3_3-8 unmod	0.908139	0	0	0	0.889959	0.001217	0	0	0	0	0.247517	0	0.185223	0.894319	0.906848	0.913414	0.88918	0.894698	0.90421	0.895867	0.916425	0.865005	0.893391	0.880942		359110300	0	0	0	79875580	10939.7	0	0	0	0	487009	0	11850080	3197148000	2517990000	13755230000	1134048000	1474507000	8416426000	2140147000	18059920000	1641782000	6187696000	3142680000
H3_3-8 K4me1	0.091837	0	0	0	0.110041	0.998783	0	0	0	0	0	0	0.8134	0.098369	0.089522	0.082835	0.108692	0.10377	0.093799	0.098603	0.082366	0.1337	0.104762	0.1163		36315590	0	0	0	9876419	8979471	0	0	0	0	0	0	52039120	351665600	248570200	1247429000	138624600	171018300	873082900	235553600	1623187000	253763800	725591300	414889700
H3_3-8 K4me2	0	0	0	0	0	0	0	0	0	0	0	0	0.000822	0.004887	0.002019	0.002348	0.001284	0.000867	0.001145	0.003668	0.000588	0.000882	0.001153	0.001823		0	0	0	0	0	0	0	0	0	0	0	0	52562.8	17469440	5605147	35362680	1637693	1428505	10658060	8763438	11583770	1673473	7982345	6502834
H3_3-8 K4me3	0	0	0	0	0	0	0	0	0	0	0	0	0	0.002023	0.001197	0.000879	0.000648	0.000454	0.000413	0.001554	0.000272	0.000413	0.000515	0.000781		0	0	0	0	0	0	0	0	0	0	0	0	0	7231142	3323841	13244260	826953	747677	3848792	3712249	5354030	784301	3565929	2785166
H3_3-8 K4ac	2.4e-05	0	0	0	0	0	0	0	0	0	0.752483	0	0.000556	0.000402	0.000414	0.000523	0.000196	0.000212	0.000433	0.000308	0.000349	0	0.000179	0.000154		9628.3	0	0	0	0	0	0	0	0	0	1480566	0	35544.8	1438449	1149642	7876075	249576	348748	4029374	735968	6871886	0	1241609	551054
KSTGGKAPR(H3_9-17)
H3_9-17 unmod	0.101916	0.23586	0.390435	0.185217	0.259535	0.284466	0.305876	0.178049	0.204776	0.214147	0.380042	0.096322	0.110685	0.100379	0.101552	0.099338	0.102542	0.109436	0.10288	0.105195	0.092266	0.120868	0.108277	0.129413		150738700	55650530	112213300	26873630	44415180	51950980	105762000	11821810	15040900	13798870	64697300	3790226	127439400	1189693000	859689300	4456680000	428550500	651084500	3004580000	858634500	5413550000	837465000	2651278000	1698642000
H3_9-17 K9me1	0.068422	0.428493	0.485764	0.390545	0.215281	0.24396	0.399939	0.545633	0.487387	0.609444	0.484497	0.635322	0.152446	0.083377	0.081887	0.071701	0.067947	0.083355	0.072396	0.076965	0.06305	0.086213	0.077031	0.131415		101198800	101101900	139611200	56665290	36841880	44553610	138286200	36228150	35798770	39270360	82479520	24999480	175520600	988188700	693218300	3216760000	283967100	495915400	2114303000	628216600	3699320000	597353300	1886188000	1724913000
H3_9-17 K9me2	0.260852	0.000731	0	0	0.002757	0.000551	0.001752	0	0	0.000192	0.007292	0	0.000119	0.302	0.260076	0.270615	0.274285	0.276364	0.293124	0.275843	0.271401	0.256016	0.277149	0.242747		385813100	172435	0	0	471750	100624	605906	0	0	12370.6	1241306	0	136976	3579307000	2201689000	12140770000	1146308000	1644207000	8560571000	2251519000	15923940000	1773879000	6786267000	3186218000
H3_9-17 K9me3	0.163687	0.000584	0.01028	0	0.001977	0	0.002536	0	0	0	0.008615	0	0.039053	0.141488	0.144766	0.143053	0.141123	0.136548	0.143132	0.154269	0.140754	0.132869	0.142934	0.124364		242100400	137751	2954522	0	338404	0	876912	0	0	0	1466584	0	44964820	1676923000	1225524000	6417875000	589791300	812384000	4180103000	1259192000	8258465000	920621400	3499880000	1632366000
H3_9-17 K9ac	0.013555	0	0	0	0.037471	0	0	0	0	0	0	0	0.022915	0.000364	0.000286	0.002566	0.000108	0.000131	0.002296	0.000197	0.002428	0.000421	0.003635	0.002956		20048400	0	0	0	6412535	0	0	0	0	0	0	0	26383390	4318833	2418624	115124500	453375	779522	67067110	1605051	142459700	2917036	89013300	38794950
H3_9-17 K14ac	0.058374	0	0	0	0.12366	0	0	0	0	0	0	0	0.049214	0.06394	0.066855	0.063139	0.073363	0.073151	0.060412	0.06745	0.054761	0.080466	0.06986	0.063878		86337620	0	0	0	21162390	0	0	0	0	0	0	0	56663670	757819700	565965400	2832651000	306602500	435209300	1764318000	550548100	3212988000	557527100	1710586000	838445800
H3_9-17 K9me1K14ac	0.065588	0	0	0.173661	0.137737	0.151074	0	0.011671	0	0	0.000298	0	0.102151	0.058587	0.063475	0.059109	0.060765	0.066751	0.055423	0.061498	0.048513	0.078621	0.062766	0.0858		97008090	0	0	25196960	23571390	27590110	0	774885	0	0	50750.7	0	117613700	694373300	537348900	2651827000	253953800	397128600	1618594000	501970100	2846416000	544743900	1536883000	1126181000
H3_9-17 K9me2K14ac	0.164715	0.002478	0.000895	0	0.001815	0	0	0	0	0	0.003166	0	0.004885	0.159806	0.181737	0.188115	0.181316	0.151542	0.178155	0.161643	0.223125	0.145981	0.175951	0.121337		243621700	584570	257118	0	310608	0	0	0	0	0	539039	0	5624114	1894024000	1538498000	8439504000	757764300	901592000	5202951000	1319383000	13091450000	1011470000	4308330000	1592634000
H3_9-17 K9me3K14ac	0.063281	0.002642	0.002186	0	0.000763	0	0	0	0	0	0.002579	0	0.001885	0.034845	0.047528	0.047835	0.052064	0.040855	0.043525	0.037625	0.051886	0.039	0.039505	0.031118		93595990	623393	628160	0	130567	0	0	0	0	0	438979	0	2170263	412980500	402354400	2146057000	217589600	243063900	1271124000	307110100	3044304000	270225500	967326000	408442400
H3_9-17 K9acK14ac	0.005645	0	0	0	0	0	0	0	0	0	0	0	0.054544	0.004454	0.004835	0.005001	0.004939	0.005008	0.004993	0.00513	0.005256	0.005286	0.005499	0.004569		8349676	0	0	0	0	0	0	0	0	0	0	0	62800330	52792410	40933810	224369200	20642460	29794160	145830800	41873170	308411600	36628730	134655200	59974790
KSTGGKAPR(H3_9-17)
H3_9-17 S10ph	0.001682	0.004517	0.005012	0.024122	0.001989	0.002157	0.000444	0.016667	0.002132	0.002349	0.003733	0.007063	0.051874	0.000424	0	0	0.001071	0.000202	8.2e-05	0	0.000126	2.9e-05	0.000377	0.000163		2487508	1065660	1440434	3499905	340391	393895	153367	1106635	156563	151368	635546	277943	59725380	5020153	0	0	4477438	1204359	2391617	0	7397394	198060	9229681	2140490
H3_9-17 K9me1S10ph	0	0.002942	0.004432	0	0	0	0.002314	0	0.004453	0	0.007354	0	0.164313	0	0.000113	2e-06	0.001172	0.000326	0	4e-06	0.000112	0	1.5e-05	4e-05		0	694086	1273879	0	0	0	800123	0	327084	0	1251983	0	189184300	0	956396	104078	4896508	1937433	0	32196.6	6561762	0	355328	530711
H3_9-17 K9me2S10ph	0	0.00091	0.008406	0	0	0.002407	0	0	0	0	0	0	0	0	0.00013	0	0	0	0.000131	0	8e-06	0	8.7e-05	4.6e-05		0	214802	2415795	0	0	439571	0	0	0	0	0	0	0	0	1101221	0	0	0	3831206	0	452299	0	2118696	606189
H3_9-17 K9me3S10ph	0.000189	0	0	0	0.000329	0	0	0	0	0	0	0	0	0.000398	6.7e-05	0	7.7e-05	6.7e-05	9.9e-05	0	0.000111	0	0.000101	0		279845	0	0	0	56327.7	0	0	0	0	0	0	0	0	4720417	563322	0	320093	397664	2896193	0	6501643	0	2476645	0
H3_9-17 K9acS10ph	0	0	0	0	0	0	0	0	0	0	3.3e-05	0	0	0	0	0	0	0	0	0	0	0	0	0		0	0	0	0	0	0	0	0	0	0	5599.66	0	0	0	0	0	0	0	0	0	0	0	0	0
H3_9-17 S10phK14ac	0	0	0	0	0	0	0	0	0	0	5.3e-05	0	0	0	0	0	0	0	0	0	0	0	0	0		0	0	0	0	0	0	0	0	0	0	9032.95	0	0	0	0	0	0	0	0	0	0	0	0	0
H3_9-17 K9me1S10phK14ac	0	0	0	0	0	0	0	0.008849	0.012257	0	0.00405	0.048367	0.033228	0	0	0	0	0.000421	0	0	0	0	0	0		0	0	0	0	0	0	0	587541	900269	0	689525	1903224	38257080	0	0	0	0	2507120	0	0	0	0	0	0
H3_9-17 K9me2S10phK14ac	0	0	0	0	0	0	0	0	0	0	0	0	0	2.1e-05	1.1e-05	0	0	0	0	0	1.2e-05	0	4e-06	0		0	0	0	0	0	0	0	0	0	0	0	0	0	251234	89577.7	0	0	0	0	0	709866	0	98668.4	0
H3_9-17 K9me3S10phK14ac	8e-05	0.005341	0.001393	0	0	0.001182	0	0	0	0	0	0	0	0	1.3e-05	0	3e-05	3.9e-05	2.6e-05	0	0	0	0	1.1e-05		117652	1260285	400348	0	0	215937	0	0	0	0	0	0	0	0	112216	0	124164	231848	755840	0	0	0	0	141607
H3_9-17 K9acS10phK14ac	0	0	0	0	0	0	0	0	0	0	0	0	0.063944	0	0	0	0	0	0	0	0	0	0	0		0	0	0	0	0	0	0	0	0	0	0	0	73622720	0	0	0	0	0	0	0	0	0	0	0
KSTGGKAPR(H3_9-17)
H3_9-17 S10ac	0.000711	0.007102	0.003197	0.003133	0.006713	0.003991	0.002528	0.004482	0.00591	0.007304	0.003242	0.005304	0.006312	0.001016	0.000949	0.00095	0.000618	0.000617	0.001118	0.000798	0.001431	0.000797	0.00103	0.002327		1052282	1675642	918812	454504	1148815	728940	874250	297580	434055	470652	551924	208721	7266854	12041040	8031624	42622500	2582095	3669251	32657310	6510036	83983290	5521137	25218570	30539010
H3_9-17 S10pr	0.004867	0.010726	0.010059	0.006694	0.045108	0.004698	0.041488	0.013856	0.015414	0.012729	0.011263	0.008255	0.001312	0.007561	0.006556	0.006243	0.004868	0.007805	0.005797	0.007722	0.005605	0.009268	0.006064	0.013468		7198040	2530662	2890977	971230	7719438	857949	14345290	919981	1132151	820199	1917403	324817	1510770	89612720	55503070	280100700	20343260	46433760	169292600	63029250	328888800	64214780	148474800	176777600
H3_9-17 K9me1S10ac	0.003002	0.045772	0.034152	0.019867	0.021563	0.014031	0.006497	0.025732	0.041903	0.039624	0.035272	0.022489	0.002117	0.005193	0.004333	0.002858	0.002803	0.004897	0.00256	0.004414	0.002574	0.005361	0.002634	0.006573		4440551	10799820	9815525	2882592	3690200	2562345	2246452	1708540	3077768	2553224	6004641	884933	2437063	61542800	36680170	128206400	11714680	29133020	74773590	36025150	150995800	37146050	64491950	86270920
H3_9-17 K9me2S10ac	0	0	0	0	0.000438	0	0	0.001583	0	0	0	0.147651	0.020909	0.000476	0	0.000242	0	0	0	0.000126	2.3e-05	0	0	0		0	0	0	0	74879.8	0	0	105114	0	0	0	5809981	24074110	5643172	0	10857150	0	0	0	1032331	1320572	0	0	0
H3_9-17 K9me3S10ac	0.010097	0	0	0	0.076394	0	0	0	0	0	0	0	0	0.019807	0.020606	0.02576	0.01773	0.024947	0.021805	0.024799	0.024307	0.022671	0.014241	0.025235		14933400	0	0	0	13073600	0	0	0	0	0	0	0	0	234751500	174444100	1155710000	74097110	148419000	636818000	202421400	1426196000	157083300	348701600	331225700
H3_9-17 K9acS10ac	0.001096	0	0.009628	0.001148	0	0	0	0	0	0	0.009891	0	0	0.000574	0.00042	6.6e-05	0.000144	0.000153	0.00011	0.000135	9.1e-05	0.000201	0.000462	3.7e-05		1621357	0	2767086	166524	0	0	0	0	0	0	1683873	0	0	6807186	3554459	2967334	602239	911566	3215949	1099796	5356754	1394323	11319420	480871
H3_9-17 S10acK14ac	0.00408	0	0.022379	0.002624	0	0	0	0	0	0	0.02665	0	0	0	3.9e-05	5.5e-05	0.000295	0.000233	0.000215	0.000628	4.7e-05	0.000217	0.000102	5.2e-05		6033929	0	6431946	380662	0	0	0	0	0	0	4536845	0	0	0	333160	2448503	1233274	1385595	6267164	5128007	2779967	1506392	2504223	684786
H3_9-17 S10prK14ac	0.001359	0.015761	0.011783	0.007773	0.015712	0.007352	0.014393	0.015077	0.020992	0.016068	0.011969	0.013963	0.010181	0.003783	0.00283	0.002934	0.002712	0.004446	0.001955	0.003929	0.001577	0.00394	0.002791	0.004139		2009808	3718677	3386501	1127796	2688855	1342680	4976726	1001092	1541905	1035348	2037573	549440	11722350	44835680	23956810	131632800	11336030	26448720	57088140	32065800	92503910	27302320	68347590	54323420
H3_9-17 K9me2S10acK14ac	6.6e-05	0.236143	0	0.185217	0.000523	0.284131	0.222232	0.178049	0.204776	0.098144	0	0	0.000746	0.001141	0.000244	0.000197	0	0.000122	0.000153	0.000377	9.4e-05	0.000258	0.000394	4.2e-05		97913	55717350	0	26873630	89572.7	51889800	76840770	11821810	15040900	6324019	0	0	858992	13521250	2064871	8858672	0	726810	4466507	3073694	5509568	1786990	9655354	557739
H3_9-17 K9me3S10acK14ac	0.006258	0	0	0	0.050235	0	0	0.000352	0	0	0	0.015262	0	0.010366	0.010385	0.010026	0.010028	0.012397	0.009607	0.010875	0.010152	0.010911	0.008716	0.010186		9256313	0	0	0	8596929	0	0	23369.5	0	0	0	600566	0	122859000	87913890	449807100	41907850	73752660	280579500	88765880	595654300	75597510	213410600	133697400
H3_9-17 K9acS10acK14ac	0.000477	0	0	0	0	0	0	0	0	0	0	0	0.107168	0	0.000307	0.000194	0	0.000188	5e-06	0.000379	0.000289	0.000605	0.000374	8.4e-05		706075	0	0	0	0	0	0	0	0	0	0	0	123389000	0	2599127	8710470	0	1117998	156180	3097548	16970800	4188822	9158702	1105727
KQLATKAAR(H3_18-26)
H3_18-26 unmod	0.728556	0.740931	0.725794	0.747723	0.731933	0.811374	0.704963	0.729717	0.724424	0.703041	0.730784	0.769198	0.644455	0.769857	0.773968	0.760139	0.713682	0.680367	0.715247	0.749924	0.732732	0.784961	0.761437	0.778409		2378637000	2453067000	2704025000	1230747000	882986100	930828100	2170457000	632994800	728142300	785657400	2412056000	783842600	7663110000	39399970000	27579650000	87232640000	1100322000	6161843000	35401630000	11312870000	59151600000	22052690000	37224930000	68906810000
H3_18-26 K23me1	0.001703	0.004846	0.006847	0.008144	0.008311	0	0.007573	0.006309	0.004776	0.004051	0.006656	0.000306	0.001805	0.006584	0.003985	0.008411	0.000311	0.001088	0.003001	0.003697	0.004515	0.001839	0.004106	0.006386		5559796	16045490	25508680	13404310	10026220	0	23316390	5472363	4800507	4527579	21967890	311571	21460440	336940700	141990200	965238100	479778	9853176	148537100	55768010	364480200	51655350	200753300	565299500
H3_18-26 K18me1	0.028221	0.024102	0.009587	0.00986	0.014463	0	0.011809	0.019924	0.027016	0.033772	0.027187	0.000511	0.008682	0.007405	0.006536	0.00436	0.00042	0.003072	0.005126	0.004102	0.003173	0.008794	0.003756	0.003497		92136840	79797210	35718310	16230170	17447470	0	36358640	17283210	27154220	37740720	89733730	520958	103237800	378984400	232899600	500361900	647463	27820860	253697600	61877200	256165500	247056100	183633600	309586700
H3_18-26 K18me1K23me1	0.001499	3.4e-05	0.000802	0.000173	0.00032	0	0.000541	0.001297	0.000588	0	0.001375	0.001327	0.001995	0.000936	0.000488	0.000619	0	0	0.000473	0.000316	0.000409	0.000849	0.000317	0.00071		4893344	113465	2989434	285363	386385	0	1667156	1125267	591454	0	4538960	1352031	23723610	47921610	17402050	71089070	0	0	23415940	4766778	33028750	23849130	15498590	62867540
H3_18-26 K18ac	0.036379	0.03177	0.03404	0.0295	0.034701	0.0269	0.037936	0.032568	0.033671	0.03494	0.034148	0.031142	0.081346	0.019809	0.019203	0.02241	0.026424	0.037268	0.025608	0.024991	0.023185	0.021492	0.023676	0.020784		118772900	105182800	126818100	48557220	41862630	30860660	116798400	28250850	33843470	39046090	112710800	31735290	967271200	1013767000	684284200	2571748000	40739360	337527300	1267508000	376994100	1871666000	603793800	1157457000	1839826000
H3_18-26 K23ac	0.170396	0.178877	0.201151	0.180297	0.18768	0.129551	0.211206	0.191909	0.188303	0.200608	0.180487	0.184203	0.240459	0.174507	0.173322	0.183073	0.231079	0.24921	0.230649	0.18815	0.213778	0.165363	0.186069	0.174658		556320300	592222800	749409700	296767000	226413000	148624400	650266700	166471900	189270100	224182500	595723700	187709900	2859262000	8930951000	6176178000	21009270000	356266600	2257006000	11416120000	2838311000	17257730000	4645697000	9096488000	15461210000
H3_18-26 K18acK23ac	0.016209	0.015934	0.016863	0.013925	0.016826	0.017906	0.023944	0.015158	0.016052	0.016451	0.014377	0.013163	0.021048	0.013742	0.013265	0.014697	0.026339	0.027776	0.018655	0.02032	0.019067	0.013324	0.017957	0.012974		52919790	52755060	62825340	22921050	20298850	20542200	73719130	13148990	16134860	18384570	47452440	13413760	250282200	703280900	472684400	1686610000	40609000	251556500	923331800	306540300	1539225000	374319000	877877800	1148525000
H3_18-26 K18acT22pr	0.0066	0.000601	0	0.002175	0.000699	0.004993	0.001287	0.00124	0	0.002884	0.002006	0	1.8e-05	0.004741	0.004282	0.002405	0.000668	0.000308	4.9e-05	0.003919	0.000741	0.000612	0.000605	7.6e-05		21548780	1989364	0	3579424	843713	5728084	3961771	1075290	0	3222958	6621372	0	210154	242650400	152588600	276010300	1029471	2792132	2430792	59116740	59807350	17195040	29572830	6709383
H3_18-26 T22ac	0.008346	0.000473	0.002653	0.008203	0	0.009275	0	0.001878	0.002652	0.002993	0	0	2.9e-05	0.000518	0.003952	0.002486	0.001077	0.000286	5e-05	0.003196	0.001163	0.000707	0.001117	0.001103		27247520	1564984	9882678	13502200	0	10640490	0	1629345	2665139	3345131	0	0	339006	26520470	140820800	285293500	1660667	2593054	2481817	48218080	93889320	19855580	54600820	97660310
H3_18-26 T22pr	0.002091	0.002432	0.002263	0	0.005066	0	0.00074	0	0.002518	0.001259	0.00298	0.00015	0.000164	0.001902	0.000999	0.001399	0	0.000625	0.001142	0.001386	0.001237	0.00206	0.00096	0.001402		6827184	8051291	8429859	0	6111839	0	2278612	0	2531349	1406772	9835199	152514	1944851	97332160	35591230	160586600	0	5657524	56524070	20901580	99892560	57868910	46946650	124129100
KSAPATGGVKKPHR(H3_27-40)
H3_27-40 unmod	0.011558	0.06256	0.124748	0.150144	0.015187	0.031071	0.155346	0.065711	0.068335	0.054182	0.179882	0	0.003756	0.020142	0.020074	0.016281	0.009724	0.012281	0.018181	0.015461	0.015495	0.015988	0.016552	0.021977		12832460	8845998	24964520	5391145	3048134	5644670	16069230	1259722	2087524	1154400	16531570	0	58765100	27061650	80368950	521812800	4003528	59129040	437364300	44005060	587036600	102588400	322324000	404903800
H3_27-40 K36me1	0.027696	0.021447	0.023678	0.530813	0.044193	0.00209	0.058937	0.639151	0.448604	0.459831	0.051968	0.001015	0.039132	0.018667	0.005478	0.010606	0.007467	0.001785	0.004502	0.003509	0.004901	0.004241	0.011191	0.005062		30750100	3032658	4738479	19059650	8869940	379603	6096551	12252850	13704150	9797155	4776001	42399.8	612167700	25080810	21933060	339910900	3074197	8593268	108303900	9986846	185657000	27209590	217930000	93267850
H3_27-40 K27me1	0.036001	0.298659	0.239998	0.019318	0.032474	0.078813	0.537148	0.011075	0.008972	0.017878	0.455007	0.001638	0.041455	0.046805	0.068751	0.053062	0.009477	0.023554	0.044796	0.045977	0.043155	0.055772	0.03553	0.081577		39970240	42230530	48028440	693651	6517795	14317900	55563460	212305	274087	380905	41816190	68396.3	648511700	62886150	275248700	1700607000	3901778	113405400	1077596000	130859400	1634897000	357863400	691907600	1502975000
H3_27-40 K27me2	0.191027	0.000363	0.00014	0	0.214874	0.008602	0	0	0.000454	0.000528	0.002948	0	0.260676	0.211982	0.208955	0.232114	0.344455	0.221729	0.225447	0.237271	0.220254	0.214833	0.222331	0.191116		212091300	51362.9	28098.2	0	43126830	1562646	0	0	13860.9	11243.1	270894	0	4077906000	284812100	836558300	7439150000	141811500	1067555000	5423260000	675318800	8344216000	1378481000	4329679000	3521106000
H3_27-40 K36me2	0.005498	0	0.000501	0	0.006828	0.00258	0	0	0	0	0	0	0.005528	0.004826	0.006158	0.005996	0	0.005964	0.004636	0.002146	0.005037	0.008133	0.004402	0.006891		6104068	0	100339	0	1370378	468657	0	0	0	0	0	0	86475020	6483804	24654180	192181200	0	28712900	111530800	6108421	190838200	52187960	85726760	126965300
H3_27-40 K27me3	0.055192	0	0	0	0.054246	0.29253	0	0	0	0	0	0	0.053108	0.041993	0.035511	0.041859	0.064197	0.041805	0.040622	0.043324	0.04032	0.039367	0.042027	0.034634		61278440	0	0	0	10887540	53143850	0	0	0	0	0	0	830805700	56419870	142171700	1341548000	26429830	201276300	977180600	123309600	1527487000	252601600	818441300	638092200
H3_27-40 K36me3	0.136144	0	0	0	0.17596	0.057426	0	0	0	0	0	0	0.076969	0.20457	0.200319	0.216045	0.135169	0.176169	0.203334	0.172041	0.148688	0.135489	0.116611	0.227981		151156100	0	0	0	35316340	10432580	0	0	0	0	0	0	1204077000	274853200	801986500	6924147000	55648870	848199200	4891324000	489660200	5632978000	869366000	2270878000	4200307000
H3_27-40 K27me2K36me1	0.054656	0	0	0	0.036428	0.011075	0	0	0	0	0	0	0.296856	0.021168	0.03202	0.023748	0.056779	0.058736	0.006167	0.044814	0.059442	0.079153	0.089714	0.014222		60682880	0	0	0	7311321	2011976	0	0	0	0	0	0	4643886000	28440490	128194000	761108500	23375860	282794400	148345000	127550200	2251940000	507888600	1747097000	262033600
H3_27-40 K27me1K36me2	0.037419	0	0	0	0.039724	0.001031	0	0	0	0	0	0	0	0.045722	0.048787	0.047218	0.021432	0.037393	0.042783	0.035419	0.038817	0.046434	0.03788	0.057806		41544720	0	0	0	7972971	187251	0	0	0	0	0	0	0	61430170	195320400	1513330000	8823520	180033700	1029166000	100807800	1470576000	297943400	737681900	1065013000
H3_27-40 K27me1K36me1	0.119754	0.536312	0.53253	0.108086	0.196717	0.427696	0.199968	0.176666	0.191683	0.214471	0.23626	0	0.017807	0.031302	0.035375	0.026784	0.000461	0.00577	0.016315	0.026471	0.017145	0.032728	0.021219	0.037657		132959300	75834780	106569800	3880991	39482500	77699510	20685040	3386784	5855604	4569512	21712870	0	278559500	42056130	141627200	858407800	189862	27782400	392457500	75341720	649519500	209997000	413217800	693791200
H3_27-40 K27me3K36me1	0.106544	0	0	0	0.113348	0.013977	0	0	0	0	0	0	0.099366	0.079072	0.076878	0.087788	0.069838	0.080948	0.072666	0.071596	0.067034	0.086621	0.067612	0.081734		118292100	0	0	0	22749670	2539155	0	0	0	0	0	0	1554441000	106238800	307784100	2813583000	28752010	389737800	1748021000	203775400	2539548000	555805200	1316681000	1505858000
H3_27-40 K27me1K36me3	0.007695	0	0	0	0.007236	0	0	0	0	0	0	0	0	0.010734	0.01041	0.011794	0.004133	0.007401	0.011126	0.008636	0.009777	0.00953	0.00949	0.013683		8543843	0	0	0	1452382	0	0	0	0	0	0	0	0	14421560	41676970	377998600	1701744	35633950	267642400	24578480	370385100	61148490	184806700	252100300
H3_27-40 K27me2K36me2	0.128178	0	0	0	0	0	0	0	0	0	0	0	0.006445	0.193601	0.181708	0.159802	0.207396	0.241067	0.227892	0.214221	0.245385	0.199287	0.242924	0.155776		142312300	0	0	0	0	0	0	0	0	0	0	0	100824300	260115700	727477000	5121573000	85384280	1160661000	5482080000	609712500	9296296000	1278727000	4730694000	2869998000
H3_27-40 K27me3K36me2	0.060812	0	0	0	0	0	0	0	0	0	0	0	0.001942	0.057396	0.052532	0.049798	0.059181	0.068981	0.065569	0.06269	0.069413	0.058113	0.070824	0.040514		67517360	0	0	0	0	0	0	0	0	0	0	0	30375100	77115770	210315800	1596017000	24364690	332121800	1577289000	178428800	2629679000	372883200	1379233000	746430100
H3_27-40 K27me2K36me3	0	0	0	0	0	0	0	0	0	0	0	0	0	0	0	0	0	0	0	0	0	0	0	0		0	0	0	0	0	0	0	0	0	0	0	0	0	0	0	0	0	0	0	0	0	0	0	0
H3_27-40 K27me3K36me3	0	0	0	0	0	0	0	0	0	0	0	0	0	0	0	0	0	0	0	0	0	0	0	0		0	0	0	0	0	0	0	0	0	0	0	0	0	0	0	0	0	0	0	0	0	0	0	0
H3_27-40 K27ac	0	0	0	0	0	0	0	0	0	0	0	0	0.050264	0	0	0	0	0	0	0	0	0	0	0		0	0	0	0	0	0	0	0	0	0	0	0	786309000	0	0	0	0	0	0	0	0	0	0	0
KSAPATGGVKKPHR(H3_27-40)
H3_27-40 S28ph	0	0	0	0	0	0	0	0.002867	0	0	0	0	0	0.000144	0	0	0.006167	3.1e-05	0	0	0	0	0	0		0	0	0	0	0	0	0	54955.1	0	0	0	0	0	193579	0	0	2538993	147936	0	0	0	0	0	0
H3_27-40 K27me1S28ph	0	0	0	0.004842	0	0.008517	0.007988	0	0	0.001805	0.00229	0	0	0	0	7.1e-05	0	0	0	0	0	0.000109	0	7.3e-05		0	0	0	173858	0	1547318	826300	0	0	38453.1	210494	0	0	0	0	2276472	0	0	0	0	0	696824	0	1339317
H3_27-40 K27me2S28ph	0	0	0	0	0	0	0	0	0	0	0	0	0	0	0	0	0	0	0	0	0	0	0	0		0	0	0	0	0	0	0	0	0	0	0	0	0	0	0	0	0	0	0	0	0	0	0	0
H3_27-40 K27me3S28ph	0	0	0	0	0	0	0	0	0	0	0	0	0.037935	0	0	0	0	0	0	0	0	0	0	0		0	0	0	0	0	0	0	0	0	0	0	0	593441300	0	0	0	0	0	0	0	0	0	0	0
H3_27-40 K27me2S28phK36me2	0	0	0	0	0	0	0	0	0	0	0	0	0.006153	0	0	0	0	0	0	0	0	0	0	0		0	0	0	0	0	0	0	0	0	0	0	0	96258920	0	0	0	0	0	0	0	0	0	0	0
H3_27-40 K27me3S28phK36me2	0	0	0	0	0	0	0	0	0	0	0	0	0	0	0	0	0	0	0	0	0	0	0	0		0	0	0	0	0	0	0	0	0	0	0	0	0	0	0	0	0	0	0	0	0	0	0	0
H3_27-40 S28ac	0.000513	0	0.001467	0.002037	0.00059	0	0	0	0	0	0.00071	0	0.000679	0	0	0	0	0	0	0	7.5e-05	0	0	0		569801	0	293556	73155.5	118413	0	0	0	0	0	65284.2	0	10619630	0	0	0	0	0	0	0	2824853	0	0	0
H3_27-40 S28pr	0.012933	0.080658	0.068211	0.168561	0.027963	0.041869	0.007893	0.10453	0.281952	0.251307	0.053325	0	0	5.5e-05	0.000405	6.8e-05	0.000151	0	0.000773	0.000715	0.000153	0.000209	0.000317	0.004789		14358970	11405120	13650360	6052458	5612431	7606406	816492	2003902	8613201	5354344	4900684	0	0	73946.2	1620815	2183048	62078	0	18606400	2035333	5807562	1341766	6171546	88239680
H3_27-40 K27me2S28ac	0	0	0	0	0	0	0	0	0	0	0	0.003586	0	0	0	0.000129	0	0	4.6e-05	0	8.6e-05	8e-06	4.7e-05	9.9e-05		0	0	0	0	0	0	0	0	0	0	0	149775	0	0	0	4144640	0	0	1116514	0	3249281	51212.5	906324	1817313
H3_27-40 K27me3S28ac	0.004704	0	0	0	0.016542	0.011491	0	0	0	0	0	0.766002	0	0.000434	0.007875	0.008064	0.003971	0.008076	0.008017	0.007816	0.007675	0.006934	0.006104	0.011206		5222302	0	0	0	3320102	2087626	0	0	0	0	0	31991050	0	583167	31527390	258439200	1634885	38883720	192859900	22246400	290746500	44489200	118860600	206452600
H3_27-40 K27me3S28acK36me1	0.003676	0	0.008726	0.016198	0.01769	0.011233	0.032719	0	0	0	0.01761	0.227759	0.001928	0.011389	0.008761	0.008773	0	0.00831	0.007126	0.007892	0.007148	0.007053	0.005225	0.013203		4081594	0	1746198	581626	3550443	2040642	3384551	0	0	0	1618379	9512066	30156650	15301860	35076460	281165300	0	40011910	171426000	22462540	270797500	45255700	101749600	243244500
KSAPSTGGVKKPHR(H33_27-40)
H33_27-40 unmod	0.017562	0	0.188677	0.174309	0.035102	0.182374	0.208865	0.054291	0.171934	0.025291	0.178442	0	0	0.015428	0.020972	0.017155	0.013933	0.015137	0.018592	0.016792	0.016872	0.015588	0.0178	0.025503		12199620	0	14217750	6035549	2605432	3791469	18050240	603046	2975858	316433	10944700	0	0	7426958	31419130	219714700	1678234	25495130	163546200	18665450	250511400	38236830	125654400	177172700
H33_27-40 K36me1	0.025515	0.080922	0.053802	0.050784	0.001995	0.124865	0.087682	0.079207	0.052005	0.105589	0.057771	0	0.031789	0.004072	0.013798	0.012715	0	0.005058	0.008068	0.006771	0.009415	0.010434	0.008122	0.012646		17723760	4398466	4054226	1758406	148084	2595877	7577497	879797	900111	1321104	3543383	0	154277500	1960440	20671980	162843600	0	8518492	70972210	7526097	139798500	25593550	57336650	87854130
H33_27-40 K27me1	0.035731	0.50193	0.378583	0.263108	0.003218	0.288364	0.359283	0.582566	0.517029	0.568081	0.33878	0	0.018171	0.005049	0.036838	0.028455	0	0.036458	0.031808	0.021767	0.029806	0.032724	0.032159	0.039161		24820550	27282180	28528150	9110260	238878	5994926	31049450	6470916	8948783	7107657	20778940	0	88189690	2430396	55188950	364438800	0	61405630	279806600	24194770	442555200	80270540	227024900	272054000
H33_27-40 K27me2	0.059941	0	0	0	0.09852	0	0	0	0	0	0	0	0.097792	0.132878	0.083191	0.075353	0.188886	0.120642	0.106269	0.166738	0.090186	0.074716	0.082323	0.071355		41637950	0	0	0	7312584	0	0	0	0	0	0	0	474605500	63967400	124631500	965091700	22751940	203197700	934813600	185338600	1339084000	183272900	581143800	495705100
H33_27-40 K36me2	0.034171	0	0	0	0.005308	0	0	0	0	0	0	0	0.093986	0.052172	0.055904	0.066023	0.051592	0.058019	0.057129	0.064581	0.05962	0.054453	0.056381	0.059231		23736760	0	0	0	393967	0	0	0	0	0	0	0	456134600	25115610	83752280	845587600	6214415	97720950	502547000	71785050	885245100	133568500	398015900	411481700
H33_27-40 K27me3	0.027041	0	0	0	0.035479	0	0	0	0	0	0	0	0.033428	0.017204	0.033907	0.022696	0.033848	0.023004	0.021138	0.019978	0.020831	0.023972	0.025364	0.019782		18783830	0	0	0	2633373	0	0	0	0	0	0	0	162233800	8282023	50798200	290683900	4077151	38746160	185941400	22206690	309306900	58802290	179055400	137427200
H33_27-40 K36me3	0.143068	0	0	0	0.224982	0	0	0	0	0	0	0	0.257996	0.098407	0.143616	0.114875	0.131708	0.008369	0.11757	0.094115	0.127125	0.167361	0.128015	0.117279		99381900	0	0	0	16699090	0	0	0	0	0	0	0	1252114000	47372940	215156400	1471274000	15864710	14096610	1034225000	104614200	1887567000	410525800	903705800	814740400
H33_27-40 K27me2K36me1	0.021724	0	0	0	0.03932	0	0	0	0	0	0	0	0.298921	0.083405	0.039235	0.059492	0.046814	0.189826	0.060503	0.055605	0.061802	0.018406	0.054263	0.06115		15090420	0	0	0	2918506	0	0	0	0	0	0	0	1450730000	40151130	58779500	761949200	5638963	319725300	532226000	61808100	917642200	45148440	383061200	424813400
H33_27-40 K27me1K36me2	0.115026	0	0	0	0.186488	0	0	0	0	0	0	0	0	0.131717	0.140446	0.131201	0.099279	0.122305	0.124345	0.118577	0.116151	0.145893	0.119415	0.160085		79902450	0	0	0	13841850	0	0	0	0	0	0	0	0	63408280	210408600	1680367000	11958540	205999300	1093830000	131805100	1724616000	357866800	842991800	1112119000
H33_27-40 K27me1K36me1	0.006459	0.35831	0.346929	0.440151	0.085617	0.22932	0.278159	0.276093	0.248757	0.296043	0.373017	0.0204	0.026068	0.032028	0.03383	0.027372	0	0.006224	0.02028	0.019226	0.01811	0.030648	0.017632	0.036264		4486614	19475770	26142900	15240450	6354802	4767445	24038690	3066735	4305505	3703999	22878830	92603	126515000	15418080	50681620	350562400	0	10482850	178398100	21370990	268893000	75177930	124469400	251926000
H33_27-40 K27me3K36me1	0.084268	0	0	0	0.120851	0	0	0	0	0	0	0	0.089589	0.054526	0.062597	0.060414	0.061271	0.061496	0.053733	0.056555	0.055896	0.061447	0.058105	0.060393		58536460	0	0	0	8970059	0	0	0	0	0	0	0	434794900	26248970	93778450	773756400	7380283	103577800	472671100	62864180	829951500	150724600	410180200	419553800
H33_27-40 K27me1K36me3	0.046332	0	0	0	0.064212	0	0	0	0	0	0	0	0	0.054229	0.051699	0.051436	0.030054	0.045721	0.050407	0.044634	0.047181	0.056248	0.047564	0.061521		32184160	0	0	0	4766061	0	0	0	0	0	0	0	0	26105650	77452190	658763000	3620119	77008250	443412300	49613260	700551600	137972000	335770100	427391900
H33_27-40 K27me2K36me2	0.269692	0	0	0	0	0	0	0	0	0	0	0	0.011478	0.196483	0.193157	0.234863	0.243248	0.222509	0.231491	0.213653	0.245862	0.211891	0.24964	0.195913		187340400	0	0	0	0	0	0	0	0	0	0	0	55705780	94586860	289376500	3008026000	29300070	374772400	2036357000	237487000	3650590000	519754200	1762295000	1361020000
H33_27-40 K27me3K36me2	0.094118	0	0	0	0	0	0	0	0	0	0	0	0.003679	0.069072	0.065057	0.069463	0.05662	0.049552	0.073495	0.071059	0.075645	0.068286	0.080105	0.037487		65378670	0	0	0	0	0	0	0	0	0	0	0	17854040	33251380	97464970	889645400	6820093	83459980	646513100	78985400	1123182000	167500900	565486300	260425400
H33_27-40 K27me2K36me3	0	0	0	0	0	0	0	0	0	0	0	0	0	0	0	0	0	0	0	0	0	0	0	0		0	0	0	0	0	0	0	0	0	0	0	0	0	0	0	0	0	0	0	0	0	0	0	0
H33_27-40 K27me3K36me3	0	0	0	0	0	0	0	0	0	0	0	0	0	0	0	0	0	0	0	0	0	0	0	0		0	0	0	0	0	0	0	0	0	0	0	0	0	0	0	0	0	0	0	0	0	0	0	0
H33_27-40 K27ac	0	0	0	0	0	0	0	0	0	0	0	0	0	0	0	0	0	0	0	0	0	0	0	0		0	0	0	0	0	0	0	0	0	0	0	0	0	0	0	0	0	0	0	0	0	0	0	0
KSAPSTGGVKKPHR(H33_27-40)
H33_27-40 S28ph	0	0.017179	0.008051	0	0	0	0.001031	0	0	0	0.000794	0	0.00375	0	0	0	0.031717	4.7e-05	0	0	0	0	0	0		0	933756	606698	0	0	0	89065.9	0	0	0	48674.5	0	18201470	0	0	0	3820418	78495.2	0	0	0	0	0	0
H33_27-40 K27me1S28ph	0	0	0	0	0	0	0	0	0	0.004996	0	0	0.000817	0	0	0	0	0	0	0	0	3.6e-05	0	6e-06		0	0	0	0	0	0	0	0	0	62510.1	0	0	3964814	0	0	0	0	0	0	0	0	88280	0	38810.9
H33_27-40 K27me2S28ph	0	0	0	0	0	0	0	0	0	0	0	0	0	0	0	0	0	0	0	0	0	0	0	0		0	0	0	0	0	0	0	0	0	0	0	0	0	0	0	0	0	0	0	0	0	0	0	0
H33_27-40 K27me3S28ph	0	0	0	0	0	0	0	0	0	0	0	0	0	0	0	0	0	0	0	0	0	0	0	0		0	0	0	0	0	0	0	0	0	0	0	0	0	0	0	0	0	0	0	0	0	0	0	0
H33_27-40 K27me2S28phK36me2	0	0	0	0	0	0	0	0	0	0	0	0	0	0	0	0	0	0	0	0	0	0	0	0		0	0	0	0	0	0	0	0	0	0	0	0	0	0	0	0	0	0	0	0	0	0	0	0
H33_27-40 K27me3S28phK36me2	0	0	0	0	0	0	0	0	0	0	0	0	0	0	0	0	0	0	0	0	0	0	0	0		0	0	0	0	0	0	0	0	0	0	0	0	0	0	0	0	0	0	0	0	0	0	0	0
H33_27-40 S28ac	0.000822	0.025352	0.007235	0	0.006527	0	0.009849	0	0.010275	0	0.011575	0.141811	0.008147	0.005826	0	0.000253	0.001275	0	0	0	0	0	3.6e-05	0		570978	1377988	545160	0	484465	0	851143	0	177841	0	709956	643716	39538940	2804637	0	3238331	153617	0	0	0	0	0	253330	0
H33_27-40 S28pr	0.004257	0.016308	0	0.04544	0.006157	0.016813	0.010328	0.007843	0	0	0.021062	0	0.003539	0.010539	0.002256	0.000263	0	0	0.001434	0.002346	0.001513	0.001793	0.00066	0.003037		2957287	886395	0	1573386	456964	349526	892579	87114.4	0	0	1291860	0	17176270	5073633	3379722	3367452	0	0	12612210	2607864	22467270	4397360	4656376	21099500
H33_27-40 K27me2S28ac	0.000519	0	0	0	0	0	0	0	0	0	0	0.505788	0	0	0	0.000976	0	0.001728	0.000734	0	0.000977	0.003287	0.00183	0.001722		360294	0	0	0	0	0	0	0	0	0	0	2295902	0	0	0	12501850	0	2910009	6460669	0	14512410	8062091	12918080	11962170
H33_27-40 K27me3S28ac	0.004127	0	0	0	0.023573	0.030433	0.010313	0	0	0	0.001528	0	0.02085	0.006893	0.005505	0.006824	0.004314	0.009172	0.007271	0.008104	0.00723	0.007383	0.005851	0.009404		2866764	0	0	0	1749701	632686	891250	0	0	0	93735.9	0	101189200	3318148	8247150	87392670	519587	15447810	63963740	9008085	107357200	18109480	41303130	65329040
H33_27-40 K27me3S28acK36me1	0.009628	0	0.016724	0.026208	0.062651	0.127831	0.034491	0	0	0	0.01703	0.332	0	0.030071	0.017991	0.020172	0.00544	0.024736	0.015734	0.019497	0.015777	0.015435	0.014737	0.02806		6687831	0	1260213	907457	4650197	2657542	2980719	0	0	0	1044552	1507033	0	14476060	26953560	258348400	655237	41662290	138409200	21671990	234265000	37860950	104032200	194935500
YRPGTVALR(H3_41-49)
H3_41-49 unmod	0.949831	0.951021	0.965148	0.968233	0.950416	0.968308	0.963942	0.973233	0.96039	0.97332	0.942314	0.961967	0.797302	0.577603	0.929152	0.910941	0.997256	0.978227	0.988197	0.902498	0.981469	0.973691	0.982436	0.969426		687136100	975035200	744691500	345667300	157642600	277660400	968682900	245241200	282657300	314851200	708187900	222430800	5745432000	848764900	4066506000	25959500000	645468700	3908431000	19031380000	1742171000	27936880000	7736419000	13885510000	30274980000
H3_41-49 Y41pr	0.050169	0.048979	0.034852	0.031767	0.049584	0.031692	0.036058	0.026767	0.03961	0.02668	0.057686	0.038033	0.202698	0.422397	0.070848	0.089059	0.002744	0.021773	0.011803	0.097502	0.018531	0.026309	0.017564	0.030574		36293600	50216150	26891220	11340980	8224290	9087609	36235300	6744921	11657780	8630573	43353580	8794242	1460659000	620696800	310070500	2537956000	1776021	86994080	227316200	188217100	527478300	209037800	248250800	954807900
YQKSTELLIR(H3_54-63)
H3_54-63 unmod	0.975823	0.986581	0.99305	0.992252	0.998696	0.982646	0.987409	0.980837	0.983877	0.990381	0.990052	0.996699	0.653753	0.937861	0.972124	0.974984	0.991085	0.806838	0.967909	0.96355	0.977277	0.978181	0.980357	0.974008		254932300	472765400	337493900	143711800	93026600	102975100	393982000	89653590	119782300	111048300	611573200	130202000	154371900	189317500	484662400	7123368000	97762740	18873740	676196000	185029300	2131537000	1169906000	1985993000	6838689000
H3_54-63 K56me1	0	0	0	0.001635	0	0	0	0	0	0.001765	0	0	0	0	0	0.000116	0	0	0	0	8.8e-05	0	0.000257	0		0	0	0	236852	0	0	0	0	0	197874	0	0	0	0	0	846998	0	0	0	0	191204	0	521333	0
H3_54-63 K56me2	0.005691	0.002247	0.005601	0.00526	0	0	0.001429	0.003784	0	0.000961	0.002221	0	0	0.03683	0.02048	0.005433	0.005269	0.178674	0.028692	0.014891	0.012062	0.006904	0.006778	0.009482		1486881	1076740	1903506	761811	0	0	569989	345854	0	107715	1371942	0	0	7434535	10210310	39695730	519754	4179590	20044590	2859536	26309020	8257314	13730030	66574350
H3_54-63 K56me3	0	0	0	0	0	0	0	0	0	0.000469	0	0.000459	0.34026	0	0	0	0	0	0	0	0	0	0	0		0	0	0	0	0	0	0	0	0	52614.5	0	59950.7	80346340	0	0	0	0	0	0	0	0	0	0	0
H3_54-63 K56ac	0	0	0	0	0	0	0	0.000521	0	0.000817	0	0.001425	0.005987	0	0	0	0.001054	0.014488	0	0	0	0	0	0.000116		0	0	0	0	0	0	0	47666.7	0	91650.5	0	186180	1413706	0	0	0	103958	338896	0	0	0	0	0	813886
H3_54-63 S57pr	0.014637	0.002012	0.00043	0.000326	0.000499	0.006641	0.002443	0.006994	0.008465	0.002146	0.001454	0	0	0.012304	0.003861	0.002121	0.000992	0	0.001444	0.005805	0.004398	0.005506	0.003656	0.005048		3823932	964124	146221	47254.1	46482.6	695945	974871	639330	1030532	240603	898352	0	0	2483763	1924723	15499340	97857.3	0	1008803	1114731	9593413	6585209	7407131	35443640
H3_54-63 Y54pr	0.003848	0.00916	0.000919	0.000526	0.000805	0.010713	0.008719	0.007863	0.007658	0.003461	0.006273	0.001416	0	0.013004	0.003536	0.017346	0.0016	0	0.001955	0.015754	0.006174	0.009409	0.008951	0.011346		1005282	4389431	312376	76226.8	74982.3	1122647	3479010	718726	932375	388122	3875032	185041	0	2625095	1763030	126729400	157856	0	1365860	3025177	13466690	11253560	18133220	79664540
RYQKSTELLIR(H3_53-63)
H3_53-63 unmod	0.901594	0.814372	0.936709	0.893911	0.934589	0.828814	0.901009	0.960496	0.837583	0.975342	0.799283	0.885878	1	0.908964	0.96945	0.819234	1	0.997709	0.988167	0.930782	0.983389	0.968898	0.964751	0.957947		326214500	342467700	286970600	127497000	164776100	100420200	330724000	50514970	89243720	104703700	327958500	75808470	714358200	466656600	749442400	6081093000	92456470	93331080	1466349000	265153800	2595954000	1163435000	2055272000	6947159000
H3_53-63 S57pr	0.049203	0.093044	0.048674	0.053044	0.063046	0.085593	0.049871	0.019752	0.081209	0.012329	0.10066	0.057061	0	0.02195	0.012363	0.090383	0	0.001145	0.008471	0.020876	0.010091	0.017806	0.014436	0.024493		17802590	39127950	14911700	7565615	11115490	10370570	18305460	1038818	8652722	1323521	41302480	4882974	0	11269120	9557698	670905800	0	107138	12569700	5947008	26637010	21381180	30754560	177626500
H3_53-63 Y54pr	0.049203	0.092584	0.014617	0.053044	0.002365	0.085593	0.04912	0.019752	0.081209	0.012329	0.100057	0.057061	0	0.069086	0.018187	0.090383	0	0.001145	0.003362	0.048341	0.006521	0.013296	0.020813	0.01756		17802590	38934120	4478035	7565615	416948	10370570	18029960	1038818	8652722	1323521	41055030	4882974	0	35468280	14059290	670905800	0	107138	4989177	13771120	17212870	15966000	44338570	127346000
EIAQDFKTDLR(H3_73-83)
H3_73-83 unmod	0.806663	0.772332	0.828761	0.845703	0.813837	0.803671	0.802315	0.829136	0.839813	0.849793	0.799094	0.84031	0.398616	0.595132	0.699468	0.621508	0.494456	0.262114	0.641689	0.686318	0.747651	0.550317	0.732129	0.780138		810912300	825589100	670384400	269122600	206942100	195395500	714744100	175161900	322520000	372434500	1098039000	223893400	384766200	109707900	632032300	4359108000	44040590	12442280	889167900	212380600	3562825000	385705100	2392202000	10952190000
H3_73-83 K79me1	0.1329	0.144783	0.100347	0.094771	0.142155	0.134828	0.135627	0.120616	0.107894	0.117521	0.140783	0.116854	0.1711	0.108397	0.125435	0.165746	0.301331	0.135641	0.057947	0.143369	0.097012	0.092445	0.132442	0.127547		133599700	154766400	81170290	30158210	36147020	32780490	120823400	25481100	41435300	51505290	193450500	31134820	165154700	19982160	113341400	1162506000	26839170	6438756	80295720	44365510	462296600	64792830	432749700	1790610000
H3_73-83 K79me2	0.057414	0.080285	0.068903	0.059526	0.042892	0.061164	0.061005	0.04881	0.051035	0.032686	0.059214	0.042836	0	0.281059	0.171333	0.208628	0.204213	0.602245	0.296746	0.167848	0.141838	0.344268	0.134153	0.09105		57716150	85820870	55735930	18942630	10906490	14870750	54346070	10311460	19599200	14325280	81365990	11413340	0	51811010	154814900	1463270000	18189030	28588010	411191200	51940560	675911500	241290400	438338700	1278229000
H3_73-83 K79me3	0.002218	0.000915	0.001046	0	0	0	0	0	0	0	0.000105	0	0.401045	0	0	0	0	0	0	0	0.011114	0.008197	9.6e-05	0.000145		2229426	978298	846040	0	0	0	0	0	0	0	144229	0	387110900	0	0	0	0	0	0	0	52961350	5744980	313734	2035174
H3_73-83 K79ac	0.000806	0.001686	0.000943	0	0.001116	0.000337	0.001053	0.001438	0.001258	0	0.000804	0	0.029239	0.015412	0.003764	0.004117	0	0	0.003618	0.002465	0.002385	0.004773	0.00118	0.001119		809849	1801938	762634	0	283900	81963.7	938458	303870	483294	0	1104414	0	28223400	2841075	3400912	28877780	0	0	5013371	762646	11366110	3345299	3855261	15716080
VTIMPKDIQLAR(H3_117-128)
H3_117-128 unmod	0.853832	0.757916	0.92207	0.781417	0.023065	0.799983	0.790636	0.788771	0.809062	0.802822	0.811288	0.798485	0.439918	0.104316	0.217896	0.154589	0.019503	0.073443	0.249799	0.118739	0.260888	0.391479	0.406629	0.411043		55271690	39184970	28219580	33919190	10415920	24598820	4242897	7920476	17962580	26778830	12520990	20826380	149220500	463833600	1523581000	5871975000	772927	2310051	2262159000	257150000	5033181000	5887635000	4578712000	13626070000
H3_117-128 M120ox	0	0	0	0	0.972156	0	0	0	0	0	0	0	0.560082	0.895684	0.781956	0.84522	0.980497	0.926557	0.750082	0.881261	0.738991	0.608319	0.593371	0.588666		0	0	0	0	439013700	0	0	0	0	0	0	0	189980300	3982591000	5467635000	32105130000	38858080	29143550	6792686000	1908525000	14256990000	9148803000	6681445000	19514240000
H3_117-128 K122ac	0.146168	0.242084	0.07793	0.218583	0.004779	0.200017	0.209364	0.211229	0.190938	0.197178	0.188712	0.201515	0	0	0.000148	0.000191	0	0	0.000119	0	0.000121	0.000202	0	0.000291		9461955	12515960	2385018	9488112	2157960	6150347	1123535	2121068	4239152	6577066	2912477	5255986	0	0	1034501	7253558	0	0	1074893	0	2329615	3036463	0	9648203
unmod(H3_64-135)
H3_64-135 KLPFQR	0.653457	0.818585	0.598009	0.455269	0.286481	0.416157	0.579991	0.518898	0.645962	0.58409	0.747959	0.372813	0.603266	0.188223	0.322249	0.706586	0.369465	0.686195	0.72601	0.143676	0.77253	0.772265	0.712834	0.926799		629735000	700137000	412728000	194744600	85745780	130877800	260009900	83411210	187864600	146345500	654376400	141487500	745820000	485184000	981053000	8430990000	256883700	679026100	2858192000	293560500	5194352000	2735808000	2887524000	9586651000
H3_64-135 RIRGER	0.301154	0.175775	0.393293	0.532939	0.637203	0.577584	0.412853	0.475118	0.350667	0.408501	0.247694	0.623114	0.274447	0.224644	0.195419	0.076037	0.488841	0.241055	0.117479	0.307233	0.041897	0.182814	0.153539	0.044939		290221700	150340800	271438900	227968200	190719200	181645000	185082200	76373750	101984200	102351100	216702900	236480400	339299600	579065600	594931100	907272500	339884100	238536500	462498100	627739900	281706800	647632400	621950000	464841000
H3_64-135 IRGERA	0.045389	0.00564	0.008699	0.011792	0.076316	0.006259	0.007156	0.005984	0.003371	0.007409	0.004347	0.004073	0.122288	0.587133	0.482332	0.217377	0.141693	0.07275	0.156511	0.549091	0.185573	0.044921	0.133627	0.028262		43741650	4824043	6003549	5044244	22841910	1968278	3207827	961934	980474	1856414	3802871	1545857	151185100	1513459000	1468409000	2593747000	98517370	71989860	616160900	1121906000	1247756000	159137600	541292100	292339800
GKGGKGLGKGGAKR(H4_4-17)
H4_4-17 unmod	0.731125	0.731788	0.723301	0.728635	0.722584	0.722778	0.70245	0.716831	0.731265	0.733668	0.735622	0.727171	0.710528	0.747826	0.740902	0.693574	0.540004	0.6548	0.665385	0.696454	0.680634	0.712033	0.689361	0.711043		1987793000	1880025000	2275680000	942262600	617940400	654150900	2353039000	562522900	686221100	787858000	1887835000	566075500	11923040000	14802410000	15831860000	51604840000	438970400	4116680000	26202480000	6999897000	41980570000	10439730000	22546820000	32115690000
H4_4-17 K5ac	0.009573	0.007892	0.008126	0.007937	0.010073	0.008745	0.009538	0.006901	0.008099	0.007539	0.008596	0.007001	0.0607	0.005301	0.00514	0.007049	0	0.005193	0.006082	0.00403	0.006942	0.005239	0.004591	0.006173		26028310	20274790	25567900	10264580	8614363	7914353	31949690	5415418	7600533	8095535	22060360	5449980	1018569000	104926700	109839100	524442300	0	32646670	239490000	40505770	428177700	76817640	150157600	278830200
H4_4-17 K8ac	0.011894	0.010266	0.01041	0.010085	0.011005	0.011352	0.012681	0.011634	0.010163	0.012402	0.011754	0.01111	0.0607	0.004009	0.003415	0.005465	0	0.000884	0.00454	0.003818	0.004822	0.006141	0.005352	0.003897		32337620	26374790	32751480	13041640	9410990	10273710	42477860	9129564	9536944	13317750	30165380	8648791	1018569000	79351490	72982830	406625600	0	5557962	178785300	38370580	297413300	90042960	175045300	176008900
H4_4-17 K12ac	0.014366	0.01222	0.011751	0.011051	0.014981	0.014542	0.012615	0.013448	0.00989	0.011466	0.013618	0.012378	0.0607	0.00054	0.000977	0.001042	0	0.004901	0.000773	0.00191	0.0008	0.001162	0.000587	0.000766		39058350	31393250	36971680	14290890	12811230	13161550	42257030	10552830	9280983	12313150	34947570	9636198	1018569000	10688240	20881710	77563260	0	30814340	30439230	19197130	49373690	17038550	19193780	34602320
H4_4-17 K16ac	0.19616	0.193757	0.198238	0.197057	0.200477	0.201072	0.214525	0.204127	0.197003	0.194361	0.188899	0.181032	0.0607	0.212727	0.218189	0.250727	0.358849	0.279573	0.279291	0.249138	0.257372	0.237016	0.252389	0.243577		533322700	497776800	623705600	254832100	171444100	181980600	718605900	160185500	184868200	208717400	484772800	140926900	1018569000	4210699000	4662336000	18655140000	291708800	1757656000	10998330000	2504026000	15874360000	3475101000	8254842000	11001630000
H4_4-17 K5acK8ac	0.002086	0.0019	0.002678	0.001529	0.002209	0.001501	0.001669	0.001379	0.001459	0.001335	0.002274	0.002389	0.004751	0	0	0.000486	0	0	0	0	0.000601	0	0.000321	6.2e-05		5670414	4880743	8426841	1977301	1889446	1358450	5590648	1082354	1369141	1433914	5836241	1859728	79727270	0	0	36164110	0	0	0	0	37097930	0	10483300	2818375
H4_4-17 K5acK12ac	0.00147	0.002739	0.002672	0.002317	0.002114	0.002507	0.002615	0.002583	0.002419	0.002155	0.002635	0.003696	0.004751	0	0	0.000979	0	0	0.0005	0	0.000901	0.000211	0.000441	0.000888		3995964	7036591	8406710	2996479	1807583	2268961	8759760	2026653	2269979	2314497	6761982	2877407	79727270	0	0	72816460	0	0	19697110	0	55559990	3098765	14423730	40127850
H4_4-17 K5acK16ac	0.00316	0.002432	0.003229	0.0036	0.003033	0.002694	0.002848	0.003425	0.003148	0.002961	0.002703	0.004909	0.004751	0.003651	0.003562	0.005018	0	0.000832	0.005404	0.003274	0.005211	0.004212	0.006152	0.004155		8590428	6247348	10158760	4655599	2594100	2438087	9541561	2687812	2953636	3179515	6935473	3821242	79727270	72273270	76120580	373352000	0	5228883	212811100	32901510	321432800	61762100	201202000	187683000
H4_4-17 K8acK12ac	0.002343	0.002087	0.001755	0.001926	0.00193	0.000971	0.002277	0.002091	0.001626	0.001933	0.001135	0.000525	0.004751	0	0	0	0	0	0	0	0	0.000191	0	3e-05		6371438	5361730	5520740	2491306	1650466	879029	7628691	1640572	1526311	2075855	2912987	409069	79727270	0	0	0	0	0	0	0	0	2798464	0	1367247
H4_4-17 K8acK16ac	0.00918	0.010725	0.012421	0.011253	0.01039	0.011122	0.012376	0.011891	0.011529	0.010428	0.011219	0.018424	0.004751	0.005873	0.005829	0.011718	0	0.006858	0.006753	0.007104	0.011639	0.006534	0.008775	0.009709		24957950	27554690	39079220	14552500	8885251	10066130	41455980	9331023	10818870	11197830	28790540	14342730	79727270	116245500	124557200	871886900	0	43118720	265915800	71396650	717859300	95794470	286987400	438517100
H4_4-17 K12acK16ac	0.012187	0.014529	0.016984	0.01492	0.013593	0.014495	0.01573	0.016257	0.01554	0.014083	0.01436	0.025426	0.004751	0.014692	0.015902	0.015926	0.072092	0.033002	0.021772	0.024713	0.019997	0.020349	0.022251	0.013179		33133680	37325890	53435270	19294750	11624660	13118560	52693080	12757210	14583190	15123510	36853380	19793050	79727270	290820400	339789400	1184998000	58603670	207483200	857376700	248387200	1233378000	298358100	727756800	595245900
H4_4-17 K5acK8acK12ac	0.001058	0.000464	0.001028	0.00103	0.001228	0.001207	0.001157	0.0001	0.00011	2.3e-05	0.000743	0.001485	0.004542	0.003634	0.003674	0.003801	0.023591	0.009463	0.004742	0.006284	0.005275	0.004547	0.00489	0.003711		2876624	1192817	3235821	1332106	1049787	1092669	3874597	78428	103150	24739.2	1907687	1155633	76210260	71923260	78516210	282774400	19177050	59494510	186740800	63161710	325345600	66666200	159935600	167613000
H4_4-17 K5acK8acK16ac	0.001322	0.002084	0.001341	0.001699	0.001364	0.001379	0.001957	0.002628	0.002003	0.002502	0.001375	0.001485	0.004542	0	0	0	0	0	3.6e-05	0	0	0	3e-06	0		3592987	5354857	4218624	2197385	1166384	1248094	6556409	2062385	1879384	2686707	3527410	1155633	76210260	0	0	0	0	0	1411584	0	0	0	98099.5	0
H4_4-17 K5acK12acK16ac	0.000823	0.001065	0.001013	0.000871	0.001136	0.001001	0.001321	0.001033	0.000532	0.000977	0.000988	0.001485	0.004542	0	0	6.4e-05	0	0	4.5e-05	0	0.000106	0	1.9e-05	0		2236929	2736366	3186590	1126968	971548	905605	4424116	810948	499450	1049062	2536217	1155633	76210260	0	0	4764001	0	0	1782271	0	6568532	0	618473	0
H4_4-17 K8acK12acK16ac	0.002889	0.004387	0.003518	0.004212	0.003061	0.003551	0.004275	0.004923	0.00444	0.003894	0.003042	0.001485	0.004542	0.001067	0.001463	0.002922	0	0.00213	0.002815	0.001757	0.003425	0.001135	0.002897	0.001827		7854204	11269590	11067460	5446685	2617532	3214234	14320810	3862960	4166439	4181385	7807664	1155633	76210260	21113910	31251390	217412600	0	13391230	110868000	17658180	211273900	16636800	94741660	82509150
H4_4-17 K5acK8acK12acK16ac	0.000366	0.001666	0.001535	0.001877	0.000823	0.001083	0.001966	0.000751	0.000773	0.000273	0.001037	0	0	0.00068	0.000947	0.001229	0.005464	0.002363	0.001861	0.001518	0.002273	0.001229	0.001974	0.000982		994152	4279401	4830210	2426688	703748	980145	6584277	589516	724987	293394	2660406	0	0	13468630	20226540	91459140	4441673	14854380	73302850	15258160	140181600	18018360	64548930	44343920
KVLR(H4_20-23)
H4_20-23 unmod	0.003657	0	0.001283	0.32181	0.00293	0	0	0	0	0	0	0	0	0.003582	0.003047	0.006283	0.000319	0.004942	0.005256	0.920085	0.019843	0.011184	0.010946	0.007223		362055	0	99555.2	18262	286776	0	0	0	0	0	0	0	0	1559722	1597869	18688140	83552.2	1749422	8030117	284663	58013300	13254880	19037710	26019040
H4_20-23 K20me1	0.996343	0.996486	0.994666	0	0	1	1	0.996761	0.992595	0.996764	0.993029	0.999697	0	0.995886	0.995634	0.993523	0.999658	0.995011	0.994317	0	0.979875	0.987704	0.988734	0.992527		98643100	95834970	77197090	0	0	25785520	78462290	14185760	22055860	25391810	96051410	25380990	0	433615800	522035500	2955064000	261822800	352248900	1519108000	0	2864782000	1170628000	1719681000	3575226000
H4_20-23 K20me2	0	0.001795	0.002094	0.67819	0.676387	0	0	0	0.005187	0.001676	0.002892	0	0	0.000532	0.001318	0.000194	0	4.7e-05	0.000427	0.079915	0.000282	0.001089	0.00032	0.000241		0	172639	162541	38485.8	66197820	0	0	0	115266	42693.3	279705	0	0	231430	691164	576622	0	16598.1	651825	24724.8	823266	1290669	557243	867724
H4_20-23 K20me3	0	0.001719	0.001957	0	0.320683	0	0	0.003239	0.002217	0.00156	0.004079	0.000303	0	0	0	0	0	0	0	0	0	2.3e-05	0	9e-06		0	165327	151848	0	31385170	0	0	46090.6	49272.4	39732.9	394573	7680.22	0	0	0	0	0	0	0	0	0	27609.5	0	30932.9
H4_20-23 K20ac	0	0	0	0	0	0	0	0	0	0	0	0	0	0	0	0	2.3e-05	0	0	0	0	0	0	0		0	0	0	0	0	0	0	0	0	0	0	0	0	0	0	0	5976.96	0	0	0	0	0	0	0
HRKVLR(H4_18-23)
H4_18-23 unmod	0	0	0	0	0	0	0	0	0	0	0	0	0	0.007024	0.005539	0.001813	0	0	0	0.005148	0	0	0	0		0	0	0	0	0	0	0	0	0	0	0	0	0	7769576	5690185	3611553	0	0	0	3380410	0	0	0	0
H4_18-23 K20me1	0.973172	0	0	0	0.207828	0	1	0.0265	0	0	0	0	0	0.21781	0.194799	0.053091	0.00063	0	0.042735	0.182845	0.028073	0.032534	0.035042	1		2579700	0	0	0	57981.3	0	99243.1	263718	0	0	0	0	0	240918600	200131500	105780600	29047.7	0	7823471	120073400	14242640	2695125	9809617	3309804
H4_18-23 K20me2	0	0	0	0	0	0	0	0	0	0	0	0	0	0.604897	0.569901	0.56626	0.508453	0.473312	0.489749	0.56399	0.47654	0.48277	0.563483	0		0	0	0	0	0	0	0	0	0	0	0	0	0	669075500	585502900	1128243000	23439660	18680920	89658220	370369000	241766000	39992300	157739900	0
H4_18-23 K20me3	0	0	0	0	0	0	0	0	0	0	0	0	0	0.170269	0.229762	0.378568	0.489256	0.526688	0.467516	0.247488	0.494226	0.484696	0.401475	0		0	0	0	0	0	0	0	0	0	0	0	0	0	188333700	236051600	754277800	22554660	20787630	85587940	162523900	250738600	40151880	112387700	0
H4_18-23 K20ac	0.026828	0	0	0	0.792172	1	0	0.9735	0	1	0	0	0	0	0	0.000269	0.001661	0	0	0.000529	0.00116	0	0	0		71116.7	0	0	0	221005	93845.3	0	9687896	0	1050560	0	0	0	0	0	535276	76593.3	0	0	347471	588692	0	0	0
KVLRDNIQGITKPAIR(H4_20-35)
H4_20-35 unmod	0.068573	0.098023	0.033082	0	0.002403	0.001299	0.012611	0.125748	0	0.003563	0	0.005268	0	0	0.000604	0.002026	0	0	0	0.000324	0	0	0	0.003627		1184312	4382054	2833858	0	214090	82536.7	644016	3875597	0	116929	0	134184	0	0	1179691	6114667	0	0	0	224781	0	0	0	1717633
H4_20-35 K20me1	0.931427	0.207852	0.082637	0.099892	0	0.120654	0.089247	0	0.079257	0.081534	0.149238	0.006605	1	0.001133	0.073709	0	0	0	0.116906	0	0.156391	0.282452	0.287154	0		16086560	9291881	7078755	6707124	0	7664401	4557555	0	2320285	2675784	8447921	168262	24034280	3929631	143849700	0	0	0	6043486	0	15162780	17380040	24001410	0
H4_20-35 K20me2	0	0.515605	0.612602	0.630637	0.676463	0.578174	0.633629	0.629633	0.615719	0.602849	0.627548	0.657053	0	0.807494	0.683693	0.710345	0	0	0.714459	0.789271	0.605426	0.514276	0.563291	0.826651		0	23049780	52476090	42343500	60269190	36727880	32357250	19405550	18025400	19784240	35523660	16737450	0	2799463000	1334287000	2144128000	0	0	36933990	547809600	58698490	31644770	47081870	391528800
H4_20-35 K20me3	0	0.157622	0.271679	0.269471	0.30393	0.299873	0.264513	0.24462	0.305024	0.312054	0.196769	0.331074	0	0.191373	0.241993	0.287629	0	0	0.168634	0.209808	0.238183	0.203272	0.149555	0.165808		0	7046365	23272310	18093350	27078550	19049140	13507750	7539285	8929697	10240940	11138540	8433607	0	663461600	472271400	868188900	0	0	8717563	145621200	23092800	12507880	12500360	78531910
H4_20-35 K20ac	0	0.020898	0	0	0.017204	0	0	0	0	0	0.026445	0	0	0	0	0	1	1	0	0.000597	0	0	0	0.003915		0	934234	0	0	1532799	0	0	0	0	0	1496954	0	0	0	0	0	2354321	30844.1	0	414446	0	0	0	1854152
KVLRDNIQGITKPAIRR(H4_20-36)
H4_20-36 unmod	0.008575	0	0.001634	0.110021	0.008489	0.004294	0.014583	0.2068	0.026184	0.014121	0.035904	0	0.344859	0.00433	0.005002	0.006182	0	0	0	0.002485	0.01556	0.001335	0.002189	0.014113		841337	0	121684	4034685	646497	357576	561074	3475323	432771	274699	1430226	0	23153890	45751430	9285482	15816670	0	0	0	3096619	3033961	211828	482200	4673235
H4_20-36 K20me1	0.195158	0.194333	0.120759	0	0.099524	0.230457	0.060465	0	0.299984	0	0.16993	0.189403	0	0.135853	0.095324	0.118565	0	0	1	0.09268	0.099466	0.101191	0.097602	0.102907		19149100	3998064	8994621	0	7579703	19190480	2326355	0	4958230	0	6769149	3616910	0	1435439000	176944300	303326700	0	0	16644660	115484500	19394370	16060390	21500580	34076630
H4_20-36 K20me2	0.556367	0.618178	0.644781	0.662818	0.646228	0.436572	0.684385	0.7932	0.673833	0.708501	0.623192	0.577466	0	0.709518	0.674916	0.695588	0	0	0	0.722138	0.849477	0.746706	0.703922	0.803197		54591180	12717940	48025910	24306780	49216210	36354000	26331370	13329910	11137330	13782890	24824760	11027520	0	7496841000	1252812000	1779530000	0	0	0	899821500	165635400	118512500	155066300	265969500
H4_20-36 K20me3	0.2399	0.18749	0.232826	0.22716	0.240923	0.165427	0.240567	0	0	0.277378	0.170974	0.233132	0	0.150298	0.224758	0.179664	0	0	0	0.182697	0.035497	0.150769	0.196287	0.079783		23539170	3857274	17341840	8330387	18348520	13775320	9255693	0	0	5395992	6810742	4451978	0	1588067000	417207900	459636500	0	0	0	227650100	6921422	23929080	43239840	26419220
H4_20-36 K20ac	0	0	0	0	0.004836	0.163251	0	0	0	0	0	0	0.655141	0	0	0	0	0	0	0	0	0	0	0		0	0	0	0	368290	13594120	0	0	0	0	0	0	43986230	0	0	0	0	0	0	0	0	0	0	0
DNIQGITKPAIR(H4_24-35)
H4_24-35 unmod	0.996967	0.993102	0.995515	0.998228	0.994389	0.985274	0.997134	0.99748	0.994292	0.994205	0.995501	0.995637	1	0.996007	0.998146	0.996153	1	0.997885	0.998157	0.99734	0.997523	0.996946	0.997905	0.996615		1967766000	2085761000	1802392000	785284500	376395900	431322600	1790687000	428637400	620726300	553725700	2103417000	657690300	1426497000	4748943000	6896827000	33734820000	193266800	174278300	14780560000	1749216000	21510640000	9039350000	12793790000	33322910000
H4_24-35 T30pr	0.003033	0.006898	0.004485	0.001772	0.005611	0.014726	0.002866	0.00252	0.005708	0.005795	0.004499	0.004363	0	0.003993	0.001854	0.003847	0	0.002115	0.001843	0.00266	0.002477	0.003054	0.002095	0.003385		5986542	14488540	8121019	1394352	2123818	6446672	5146758	1083077	3563561	3227511	9506394	2882121	0	19037510	12811860	130295900	0	369318	27288040	4665711	53404900	27690930	26860020	113175300
RGGVKR(H4_40-45)
H4_40-45 unmod	0.999945	1	0	0	0	0	0	0	1	1	1	0	0.854428	0.999942	0.999915	0.999658	0.999891	0.999965	0.999907	1	0.999933	0.999962	0.999988	0.99987		269042800	157548	0	0	0	0	0	0	19898.2	14555.8	84919.8	0	69658720	697495800	1740759000	9285105000	1140992000	1024290000	9470705000	905144900	14817790000	1672891000	4342435000	2524180000
H4_40-45 K44ac	5.5e-05	0	0	0	0	0	0	0	0	0	0	0	0.145572	5.8e-05	8.5e-05	0.000342	0.000109	3.5e-05	9.3e-05	0	6.7e-05	3.8e-05	1.2e-05	0.00013		14668	0	0	0	0	0	0	0	0	0	0	0	11868010	40401.1	147434	3178327	124120	36247.1	882255	0	988298	63037.3	51435.8	327778
DAVTYTEHAKR(H4_68-78)
H4_68-78 unmod	0.950522	0.929656	0.940975	0.962358	0.697686	0.945684	0.948227	0.964342	0.949932	0.965625	0.920751	0.959001	0.888948	0.843121	0.942131	0.956062	0.997382	0.988854	0.977083	0.945948	0.976728	0.975373	0.979056	0.940209		350230300	550674200	334149800	170376700	55671290	113931800	588248300	95412130	129235400	168654900	356169100	95410360	1851807000	159937400	1078015000	9089673000	373949000	1641902000	7355370000	583054600	11817200000	2185000000	4900042000	5991059000
H4_68-78 Y72pr	0.049478	0.070344	0.059025	0.037642	0.302314	0.054316	0.051773	0.035658	0.050068	0.034375	0.079249	0.040999	0.111052	0.156879	0.057869	0.043938	0.002618	0.011146	0.022917	0.054052	0.023272	0.024627	0.020944	0.059791		18230590	41667630	20960280	6664159	24122890	6543747	32118020	3528019	6811554	6003973	30655380	4079014	231338400	29759470	66216050	417739200	981532	18506210	172516600	33315820	281566500	55169020	104819800	380991700
KTVTAMDVVYALKR(H4_79-92)
H4_79-92 unmod	0.00716	0.006389	0.008664	0.001951	0	0	0.002765	0.001992	0.003763	0.001702	0.066764	0.000906	0.13904	0.184833	0.066573	0.342587	0.235639	0.18433	0.074462	0.148295	0.098792	0.437218	0.627908	0.522955		30198270	14943230	8061072	1508457	0	0	4502743	1407686	3322852	1821871	303561	949392	107480200	295757600	106493200	4488616000	50122650	2227725	41752400	174207600	236820300	3900341000	4910947000	9500317000
H4_79-92 M84ox	0.971409	0.962233	0.968139	0.976279	0.936285	0.983492	0.970371	0.965249	0.954076	0.982185	0	0.991624	0.829304	0.740432	0.899052	0.559786	0.755076	0.81567	0.831918	0.761716	0.873501	0.550219	0.350729	0.457808		4097166000	2250739000	900730000	755014700	1255114000	644564900	1580204000	682027200	842565200	1051432000	0	1039194000	641066900	1184789000	1438163000	7334389000	160611800	9857795	466473300	894815400	2093921000	4908400000	2743097000	8316816000
H4_79-92 Y88pr	0.001227	0	0.005433	0.002198	0	0	0.000481	0.000544	0	0.001792	0.172667	0.001024	0	0.00281	0.000281	0.034031	0.002	0	0	0.000824	0	0.002466	0.011059	0.007559		5175448	0	5054747	1699821	0	0	782586	384338	0	1918481	785087	1073340	0	4496129	449091	445872300	425402	0	0	968367	0	21997800	86496770	137313200
H4_79-92 M84oxY88pr	0.020205	0.031379	0.017764	0.019573	0.063715	0.016508	0.026383	0.032214	0.042161	0.014321	0.760569	0.006446	0.031657	0.071925	0.034094	0.063597	0.007286	0	0.09362	0.089164	0.027707	0.010097	0.010304	0.011678		85217880	73396990	16527030	15136620	85411220	10818990	42964310	22762070	37233480	15330460	3458166	6754717	24471110	115088900	54538600	833251300	1549710	0	52494600	104744200	66418710	90076610	80585990	212152900
unmod(H4_24-102)
H4_24-102 DNIQGITKPAIRR	0.01306	0.00375	0.027085	0.010872	0.02098	0.020066	0.059836	0.009737	0.005636	0.011183	0.015464	0.0071	0.804803	0.974858	0.853876	0.518291	0.234455	0.597739	0.516301	0.885507	0.381713	0.331095	0.334833	0.135726		286563700	83759560	425175900	153851100	218011900	224666900	182214800	70009360	90879940	141552700	101016700	89585130	1233684000	8424283000	7558258000	15901020000	12937850	50251190	1955697000	2601733000	2800022000	1019072000	2250232000	1609750000
H4_24-102 ISGLIYEETR	0.031622	0.038485	0.035258	0.024832	0.01316	0.015086	0.240625	0.023412	0.018759	0.022966	0.15869	0.019653	0.188104	0.022898	0.145143	0.134898	0.709949	0.338098	0.477272	0.09097	0.616088	0.614824	0.319452	0.714546		693870900	859594800	553481500	351411000	136758000	168902800	732758200	168333800	302488300	290706000	1036610000	247954000	288345700	197877700	1284766000	4138615000	39176880	28423500	1807858000	267282800	4519255000	1892356000	2146859000	8474722000
H4_24-102 GVLKVFLENVIR	0.955318	0.948801	0.923637	0.964296	0.96586	0.964848	0.699539	0.966851	0.975605	0.965851	0.784448	0.973247	0.007093	0.001674	0.000659	0.346492	0.043145	0.053583	0.005432	0.022621	0.001402	0.053861	0.345485	0.149529		20962170000	21192020000	14499340000	13646250000	10036850000	10802730000	2130253000	6951635000	15731290000	12225880000	5124249000	12279260000	10872310	14467730	5835649	10630280000	2380850	4504688	20574940	66462610	10283910	165776900	2321819000	1773460000
H4_24-102 TLYGFGG	0	0.008963	0.014021	0	0	0	0	0	0	0	0.041398	0	0	0.000569	0.000322	0.000319	0.012451	0.010579	0.000995	0.000902	0.000797	0.00022	0.000229	0.000199		0	200197600	220095700	0	0	0	0	0	0	0	270423200	0	0	4920094	2847501	9781300	687053	889365	3769949	2648764	5848602	677251	1541608	2361535
KAAGGAKR(H1Mo4_25-32)
H1Mo4_25-32 unmod	0.921711	0	0	0.855041	0.945654	0.934605	0.872751	0.507076	0	0	0	0	0.844428	0.950884	0.957126	0.959208	0.972213	0.956512	0.957031	0.957157	0.958102	0.955342	0.957079	0.943934		225146400	0	0	34765170	68346310	78257140	89982580	130264	0	0	0	0	172390400	2493463000	1989717000	6216857000	625807700	1223301000	4461782000	1305661000	7629280000	1279692000	3699089000	2742647000
H1Mo4_25-32 K25me1	0.075404	0	0	0.144959	0.053228	0.065342	0.127249	0	0	0.431655	0	0	0.155395	0.045689	0.03988	0.039059	0.025301	0.042175	0.041344	0.041491	0.039915	0.04356	0.041364	0.053345		18418900	0	0	5893908	3847030	5471261	13119610	0	0	52921.4	0	0	31723990	119808500	82903520	253148700	16286160	53938680	192749200	56597620	317839900	58348530	159870200	154995900
H1Mo4_25-32 K25me2	0.000763	1	1	0	0	0	0	0.492924	0	0.568345	1	1	0	0.000646	0.000773	0.000835	0.00061	0.000531	0.000846	0.000733	0.000979	0.000502	0.000552	0.000397		186381	262855	2131050	0	0	0	0	126629	0	69679.9	1245950	494341	0	1694992	1606377	5413121	392336	679456	3942412	1000458	7794834	672802	2131887	1152847
H1Mo4_25-32 K25me3	0	0	0	0	0	0	0	0	0	0	0	0	0.000177	0	0	0	0	0	0	0	0	0	0	0		0	0	0	0	0	0	0	0	0	0	0	0	36173.8	0	0	0	0	0	0	0	0	0	0	0
H1Mo4_25-32 K25ac	0.000657	0	0	0	0.000428	2e-05	0	0	0	0	0	0	0	0.000535	0.00037	0.000349	0.000433	0.000168	0.000374	0.000203	0.000257	0.000214	0.000191	0.000583		160570	0	0	0	30922.6	1694.01	0	0	0	0	0	0	0	1403935	769568	2265137	278515	214328	1743361	276604	2050134	286184	739251	1695148
H1Mo4_25-32 K31ac	0.001465	0	0	0	0.00069	3.3e-05	0	0	0	0	0	0	0	0.002245	0.001852	0.000548	0.001443	0.000614	0.000406	0.000416	0.000747	0.000382	0.000815	0.001741		357920	0	0	0	49882.1	2732.65	0	0	0	0	0	0	0	5886420	3848997	3553345	929126	785603	1891556	567888	5947773	512300	3148604	5057535
KATGPPVSELITKAVSASKER(H1Mo5_33-53)
H1Mo5_33-53 unmod	0.931637	0.924727	0.909631	0.925695	0.851589	0.830447	0.909	0.944431	0.847285	0.885648	0.918311	0.935127	0.931388	0.951386	0.977023	0.916053	0.920828	0.81054	0.988226	0.965687	0.961984	0.964741	0.909311	0.933581		12469490000	6430695000	2470137000	1939932000	2567785000	1436445000	1132918000	2075789000	2035978000	2636890000	4038943000	1966077000	769315200	17536320000	723250500	15761980000	70508670	11309320	47702030	4379673000	164380200	7040829000	7967697000	19336630000
H1Mo5_33-53 K33me1	0.001921	0.00065	0.001718	0	0.003566	0	0	0	0.010069	0.005087	0.000827	0.003373	0	0.001148	0.009342	0.001128	0	0	0	0.002151	0.012679	0.001252	0.001937	0.000257		25717590	4522026	4665788	0	10752850	0	0	0	24194350	15145700	3637156	7091604	0	21153130	6915212	19405140	0	0	0	9756750	2166582	9139348	16975330	5321852
H1Mo5_33-53 K33me2	0	0.001529	0.001827	0.012598	0.00226	0.029673	0.001463	0.001329	0.022174	0.000418	0.002051	0.000792	0.06451	0	0	0.000166	0.079172	0.164679	0	0	0	0	0	0		0	10636240	4960110	26400040	6813040	51326280	1823940	2921219	53283990	1244776	9022643	1665019	53284690	0	0	2856355	6062282	2297741	0	0	0	0	0	0
H1Mo5_33-53 K33me3	0.003951	0.003046	0	0.019348	0.003176	0.020796	0.017314	0.000906	0	0	0.003807	0.001802	0	8e-05	0.004223	0.000435	0	0.01162	0	8.6e-05	0.014883	0	0	3e-06		52881180	21184650	0	40546340	9575757	35970800	21579130	1990864	0	0	16744670	3788478	0	1481025	3126327	7492409	0	162135	0	388882	2543114	0	0	68292.9
H1Mo5_33-53 K33ac	0.001893	0.000214	0.001111	0	0	0.004466	0.002794	0.000908	0	0.002511	0.005583	0	0	0	0	0	0	0	0	0	0	0	0.023126	0.006152		25339720	1486395	3016623	0	0	7724748	3481691	1996324	0	7475564	24556810	0	0	0	0	0	0	0	0	0	0	0	202635500	127431700
H1Mo5_33-53 S40ac	0.010078	0.003993	0.00875	0.001926	0.011243	0.005738	0.018445	0.000359	0	0.051168	0.028185	0.004331	0	0.00012	0	0.000132	0	0.013161	0	0	0	0	0	0.000415		134883000	27768000	23761470	4036244	33901670	9924483	22989080	788088	0	152345400	123963200	9105984	0	2217570	0	2267652	0	183627	0	0	0	0	0	8598469
H1Mo5_33-53 S40pr	0.05052	0.06584	0.076963	0.040433	0.128166	0.10888	0.050984	0.052067	0.120472	0.055168	0.041235	0.054575	0.004102	0.047266	0.009412	0.082086	0	0	0.011774	0.032076	0.010454	0.034007	0.065626	0.059592		676179000	457862400	208996600	84733610	386457800	188332700	63542810	114439400	289487500	164253800	181360800	114741600	3388158	871221100	6967184	1412402000	0	0	568341	145473900	1786318	248187600	575040300	1234280000
unmod(H1Mo_1-35)
H1Mo_1-35 H11.SETAPVAQAASTATEKPAAAKKTKKPAKAAAPR	0.018533	0.003429	0.121164	0.018291	0.253296	0.526445	0.090577	0.347103	0.270792	0.110427	0.097141	0.010844	0	0	0.001178	0.000728	0	0	0.004906	0	0.001007	8.8e-05	0.000947	0.00039		1499715	692562	17645380	8036492	13496310	30494450	2549021	11140980	23084070	4162927	5222070	586618	0	0	4136172	14158980	0	0	6210360	0	3765716	257413	3180814	13607680
H1Mo_1-35 H12.SEAAPAAPAAAPPAEKAPAKKKAAKKPAGVR	0.167322	0.366125	0.05921	0.009113	0.255401	0.342941	0.176148	0.142369	0.06184	0.417245	0.055533	0.293498	0	0.007129	0.013406	0.008706	0	0.121915	0.032917	0.018495	0.011047	0.004565	0.009873	0.002772		13540070	73944370	8622837	4003902	13608450	19864960	4957191	4569638	5271628	15729460	2985330	15876970	0	90145460	47082640	169343000	0	1686012	41672860	15875370	41292580	13418960	33170170	96794030
H1Mo_1-35 H13.SETAPAAPAAPAPVEKTPVKKKAKKTGAAAGKR	0	0.401473	0.45398	0.018623	0.114652	0.125808	0.565499	0.301445	0.312122	0	0.11025	0.644786	1	0.967783	0.937951	0.957111	1	0.878085	0.509738	0.912108	0.803163	0.986781	0.951946	0.97498		0	81083530	66114150	8182419	6108962	7287434	15914360	9675511	26607340	0	5926774	34880150	67530500	12237100000	3294253000	18616370000	31486270	12143380	645323600	782905500	3002157000	2900835000	3198141000	34041360000
H1Mo_1-35 H14.SETAPAAPAAPAPAEKTPVKKKAR	0.004615	0.000102	0.268586	0.885593	0	0.004806	0	0	0	0	0.548878	0	0	0	0.00065	0.001651	0	0	0.329715	0.009127	0.13291	0	0.000745	0.011943		373486	20672.4	39114780	389110300	0	278396	0	0	0	0	29506480	0	0	0	2283848	32103960	0	0	417415700	7834278	496804800	0	2502626	417005800
H1Mo_1-35 H15.SETAPAETAAPAPVEKSPAKKKTTKKAGAAKR	0.80953	0.228871	0.097061	0.068381	0.376651	0	0.167776	0.209082	0.355246	0.472327	0.188198	0.050872	0	0.025087	0.046815	0.031804	0	0	0.122724	0.06027	0.051873	0.008567	0.036489	0.009915		65509160	46223950	14135210	30045120	20068950	0	4721577	6710931	30283490	17805950	10117130	2751979	0	317214900	164422800	618603100	0	0	155367700	51732670	193895900	25184880	122588300	346167100
unmod(H1Mo_54-81)
H1Mo_54-81 H11.SGVSLAALKKSLAAAGYDVEKNNSR	0.008831	0.008454	0.004373	0.019853	0.010051	0.011411	0.018884	0.00505	0.008826	0.012344	0.007763	0	0.305768	0	0	0.014505	0.038619	0.16264	0.068227	0	0	0.010554	0.027452	0.026001		72833680	50399640	17359260	60288230	55363630	52948940	26395470	13888870	36175050	37372870	23140930	0	34787240	0	0	193314200	1878409	1287751	209042	0	0	2039257	74192560	134980500
H1Mo_54-81 H1v234.SGVSLAALKKALAAAGYDVEKNNSR	0.930962	0.942944	0.975587	0.946482	0.956709	0.969384	0.940681	0.968017	0.964515	0.972948	0.929555	0.981136	0.098602	0.127868	0.22972	0.767065	0.175585	0.136034	0.863547	0.119091	0.209231	0.0965	0.566689	0.541752		7678291000	5621496000	3872658000	2874217000	5269821000	4497920000	1314889000	2662220000	3953277000	2945782000	2770897000	3153157000	11217900	72109390	3030744	10222920000	8540254	1077095	2645854	6439625	945959	18645490	1531563000	2812404000
H1Mo_54-81 H15.GGVSLPALKKALAAGGYDVEKNNSR	0.051376	0.04165	0.019168	0.014802	0.024745	0.007793	0.027469	0.018884	0.018732	0.008746	0.054789	0.016173	0.289863	0.872132	0.77028	0.203925	0.33677	0.211776	0	0.849402	0.790769	0.892945	0.378407	0.402976		423736200	248301400	76087070	44949970	136299900	36158480	38395830	51935070	76776940	26480960	163321200	51976680	32977670	491825700	10162460	2717772000	16380150	1676804	0	45929850	3575156	172531900	1022701000	2091975000
H1Mo_54-81 H1T.AGMSLAALKKALAAAGYDVEKNNSR	0.008831	0.006952	0.000872	0.018863	0.008496	0.011411	0.012966	0.008048	0.007927	0.005962	0.007892	0.002691	0.305768	0	0	0.014505	0.449026	0.48955	0.068227	0.031507	0	0	0.027452	0.029272		72833680	41445670	3462533	57280920	46797000	52948940	18124470	22134500	32492430	18050370	23525320	8647937	34787240	0	0	193314200	21840150	3876162	209042	1703694	0	0	74192560	151957600
KASGPPVSELITKAVAASKER(H12_33-53)
H12_33-53 unmod	0.949115	0.898748	0.722651	0.730516	0.767449	0.696901	0.91231	0.882483	0.820397	0.757137	0.936282	0.845618	0.950142	0.954449	0.983568	0.934133	0.813816	0.991509	0.656374	0.925621	0.98542	0.964736	0.946427	0.946897		11941150000	5756059000	1982425000	1850913000	1879979000	1143728000	1050294000	1710806000	1690123000	2111097000	3298555000	1495249000	1083532000	19308890000	509904000	19823780000	34552720	8194996	48847500	3706009000	166153200	5923618000	9997990000	20073400000
H12_33-53 K33me1	0.003725	0.0092	0.145714	0.15919	0.065597	0.172732	0.023656	0.01968	0.025765	0.147755	0.004336	0.022057	0	0.011188	0	0.001525	0.178119	0	0	0.045087	0	0	0.001622	0.004279		46866740	58923870	399732000	403341300	160690800	283480500	27233630	38151410	53080060	411980900	15274370	39001600	0	226328600	0	32369960	7562511	0	0	180521100	0	0	17137100	90707190
H12_33-53 K33me2	0.000986	0.01041	0.053268	0.037162	0.0346	0.046195	0.001312	0.033747	0.0403	0.038199	0	0.033658	0.005005	9e-05	0	0.00207	0	0	0.336575	0	0	0.000716	0.001839	0		12405460	66670440	146129500	94158080	84758430	75813040	1510504	65422370	83023420	106508200	0	59515050	5707742	1824706	0	43920710	0	0	25048000	0	0	4396016	19422110	0
H12_33-53 K33me3	0	0	0	0	0	0	0	0	0	0.003062	0	0.001245	0.044853	0	0	1.6e-05	0	0	0	0	0.005075	0	0	0.000346		0	0	0	0	0	0	0	0	0	8537883	0	2201554	51149900	0	0	332605	0	0	0	0	855730	0	0	7331090
H12_33-53 K33ac	0	0	0	0.001779	0	0.004889	0	0.006313	0.00118	0	0.003174	0	0	0.001246	0.002941	0.00145	0	0.008491	0	0.000712	0.005078	0.001341	0	0.000447		0	0	0	4506501	0	8023496	0	12237840	2430573	0	11182310	0	0	25208810	1524513	30771700	0	70182	0	2851169	856142	8232639	0	9481376
H12_33-53 S40ac	0	0	0.010429	0.032086	0.003581	0	0	0.005424	0.00307	0	0.005219	0	0	0.000226	0	0	0	0	0	0	0	0	0.00086	0.000755		0	0	28610590	81295890	8772594	0	0	10515810	6323958	0	18385340	0	0	4570074	0	0	0	0	0	0	0	0	9086152	16011380
H12_33-53 S40pr	0.046174	0.081641	0.067938	0.039267	0.128772	0.079284	0.062723	0.052354	0.109288	0.053846	0.050989	0.097422	0	0.032802	0.013491	0.060807	0.008065	0	0.007051	0.02858	0.004427	0.033208	0.049253	0.047276		580929700	522875200	186370900	99490470	315446800	130117300	72209290	101494000	225147700	150137800	179637200	172264800	0	663588100	6993949	1290412000	342437	0	524743	114428100	746523	203900100	520301300	1002207000
unmod(H2AMo_1-88)
H2AMo_1-88 H2A14s.HLQLAIR	0.935911	0.948346	0.986197	0.975317	0.975121	0.945944	0.965693	0.945616	0.901168	0.94199	0.97724	0.926027	0.934808	0.924997	0.932734	0.954274	0.900709	0.984179	0.93056	0.954018	0.94181	0.986606	0.974514	0.983274		3465680000	2518170000	2545161000	1270262000	729256900	826973300	2027466000	519542000	839654500	892490300	2727860000	920390400	18003120000	11891690000	19729790000	102815800000	1594825000	12906770000	44736740000	7512624000	66399020000	38669190000	42517770000	100167600000
H2AMo_1-88 H2AZ.AGGKAGKDSGKAKTKAVSR	0.053809	0.051654	0.013803	0.024655	0.011126	0.041976	0.034306	0.054384	0.098728	0.058009	0.02276	0.073932	0.058008	0.044559	0.051813	0.033408	0.018001	0	0.05017	0.013758	0.034554	0.006304	0.007846	0.012438		199253700	137157300	35621960	32111520	8321051	36696710	72025430	29880000	91988370	54961230	63532850	73481670	1117156000	572841500	1095987000	3599432000	31872700	0	2411928000	108341300	2436090000	247089200	342336500	1267092000
H2AMo_1-88 H2AX.GKTGGKAR	0.010281	0	0	2.7e-05	0.013753	0.01208	1e-06	0	0.000104	1e-06	0	4.1e-05	0.007184	0.030445	0.015453	0.012318	0.08129	0.015821	0.01927	0.032224	0.023636	0.007089	0.01764	0.004288		38069510	0	0	35191.1	10285110	10560950	1889.12	0	97116.1	883.643	0	41035.4	138361300	391397600	326870100	1327193000	143935600	207485600	926412200	253754300	1666395000	277863300	769622700	436812000
unmod(H2AMo_4-99)
H2AMo_4-99 HLQLAIR	0.513195	0.447612	0.442164	0.44229	0.473876	0.464822	0.539362	0.41763	0.404041	0.471326	0.437956	0.472837	0.756304	0.212195	0.465015	0.561513	0.605555	0.735533	0.658588	0.501221	0.638826	0.66794	0.641876	0.62994		3465680000	2518170000	2545161000	1270262000	729256900	826973300	2027466000	519542000	839654500	892490300	2727860000	920390400	18003120000	11891690000	19729790000	102815800000	1594825000	12906770000	44736740000	7512624000	66399020000	38669190000	42517770000	100167600000
H2AMo_4-99 HLQLAVR	0.002715	0.003615	0.002409	0.001569	0.003894	0.004002	0.004755	0.004175	0.002904	0.003494	0.001957	0.002557	0.00183	0.003777	0.00174	0.003605	0.007971	0.004041	0.004342	0.004866	0.004092	0.003331	0.003779	0.003917		18336980	20335720	13865880	4505832	5992294	7119747	17875610	5194337	6035567	6616411	12188690	4977671	43568160	211662300	73813370	660097700	20992760	70911590	294911400	72933430	425348200	192845900	250324300	622843300
H2AMo_4-99 IHRHLKTR	0.000354	0	0	0.000154	0	0.000105	0	4.6e-05	0	0.000124	0	0	0.06476	0.00013	0.000873	5.4e-05	0	0	1.1e-05	7.3e-05	1e-06	6.9e-05	4.2e-05	8.8e-05		2391533	0	0	441712	0	187531	0	56678	0	234255	0	0	1541564000	7307424	37022520	9830526	0	0	737040	1100408	119974	3973854	2756206	14003630
H2AMo_4-99 IHRHLKSR	1e-05	1.3e-05	0.000173	0.000274	9e-06	1.1e-05	0	4.6e-05	0.000241	0	0	0.000487	0.001942	0.008201	0.004181	1.6e-05	3.4e-05	2e-06	0.000114	0.006149	9.4e-05	3.8e-05	2.5e-05	2.1e-05		68512.2	72764.2	995535	786001	13274.3	19972.1	0	56746	499968	0	0	947532	46219270	459584900	177394800	2885786	90457.4	35304.7	7748672	92163990	9813638	2210162	1636126	3350582
H2AMo_4-99 NDEELNKLLGR	0.112657	0.123934	0.123361	0.106948	0.099428	0.096658	0.160968	0.127564	0.143814	0.111407	0.145299	0.131836	0.048003	0.012147	0.032509	0.069455	0.014116	0.000908	0.026032	0.036603	0.042184	0.007126	0.044629	0.065258		760788200	697227400	710082000	307154700	153011300	171965300	605080700	158692300	298867100	210958400	905010700	256621400	1142665000	680728300	1379321000	12717620000	37177420	15932170	1768312000	548633300	4384550000	412532300	2956188000	10376840000
H2AMo_4-99 AGLQFPVGR	0.371024	0.424827	0.431883	0.448754	0.421612	0.433292	0.294848	0.450436	0.449	0.413649	0.414786	0.392283	0.127161	0.63136	0.492251	0.364999	0.372324	0.259352	0.310693	0.443771	0.314597	0.321211	0.309421	0.300718		2505578000	2389986000	2485982000	1288826000	648827300	770878000	1108336000	560353000	933087100	783275300	2583547000	763589200	3026951000	35382200000	20885340000	66833170000	980574300	4550975000	21104820000	6651528000	32698920000	18595910000	20495980000	47817500000
H2AMo_4-99 VHRLLR	4.5e-05	0	9e-06	1.2e-05	0.001182	0.00111	6.7e-05	0.000103	0	0	2e-06	0	0	0.132189	0.003431	0.000359	0	0.000164	0.00022	0.007316	0.000206	0.000286	0.00023	5.8e-05		305062	0	54415.3	35626.2	1818996	1974377	252958	128738	0	0	12725.5	0	0	7408056000	145577700	65665070	0	2885181	14960160	109656300	21438210	16538790	15235170	9192221
KGNYAER(H2A1_36-42)
H2A1_36-42 unmod	0.929597	0.823835	0.923524	0.94297	0.910263	0.943704	0.899775	0	0.829372	0.872291	0.911852	0	0.802745	0.74254	0.886964	0.898027	0.972458	0.932874	0.948852	0.860769	0.947379	0.931631	0.952883	0.895376		279031200	134796000	357802400	133123600	76370050	111020800	283316400	0	32979310	54522180	217476200	0	282160500	2473869000	1783602000	8138596000	822600900	1300091000	5485613000	1536572000	9467724000	1564431000	4487639000	2548775000
H2A1_36-42 K36ac	0.005015	0	0	0	0	0	0	0	0	0	0	0	0.024288	0.000264	0.000513	0.003034	0.005014	0.003213	0.008664	6.4e-05	0.008948	0.012072	0.005543	0.005242		1505182	0	0	0	0	0	0	0	0	0	0	0	8537063	879481	1031688	27500020	4241534	4477650	50091950	113372	89423560	20271310	26103160	14920680
H2A1_36-42 Y39ac	0.001393	0.002285	0.002296	0	0	0.002124	0.000552	0	0.007131	0.000294	0.000491	0	0	0	0.00023	0.001259	0.002624	0.003987	0.004745	3e-05	0.005447	0.003642	0.003614	0.005288		418094	373938	889390	0	0	249878	173694	0	283574	18371.3	117203	0	0	0	462315	11409050	2219380	5556481	27431280	53054.3	54436320	6116362	17020950	15053380
H2A1_36-42 Y39pr	0.063996	0.173879	0.07418	0.05703	0.089737	0.054172	0.099673	1	0.163497	0.127415	0.087656	0	0.172968	0.257196	0.112293	0.09768	0.019904	0.059926	0.037739	0.139138	0.038225	0.052655	0.037961	0.094095		19209130	28450190	28739760	8051125	7528837	6373020	31384570	117201	6501330	7964016	20906010	0	60797220	856882700	225810400	885245800	16836420	83515450	218178500	248377900	382008800	88419550	178777200	267849300
KGNYSER(H2A3_36-42)
H2A3_36-42 unmod	0.933516	0	0.856644	0.908973	0.916001	0.929178	0.875862	0	0	0	0.79763	0	0.969636	0.789616	0.913159	0.913578	0.974015	0.92224	0.966987	0.857372	0.968291	0.968471	0.966622	0.920635		62497970	0	40029750	16783430	15493670	22922280	44818550	0	0	0	17584680	0	330254400	966626800	656734000	3248004000	283057500	428688600	2437070000	616416500	4366113000	487694200	1977112000	1002013000
H2A3_36-42 K36ac	0	0	0	0	0	0	0	0	0	0	0	0	0.000641	7.7e-05	0.000292	0.003315	0.005222	0.001785	0.003341	0	0.001435	0.001787	0.003366	0.003661		0	0	0	0	0	0	0	0	0	0	0	0	218355	94797	209900	11786080	1517685	829831	8420030	0	6470428	899817	6883853	3984060
H2A3_36-42 Y39ac	0	0	0	0	0	0	0	0	0	0	0.000585	0	0	0	0	0.000197	0	0.000298	3.7e-05	0.000115	0	0	0.000288	0		0	0	0	0	0	0	0	0	0	0	12894.5	0	0	0	0	699539	0	138337	92312.4	82566.8	0	0	588413	0
H2A3_36-42 Y39pr	0.066484	1	0.143356	0.091027	0.083999	0.070822	0.124138	1	1	1	0.201785	0	0.029723	0.210307	0.086549	0.08291	0.020763	0.075677	0.029636	0.142513	0.030274	0.029742	0.029725	0.075704		4451026	830981	6698795	1680736	1420807	1747147	6352232	359678	56259.9	288755	4448591	0	10123660	257451900	62245390	294765900	6033903	35177190	74690450	102461200	136507600	14977470	60799500	82395770
KGHYAER(H2AX_36-42)
H2AX_36-42 unmod	0.94911	0.050349	0.123094	0	0.887749	0	0	0	0	0.023446	0	0	0.729673	0.73142	0.892518	0.936882	0.982207	0.897518	0.933127	0.852333	0.951597	0.941687	0.95667	0.83172		58769350	271552	560583	0	10683140	0	0	0	0	28116.4	0	0	77733660	395429400	366390300	1638152000	155580700	249202700	1145993000	281153100	2029432000	353116500	658202600	491502200
H2AX_36-42 K36ac	0	0	0.104744	0.243789	0	0	0.292399	0	0	0	0.137217	0	0	0.000772	0	0.001313	0	1.1e-05	4.5e-05	0.000339	6.9e-05	0	0.000481	0.000431		0	0	477013	1328656	0	0	23904.4	0	0	0	725017	0	0	417523	0	2296112	0	3055.49	55392.8	111942	147881	0	331240	254473
H2AX_36-42 Y39ac	0	0	0	0	0	0	0	0	0	0	0	0	0.14013	0	0	0	0	0.003585	0	0	0	0	0	0.00463		0	0	0	0	0	0	0	0	0	0	0	0	14928370	0	0	0	0	995408	0	0	0	0	0	2736051
H2AX_36-42 Y39pr	0.05089	0.949651	0.772162	0.756211	0.112251	0	0.707601	1	0	0.976554	0.862783	1	0.130197	0.267808	0.107482	0.061805	0.017793	0.098886	0.066827	0.147328	0.048333	0.058313	0.042849	0.163219		3151160	5121879	3516494	4121373	1350827	0	57848.2	4575195	0	1171094	4558715	3587495	13870180	144785800	44122970	108066600	2818330	27456420	82072160	48597950	103078300	21866320	29480390	96453840
GKQGGKAR(H2A1_4-11)
H2A1_4-11 unmod	0.944183	0	0.847797	0	0.938101	0	0	1	0.82906	0.66821	0.048081	0.061143	0.341087	0.951963	0.949806	0.938541	0.953129	0.951531	0.947678	0.949065	0.944101	0.951754	0.949354	0.956948		630344200	0	221098	0	194811500	0	0	438638	299454	325993	630495	165110	856989200	6256096000	5990586000	23160920000	2742581000	3591435000	16483770000	4930097000	29105820000	4951590000	13940790000	7081860000
H2A1_4-11 K5ac	0.007163	0.003882	0	0	0.017204	0	0	0	0	0.108086	0.001216	0	0.002281	0.002256	0.01016	0.033723	0.013165	0.024386	0.026133	0.025232	0.030267	0.025909	0.007943	0.020992		4781874	48976.9	0	0	3572774	0	0	0	0	52730.7	15944.8	0	5730783	14826410	64080280	832196300	37880240	92042700	454556900	131070800	933117400	134795700	116637800	155353300
H2A1_4-11 K9ac	0.035456	0.004842	0	0	0.031981	0	0	0	0	0.223705	0.001961	0	0.003679	0.035923	0.031001	0.018341	0.025035	0.015371	0.017073	0.016421	0.01622	0.012745	0.033739	0.013263		23670560	61088.8	0	0	6641283	0	0	0	0	109137	25720.9	0	9244475	236081000	195528800	452618600	72037820	58017450	296963600	85302890	500034200	66305180	495435600	98155760
H2A1_4-11 K5acK9ac	0.001716	0	0	0	0	0.002269	0	0	0	0	0.096753	0	0	0.001906	0.001789	0.001789	0.001143	0.001599	0.002092	0.001807	0.002083	0.001153	0.001395	0.001401		1145844	0	0	0	0	10680.2	0	0	0	0	1268737	0	0	12525300	11284230	44157200	3290317	6033976	36395040	9385884	64217270	5997391	20484300	10366840
H2A1_4-11 K9me1	0.010285	0.783752	0.058246	0.176895	0.002724	0.455723	0.538262	0	0.065416	0	0.603893	0.134632	0.162428	0.006982	0.006331	0.006664	0.006882	0.006128	0.005947	0.00654	0.006395	0.007534	0.006603	0.005988		6866047	9888651	15189.9	775029	565759	2145160	2688491	0	23628	0	7918966	363558	408103000	45885990	39931890	164459400	19801190	23127680	103447100	33972810	197146000	39194370	96967250	44310820
H2A1_4-11 K5me1	0.001198	0.207525	0.093958	0.823105	0.00999	0.542008	0.461738	0	0.105524	0	0.248096	0.804225	0.490525	0.000969	0.000912	0.000941	0.000646	0.000985	0.001076	0.000936	0.000934	0.000905	0.000966	0.001408		799822	2618354	24503.3	3606259	2074531	2551316	2306270	0	38114.9	0	3253332	2171724	1232454000	6370658	5754952	23233510	1858769	3719262	18724010	4861188	28799550	4709773	14186300	10417890
GKQGGKVR(H2AJ_4-11)
H2AJ_4-11 unmod	0.150672	0	0	0	0.142556	0.830391	0.900416	0.052906	0	0.185208	0	0.045013	1	0.905838	0.11306	0.10376	0.110535	0.116321	0.100457	0.107192	0.098018	0.125843	0.103381	0.132677		115201800	0	0	0	33064410	38074810	35503350	36436.5	0	234877	0	83740.7	512765	827363800	779765100	2713908000	344718600	480089300	1869145000	598676000	3202599000	725257200	1631892000	1118667000
H2AJ_4-11 K5ac	0.00898	0	0	0	0.002439	0.056292	0	0	0	0	0	0	0	0.002333	0.00579	0.000839	0.006349	0.005604	0.00556	0.006083	0.006034	0.006801	0.006143	0.005255		6866047	0	0	0	565759	2581099	0	0	0	0	0	0	0	2130612	39931890	21950390	19801190	23127680	103447100	33972810	197146000	39194370	96967250	44310820
H2AJ_4-11 K9ac	0.001046	0	0	0	0.008944	0	0	0	0	0	0	0	0	0.028781	0.000834	0.005448	0.000596	0.000901	0.001006	0.00087	0.000881	0.000817	0.000899	0.001236		799822	0	0	0	2074531	0	0	0	0	0	0	0	0	26287960	5754952	142509000	1858769	3719262	18724010	4861188	28799550	4709773	14186300	10417890
H2AJ_4-11 K5acK9ac	0.824424	1	1	1	0.839923	0	0	0	0.48249	0.257056	1	0	0	0.000443	0.868586	0.885502	0.879418	0.870169	0.885919	0.882723	0.890807	0.859177	0.883154	0.83993		630344200	484285	221098	235996	194811500	0	0	0	299454	325993	146515	0	0	404396	5990586000	23160920000	2742581000	3591435000	16483770000	4930097000	29105820000	4951590000	13940790000	7081860000
H2AJ_4-11 K9me1	0.003852	0	0	0	0.003274	0.026218	0.029766	0.259226	0.198043	0.1889	0	0.106933	0	0.015865	0.001941	0.000869	0.000374	0.006684	0.002594	0.001289	0.001653	0.001659	0.001372	0.020072		2945271	0	0	0	759352	1202143	1173675	178530	122914	239558	0	198932	0	14490370	13387450	22737060	1165214	27587880	48266610	7197262	54020860	9558237	21660090	169232700
H2AJ_4-11 K5me1	0.011026	0	0	0	0.002864	0.087098	0.069818	0.687868	0.319468	0.368836	0	0.848054	0	0.046741	0.009789	0.003581	0.002728	0.000321	0.004463	0.001844	0.002607	0.005703	0.005051	0.00083		8430338	0	0	0	664196	3993597	2752911	473737	198276	467749	0	1577675	0	42691310	67513480	93657760	8508476	1323815	83049380	10297330	85166890	32865240	79730990	6996100
GKTGGKAR(H2AX_4-11)
H2AX_4-11 unmod	0.401749	0	0	0.00327	0.531948	0.678228	0.056161	0	1	1	0	0.057177	0.403593	0.741635	0.695685	0.686149	0.678097	0.685442	0.657289	0.674379	0.647144	0.719899	0.683419	0.68148		38069510	0	0	35191.1	10285110	10560950	1889.12	0	97116.1	883.643	0	41035.4	138361300	391397600	326870100	1327193000	143935600	207485600	926412200	253754300	1666395000	277863300	769622700	436812000
H2AX_4-11 K5ac	0.076731	0	0.382683	0	0.036934	0.012972	0	0	0	0	0	0.015524	0.006573	0.034045	0.143255	0.131071	0.141694	0.145513	0.13216	0.13641	0.15002	0.114686	0.114467	0.127644		7271017	0	73839.1	0	714103	201985	0	0	0	0	0	11141.4	2253530	17967110	67308930	253526000	30076620	44047150	186272300	51328180	386301700	44265840	128905500	81816510
H2AX_4-11 K9ac	0.04454	0	0.617317	0	0.191944	0.060918	0	0	0	0	0	0.025042	0.009646	0.080608	0.039128	0.039599	0.052983	0.054999	0.056622	0.046418	0.064596	0.050479	0.04735	0.060401		4220631	0	119112	0	3711196	948585	0	0	0	0	0	17972.5	3306763	42541000	18384620	76594380	11246460	16648300	79805690	17465930	166334600	19483620	53322470	38715420
H2AX_4-11 K5acK9ac	0.000136	0	0	0	0.024517	0	0	0	0	0	0	0	0.104339	0.012754	0.005225	0.008605	0.007899	0.003382	0.006617	0.008211	0.001552	0.004345	0.006535	0.003383		12850.6	0	0	0	474036	0	0	0	0	0	0	0	35769800	6730976	2454997	16643880	1676628	1023765	9326886	3089747	3996281	1676918	7358834	2168340
H2AX_4-11 K9me1	0.09813	0	0	0.203902	0.008834	0.009166	0.361192	0	0	0	0.20418	0	0	0.00059	0.00037	0	0	0	0.000108	0	0	0	0	0.00037		9298752	0	0	2194113	170796	142721	12149.6	0	0	0	4271966	0	0	311110	173765	0	0	0	152645	0	0	0	0	236995
H2AX_4-11 K5me1	0.251931	0	0	0.792828	0.048952	0.021709	0.582647	0	0	0	0.793124	0	0	0.000951	0.000597	0	0	0	7.8e-05	0	0	0	0.001257	0.000596		23872870	0	0	8531337	946471	338037	19598.8	0	0	0	16594180	0	0	501860	280305	0	0	0	110476	0	0	0	1415863	382303
H2AX_4-11 K5acT6ac	0.0519	0.382683	0	0	0.044031	0.054191	0	0	0	0	0.001032	0.215296	0.142747	0.07609	0.06739	0.077485	0.066207	0.061918	0.098427	0.081971	0.079446	0.056263	0.076341	0.07209		4918060	52378.2	0	0	851340	843826	0	0	0	0	21586.3	154516	48937020	40156310	31663320	149875500	14053360	18742830	138728100	30843970	204572600	21716210	85970400	46207680
H2AX_4-11 T6acK9ac	0.074882	0.617317	0	0	0.112841	0.162816	0	0	0	0	0.001664	0.686961	0.333103	0.053328	0.04835	0.057092	0.05312	0.048746	0.048698	0.052611	0.057242	0.054329	0.070631	0.054037		7095751	84492.6	0	0	2181759	2535278	0	0	0	0	34821.5	493026	114195600	28143620	22717440	110431500	11275370	14755620	68636740	19796440	147398100	20969540	79540220	34636430
SGRGKQGGKAR(H2A1_1-11)
H2A1_1-11 unmod	0.657792	0.195579	0	0	1	1	0	0	0.104579	0	1	0	0.274727	0.008622	0.054591	0.070039	0.468733	0.062025	0.065079	0.022005	0.380972	0.104542	0.139336	0.160598		3667431	559588	0	0	79792	215847	0	0	249097	0	839944	0	47580200	25214470	26028700	92472650	6485730	11477600	68087730	15585230	109086300	12851660	45226010	18384210
H2A1_1-11 S1ac	0	0.043453	1	0	0	0	0	0	0.082314	1	0	1	0.708073	0.007214	0.008272	0.007341	0.029412	0.013135	0.011339	0.025828	0.024375	0.013429	0.022639	0.033022		0	124327	825522	0	0	0	0	0	196064	329905	0	89860	122631600	21096800	3944142	9691888	406960	2430535	11863580	18292860	6979376	1650841	7348198	3780178
H2A1_1-11 K5ac	0.342208	0.760968	0	0	0	0	0	1	0.813106	0	0	0	0.0172	0.984164	0.937136	0.922621	0.501855	0.92484	0.923581	0.952167	0.594654	0.882029	0.838026	0.80638		1907933	2177267	0	0	0	0	0	219471	1936734	0	0	0	2978800	2878108000	446819500	1218146000	6944028	171138700	966272800	674374700	170271500	108430000	272009100	92309060
AGGKAGKDSGKAKAKAVSR(H2AV_1-19)
H2AV_1-19 unmod	0.766497	0.932521	0.938864	0.949452	0.969893	0.840974	0.918644	0.955895	0.968419	0.87826	0.941521	0.986892	0	0.986853	0.969138	0.948921	1	0.337692	0.975907	0.992737	0.951719	0.991399	0.98648	0.968906		46621590	49923050	62776500	29266700	16249090	18357420	52461360	15145410	14243770	16674810	47769300	18657260	0	447869100	308009500	1089762000	9275532	1394926	585384700	161241000	649592600	174515800	398909400	617883700
H2AV_1-19 K4ac	0.004641	0.013436	0.014124	0.012199	0.007073	0.004337	0.017401	0.011026	0.007895	0.012489	0.013173	0.003026	0.083625	0.002973	0.006526	0.01277	0	0	0.00227	0.001816	0.011659	0	0.00338	0.007774		282304	719326	944385	376028	118500	94668.7	993743	174701	116124	237125	668342	57212.5	14670960	1349136	2074150	14665170	0	0	1361868	294922	7957758	0	1366817	4957298
H2AV_1-19 K7ac	0.004641	0.013436	0.014124	0.012199	0.007073	0.004337	0.017401	0.011026	0.007895	0.012489	0.013173	0.003026	0.083625	0.002973	0.006526	0.01277	0	0	0.00227	0.001816	0.011659	0	0.00338	0.007774		282304	719326	944385	376028	118500	94668.7	993743	174701	116124	237125	668342	57212.5	14670960	1349136	2074150	14665170	0	0	1361868	294922	7957758	0	1366817	4957298
H2AV_1-19 K11ac	0.004641	0.013436	0.014124	0.012199	0.007073	0.004337	0.017401	0.011026	0.007895	0.012489	0.013173	0.003026	0.083625	0.002973	0.006526	0.01277	0	0	0.00227	0.001816	0.011659	0	0.00338	0.007774		282304	719326	944385	376028	118500	94668.7	993743	174701	116124	237125	668342	57212.5	14670960	1349136	2074150	14665170	0	0	1361868	294922	7957758	0	1366817	4957298
H2AV_1-19 K15ac	0.004641	0.013436	0.014124	0.012199	0.007073	0.004337	0.017401	0.011026	0.007895	0.012489	0.013173	0.003026	0.083625	0.002973	0.006526	0.01277	0	0	0.00227	0.001816	0.011659	0	0.00338	0.007774		282304	719326	944385	376028	118500	94668.7	993743	174701	116124	237125	668342	57212.5	14670960	1349136	2074150	14665170	0	0	1361868	294922	7957758	0	1366817	4957298
H2AV_1-19 K4acK7ac	0	0.002289	0.000773	0.000292	0.000302	0	0.001958	0	0	0	0.000965	0.000167	0	0.000209	0.000793	0	0	0	0.000637	0	0.000274	0	0	0		0	122538	51709.3	9005.97	5067.08	0	111839	0	0	0	48941.7	3158.75	0	94977.9	251996	0	0	0	382350	0	187171	0	0	0
H2AV_1-19 K4acK11ac	0	0.002289	0.000773	0.000292	0.000302	0	0.001958	0	0	0	0.000965	0.000167	0	0.000209	0.000793	0	0	0	0.000637	0	0.000274	0	0	0		0	122538	51709.3	9005.97	5067.08	0	111839	0	0	0	48941.7	3158.75	0	94977.9	251996	0	0	0	382350	0	187171	0	0	0
H2AV_1-19 K4acK15ac	0	0.002289	0.000773	0.000292	0.000302	0	0.001958	0	0	0	0.000965	0.000167	0	0.000209	0.000793	0	0	0	0.000637	0	0.000274	0	0	0		0	122538	51709.3	9005.97	5067.08	0	111839	0	0	0	48941.7	3158.75	0	94977.9	251996	0	0	0	382350	0	187171	0	0	0
H2AV_1-19 K7acK11ac	0	0.002289	0.000773	0.000292	0.000302	0	0.001958	0	0	0	0.000965	0.000167	0	0.000209	0.000793	0	0	0	0.000637	0	0.000274	0	0	0		0	122538	51709.3	9005.97	5067.08	0	111839	0	0	0	48941.7	3158.75	0	94977.9	251996	0	0	0	382350	0	187171	0	0	0
H2AV_1-19 K7acK15ac	0	0.002289	0.000773	0.000292	0.000302	0	0.001958	0	0	0	0.000965	0.000167	0	0.000209	0.000793	0	0	0	0.000637	0	0.000274	0	0	0		0	122538	51709.3	9005.97	5067.08	0	111839	0	0	0	48941.7	3158.75	0	94977.9	251996	0	0	0	382350	0	187171	0	0	0
H2AV_1-19 K11acK15ac	0	0.002289	0.000773	0.000292	0.000302	0	0.001958	0	0	0	0.000965	0.000167	0	0.000209	0.000793	0	0	0	0.000637	0	0.000274	0	0	0		0	122538	51709.3	9005.97	5067.08	0	111839	0	0	0	48941.7	3158.75	0	94977.9	251996	0	0	0	382350	0	187171	0	0	0
H2AV_1-19 K7acK11acK15ac	0.053735	0	0	0	0	0.03542	0	0	0	0.017946	0	0	0	0	0	0	0	0.165577	0.002797	0	0	0	0	0		3268363	0	0	0	0	773163	0	0	0	340722	0	0	0	0	0	0	0	683959	1677534	0	0	0	0	0
H2AV_1-19 K4acK11acK15ac	0.053735	0	0	0	0	0.03542	0	0	0	0.017946	0	0	0	0	0	0	0	0.165577	0.002797	0	0	0	0	0		3268363	0	0	0	0	773163	0	0	0	340722	0	0	0	0	0	0	0	683959	1677534	0	0	0	0	0
H2AV_1-19 K4acK7acK15ac	0.053735	0	0	0	0	0.03542	0	0	0	0.017946	0	0	0	0	0	0	0	0.165577	0.002797	0	0	0	0	0		3268363	0	0	0	0	773163	0	0	0	340722	0	0	0	0	0	0	0	683959	1677534	0	0	0	0	0
H2AV_1-19 K4acK7acK11ac	0.053735	0	0	0	0	0.03542	0	0	0	0.017946	0	0	0	0	0	0	0	0.165577	0.002797	0	0	0	0	0		3268363	0	0	0	0	773163	0	0	0	340722	0	0	0	0	0	0	0	683959	1677534	0	0	0	0	0
H2AV_1-19 K4acK7acK11acK15ac	0	0	0	0	0	0	0	0	0	0	0	0	0.665499	0	0	0	0	0	0	0	0	0.008601	0	0		0	0	0	0	0	0	0	0	0	0	0	0	116753200	0	0	0	0	0	0	0	0	1514056	0	0
AGGKAGKDSGKAKTKAVSR(H2AZ_1-19)
H2AZ_1-19 unmod	0.951414	0.915031	0.906966	0.9243	0.937661	0.917168	0.910905	0.924625	0.947085	0.927209	0.926116	0.906286	0.936368	0.930218	0.928231	0.911884	0.985168	1	0.932249	0.926771	0.907984	0.927398	0.912031	0.927789		164812100	163495500	201907200	69483710	52168570	51989480	214905200	48860120	48193850	65473230	168646900	37957110	1199941000	1554291000	1095987000	3599432000	31872700	3473882	2411928000	657921300	2436090000	654644900	1406931000	1866941000
H2AZ_1-19 K4ac	0.010159	0.018213	0.019032	0.018743	0.013945	0.017508	0.019271	0.015916	0.013229	0.015743	0.016527	0.016044	0.007475	0.014902	0.015535	0.019433	0.003708	0	0.013869	0.015009	0.015883	0.017115	0.017352	0.016517		1759913	3254275	4236948	1409010	775879	992461	4546462	841034	673166	1111681	3009523	671939	9579643	24899680	18342380	76705260	119967	0	35883050	10655170	42613300	12081290	26767040	33237180
H2AZ_1-19 K7ac	0.010159	0.018213	0.019032	0.018743	0.013945	0.017508	0.019271	0.015916	0.013229	0.015743	0.016527	0.016044	0.007475	0.014902	0.015535	0.019433	0.003708	0	0.013869	0.015009	0.015883	0.017115	0.017352	0.016517		1759913	3254275	4236948	1409010	775879	992461	4546462	841034	673166	1111681	3009523	671939	9579643	24899680	18342380	76705260	119967	0	35883050	10655170	42613300	12081290	26767040	33237180
H2AZ_1-19 K11ac	0.010159	0.018213	0.019032	0.018743	0.013945	0.017508	0.019271	0.015916	0.013229	0.015743	0.016527	0.016044	0.007475	0.014902	0.015535	0.019433	0.003708	0	0.013869	0.015009	0.015883	0.017115	0.017352	0.016517		1759913	3254275	4236948	1409010	775879	992461	4546462	841034	673166	1111681	3009523	671939	9579643	24899680	18342380	76705260	119967	0	35883050	10655170	42613300	12081290	26767040	33237180
H2AZ_1-19 K15ac	0.010159	0.018213	0.019032	0.018743	0.013945	0.017508	0.019271	0.015916	0.013229	0.015743	0.016527	0.016044	0.007475	0.014902	0.015535	0.019433	0.003708	0	0.013869	0.015009	0.015883	0.017115	0.017352	0.016517		1759913	3254275	4236948	1409010	775879	992461	4546462	841034	673166	1111681	3009523	671939	9579643	24899680	18342380	76705260	119967	0	35883050	10655170	42613300	12081290	26767040	33237180
H2AZ_1-19 K4acK7ac	0.001325	0.001771	0.002486	0.000121	0.001093	0.002133	0.001637	0.001952	0	0.001636	0.001296	0.000512	0	0.001274	0.001206	0.001731	0	0	0.00146	0.00184	0.001252	0.00069	0.001621	0.001024		229474	316440	553475	9108.56	60802.5	120914	386280	103149	0	115547	236040	21452.9	0	2128621	1424119	6832123	0	0	3778114	1306492	3358037	487399	2500646	2059639
H2AZ_1-19 K4acK11ac	0.001325	0.001771	0.002486	0.000121	0.001093	0.002133	0.001637	0.001952	0	0.001636	0.001296	0.000512	0	0.001274	0.001206	0.001731	0	0	0.00146	0.00184	0.001252	0.00069	0.001621	0.001024		229474	316440	553475	9108.56	60802.5	120914	386280	103149	0	115547	236040	21452.9	0	2128621	1424119	6832123	0	0	3778114	1306492	3358037	487399	2500646	2059639
H2AZ_1-19 K4acK15ac	0.001325	0.001771	0.002486	0.000121	0.001093	0.002133	0.001637	0.001952	0	0.001636	0.001296	0.000512	0	0.001274	0.001206	0.001731	0	0	0.00146	0.00184	0.001252	0.00069	0.001621	0.001024		229474	316440	553475	9108.56	60802.5	120914	386280	103149	0	115547	236040	21452.9	0	2128621	1424119	6832123	0	0	3778114	1306492	3358037	487399	2500646	2059639
H2AZ_1-19 K7acK11ac	0.001325	0.001771	0.002486	0.000121	0.001093	0.002133	0.001637	0.001952	0	0.001636	0.001296	0.000512	0	0.001274	0.001206	0.001731	0	0	0.00146	0.00184	0.001252	0.00069	0.001621	0.001024		229474	316440	553475	9108.56	60802.5	120914	386280	103149	0	115547	236040	21452.9	0	2128621	1424119	6832123	0	0	3778114	1306492	3358037	487399	2500646	2059639
H2AZ_1-19 K7acK15ac	0.001325	0.001771	0.002486	0.000121	0.001093	0.002133	0.001637	0.001952	0	0.001636	0.001296	0.000512	0	0.001274	0.001206	0.001731	0	0	0.00146	0.00184	0.001252	0.00069	0.001621	0.001024		229474	316440	553475	9108.56	60802.5	120914	386280	103149	0	115547	236040	21452.9	0	2128621	1424119	6832123	0	0	3778114	1306492	3358037	487399	2500646	2059639
H2AZ_1-19 K11acK15ac	0.001325	0.001771	0.002486	0.000121	0.001093	0.002133	0.001637	0.001952	0	0.001636	0.001296	0.000512	0	0.001274	0.001206	0.001731	0	0	0.00146	0.00184	0.001252	0.00069	0.001621	0.001024		229474	316440	553475	9108.56	60802.5	120914	386280	103149	0	115547	236040	21452.9	0	2128621	1424119	6832123	0	0	3778114	1306492	3358037	487399	2500646	2059639
H2AZ_1-19 K7acK11acK15ac	0	0.000373	0.000497	0	0	0	0.000547	0	0	0	0	0.006617	0.008432	0.000632	0.000598	0	0	0	0.000878	0.000537	0.005244	0	0.002209	0		0	66557.6	110587	0	0	0	129039	0	0	0	0	277119	10806090	1056670	706216	0	0	0	2271645	381490	14068850	0	3408042	0
H2AZ_1-19 K4acK11acK15ac	0	0.000373	0.000497	0	0	0	0.000547	0	0	0	0	0.006617	0.008432	0.000632	0.000598	0	0	0	0.000878	0.000537	0.005244	0	0.002209	0		0	66557.6	110587	0	0	0	129039	0	0	0	0	277119	10806090	1056670	706216	0	0	0	2271645	381490	14068850	0	3408042	0
H2AZ_1-19 K4acK7acK15ac	0	0.000373	0.000497	0	0	0	0.000547	0	0	0	0	0.006617	0.008432	0.000632	0.000598	0	0	0	0.000878	0.000537	0.005244	0	0.002209	0		0	66557.6	110587	0	0	0	129039	0	0	0	0	277119	10806090	1056670	706216	0	0	0	2271645	381490	14068850	0	3408042	0
H2AZ_1-19 K4acK7acK11ac	0	0.000373	0.000497	0	0	0	0.000547	0	0	0	0	0.006617	0.008432	0.000632	0.000598	0	0	0	0.000878	0.000537	0.005244	0	0.002209	0		0	66557.6	110587	0	0	0	129039	0	0	0	0	277119	10806090	1056670	706216	0	0	0	2271645	381490	14068850	0	3408042	0
H2AZ_1-19 K4acK7acK11acK15ac	0	0	0	0	0	0	0	0	0	0	0	0	0	0	0	0	0	0	0	0	0	0	0	0		0	0	0	0	0	0	0	0	0	0	0	0	0	0	0	0	0	0	0	0	0	0	0	0
AKAKTR(H2A1_12-17)
H2A1_12-17 unmod	0.147316	0.170523	0.274283	0.115314	0.15428	0.158675	0.178788	0	0	0	0.191712	0	0.173192	0.241548	0.156819	0.252328	0.249618	0.218291	0.282654	0.268067	0.27697	0.212148	0.2751	0.216023		170458500	59336260	204829300	52989540	56740740	65553560	157869600	0	0	0	114339300	0	368576400	3683604000	2550085000	9928863000	1079618000	1503024000	7519963000	2305013000	12239110000	2233761000	6146794000	4321817000
H2A1_12-17 K13ac	0.145307	0.017029	0.124848	0.573067	0.077623	0.115423	0.151457	0	0	0	0.116431	0	0.134999	0.121137	0.060447	0.171877	0.246587	0.188346	0.134823	0.132311	0.179704	0.145002	0.215754	0.088854		168134700	5925614	93234190	263338300	28548060	47684920	133735900	0	0	0	69440630	0	287297700	1847328000	982945500	6763186000	1066510000	1296843000	3586933000	1137694000	7940990000	1526759000	4820774000	1777635000
H2A1_12-17 K15ac	0.435676	0.036865	0.262644	0.068323	0.505149	0.494474	0.415449	0	0	0	0.276184	0	0.200179	0.366329	0.329377	0.345918	0.338352	0.418821	0.406542	0.394666	0.402235	0.334987	0.336315	0.336837		504119800	12827890	196137200	31395930	185782500	204282700	366840900	0	0	0	164719100	0	426009600	5586494000	5356103000	13611570000	1463401000	2883765000	10815980000	3393599000	17774460000	3527163000	7514579000	6738849000
H2A1_12-17 K15me1	0.003809	5e-05	3e-05	8e-06	0.002955	0.005762	0	0	0	0	3.1e-05	0	0.141971	0.012332	0.04321	0.018841	0.014806	0.009873	0.02259	0.021714	0.006196	0.008579	0.011696	0.018868		4407657	17288.7	22559.9	3876.6	1086936	2380370	0	0	0	0	18270.5	0	302135300	188059600	702656400	741361600	64036510	67979630	601001100	186709900	273782100	90327270	261341700	377477300
H2A1_12-17 K13me1	0.024071	8e-05	9.1e-05	1.4e-05	0.020379	0.023072	0	0	0	0	4.9e-05	0	0.018202	0.048676	0.06443	0.042824	0.051284	0.049655	0.043509	0.050656	0.038623	0.070864	0.039695	0.044672		27852520	27888.8	67677.7	6253.45	7494901	9531645	0	0	0	0	29472.7	0	38735470	742311600	1047710000	1685086000	221807300	341893400	1157561000	435577000	1706734000	746144500	886949200	893720300
H2A1_12-17 T16ac	0.012054	0.072751	0.029838	0.01018	0.053187	0.018104	0.019673	0	0	0	0.021095	0	0.010289	0.017851	0.009517	0.014334	0.015064	0.017942	0.013257	0.0177	0.014682	0.01627	0.012839	0.017486		13947830	25314980	22282060	4677772	19561000	7479459	17371090	0	0	0	12581050	0	21895880	272223600	154758200	564029800	65153610	123536900	352690300	152200100	648803900	171309200	286878800	349827700
H2A1_12-17 T16pr	0.231766	0.702701	0.308266	0.233095	0.186427	0.18449	0.234633	1	1	1	0.394499	1	0.321169	0.192128	0.3362	0.153879	0.084289	0.097072	0.096626	0.114885	0.08159	0.212152	0.1086	0.27726		268176400	244515600	230206600	107112900	68563660	76218780	207180600	68627250	70102210	70166650	235283800	81814380	683493000	2929937000	5467052000	6055003000	364557300	668385100	2570718000	987857900	3605380000	2233799000	2426543000	5546936000
AKAKSR(H2A3_12-17)
H2A3_12-17 unmod	0.783392	0	0.56021	0.92259	0.737463	0.775283	0.740666	0	0	0	0.648463	1	0.567343	0.625367	0.63603	0.659677	0.688303	0.719512	0.646267	0.647485	0.665123	0.677037	0.654456	0.645202		672254500	0	289371400	263338300	214330600	251967600	500576800	0	0	0	234159800	545058	713307300	7433822000	6339049000	20374750000	2529911000	4180607000	14402910000	4531294000	25715450000	5053922000	12335350000	8516484000
H2A3_12-17 K13ac	0.000707	0	0	0	0	0	0	0	0	0	0	0	0.089409	0.000262	0.000111	0.000197	0.000187	0.000367	7.9e-05	8.6e-05	0.00027	0.000126	0.000233	0.000265		606952	0	0	0	0	0	0	0	0	0	0	0	112411300	3119750	1107815	6099320	686543	2130369	1764900	601642	10424620	941818	4396646	3499425
H2A3_12-17 K15ac	0.000441	0	0	0	0	0	0	0	0	0	0	0	0.049741	0.0002	6.3e-05	0.000253	3.3e-05	0.00014	0.000262	2.6e-05	0.000548	0.000174	0.000227	0.000302		378466	0	0	0	0	0	0	0	0	0	0	0	62537970	2382213	631830	7798795	120057	815858	5836408	181070	21203290	1297042	4284207	3992219
H2A3_12-17 K15me1	0.121552	0	0.106568	0.014781	0.03358	0.043936	0.069704	0	0	0	0.107892	0	0.091749	0.309882	0.255863	0.216759	0.124126	0.099344	0.194307	0.174699	0.167131	0.166443	0.127992	0.114244		104307700	0	55046490	4218976	9759454	14279320	47109450	0	0	0	38959580	0	115354500	3683604000	2550085000	6694815000	456236100	577220500	4330385000	1222598000	6461740000	1242453000	2412422000	1507987000
H2A3_12-17 K13me1	0.077087	0	0.289973	0.04624	0.161652	0.157767	0.163883	0	0	0	0.208751	0	0.19389	0.041385	0.091713	0.104709	0.169601	0.159337	0.143118	0.154668	0.14943	0.132798	0.198128	0.213174		66150820	0	149782800	13198540	46981280	51274240	110760200	0	0	0	75379720	0	243773900	491951200	914063200	3234048000	623381600	925803500	3189577000	1082415000	5777366000	991308100	3734372000	2813831000
H2A3_12-17 S16ac	0.000567	0.080058	0	0	0	0	4.4e-05	0.024328	1	0	0	0	0	0	0.000681	0.000101	1.8e-05	3.9e-05	5.9e-05	0.00018	0.000226	0.000405	0.000194	0.00031		486288	144213	0	0	0	0	29734.7	91875.7	42638.4	0	0	0	0	0	6791723	3118467	67398.9	226297	1315169	1260241	8751531	3021031	3658490	4087084
H2A3_12-17 S16pr	0.016254	0	0.043137	0.016388	0.067305	0.023014	0.025703	0	0	0	0.034841	0	0.007868	0.022901	0.015528	0.018262	0.017726	0.021262	0.015825	0.021748	0.016781	0.022949	0.01522	0.026503		13947830	0	22282060	4677772	19561000	7479459	17371090	0	0	0	12581050	0	9892179	272223600	154758200	564029800	65153610	123536900	352690300	152200100	648803900	171309200	286878800	349827700
H2A3_12-17 K13acS16ac	0	0.285281	4.3e-05	0	0	0	0	0.286525	0	0	2e-05	0	0	1e-06	4e-06	1.7e-05	2e-06	0	2.4e-05	0.001099	0.000246	2.6e-05	0.001358	0		0	513892	22218.5	0	0	0	0	1082081	0	0	7394.01	0	0	9013.2	40058.1	515523	7146.27	0	525870	7690713	9505252	194138	25600310	0
H2A3_12-17 K15acS16ac	0	0.634661	6.9e-05	0	0	0	0	0.689148	0	0	3.3e-05	0	0	1e-06	6e-06	2.5e-05	3e-06	0	5.8e-05	8e-06	0.000245	4.2e-05	0.002191	0		0	1143247	35841.3	0	0	0	0	2602614	0	0	11927.5	0	0	14539.4	64618.7	779946	11527.8	0	1303565	55043.3	9459114	313169	41296530	0
DNKKTR(H2A1_72-77)
H2A1_72-77 unmod	0.997262	0	0	0	0.992836	0.998513	0	0	0	1	0.091655	1	0.997622	0.997887	0.998932	0.998468	0.998237	0.99724	0.998096	0.997721	0.997356	0.99821	0.998	0.995994		477664400	0	0	0	118949800	161364300	0	0	0	29225.6	182713	142260	700619300	3535722000	3914639000	19694060000	2396316000	2997035000	13989540000	3349273000	25259700000	3957995000	11595370000	6355768000
H2A1_72-77 K74ac	0	0	0	0	0	0	0	0	0	0	0	0	0	3.7e-05	5e-06	1.3e-05	0.00011	0.000205	7e-06	0.00029	0.00029	9.5e-05	0.000186	0.000207		0	0	0	0	0	0	0	0	0	0	0	0	0	131558	21358.4	254837	264056	617258	95749.9	971832	7348997	376259	2165360	1322824
H2A1_72-77 T76pr	0.002738	1	1	1	0.007164	0.001487	1	1	1	0	0.908345	0	0.002378	0.002076	0.001063	0.001519	0.001653	0.002555	0.001897	0.00199	0.002354	0.001695	0.001814	0.003798		1311229	1290840	1655647	188004	858304	240263	332590	409954	304868	0	1810777	0	1669968	7355329	4165873	29955500	3967905	7677652	26591970	6679744	59625280	6721318	21071480	24238790
unmod(H2BMo_1-100)
H2BMo_1-100 EIQTAVR	0.516145	0.621744	0.572896	0.773631	0.607044	0.596774	0.60472	0.747232	0.711956	0.73669	0.553472	0.985568	0.957743	0.767104	0.54498	0.506159	0.517466	0.515655	0.529008	0.5564	0.506935	0.530101	0.541656	0.570438		305182500	358190100	356962200	147258200	66011370	98389250	390357100	121324900	122642600	131018900	288165400	103250100	365115800	752006600	1491814000	7609320000	892096700	1092360000	6197201000	894280800	11248850000	2005895000	4514097000	4271115000
H2BMo_1-100 EVQTAVR	0.004194	3.7e-05	0	0	0.036392	0	1.2e-05	0	0	0	0	0	8.6e-05	0.004944	0.000181	0.000854	0.000149	3.2e-05	0.000624	2.8e-05	0.000152	0.000134	0.000417	0.000435		2479750	21271.5	0	0	3957357	0	7791.57	0	0	0	0	0	32919.6	4846585	494524	12838590	256805	67778.6	7304470	45439.9	3366734	506271	3479251	3259784
H2BMo_1-100 IAGEASR	0.371816	0.285954	0.31581	0.160101	0.277895	0.30155	0.301065	0.184437	0.213843	0.162648	0.341606	0	0.025341	0.053659	0.303726	0.326407	0.320434	0.327638	0.303977	0.297186	0.327121	0.300045	0.297324	0.274992		219844800	164739700	196776300	30474810	30218950	49716110	194342600	29946240	36836830	28926540	177857100	0	9660616	52603210	831411000	4907029000	552418600	694065500	3561016000	477655500	7258783000	1135368000	2477867000	2058988000
H2BMo_1-100 IASEASR	0.107845	0.092265	0.111293	0.066268	0.078669	0.101676	0.094204	0.068331	0.074202	0.100662	0.104923	0.014432	0.016829	0.174292	0.151114	0.166579	0.161951	0.156676	0.166391	0.146385	0.165792	0.16972	0.160602	0.154135		63765860	53154180	69344930	12613910	8554648	16763210	60810100	11094570	12782060	17902550	54627990	1511881	6415722	170862000	413654200	2504258000	279198100	331901000	1949232000	235279800	3678911000	642218000	1338440000	1154072000
LAHYNKR(H2B1B_80-86)
H2B1B_80-86 unmod	0.87232	0.827729	0.868449	0.923446	0.881953	0.869505	0.888115	0.823567	0.888864	0.818774	0.779219	0.896588	0.98497	0.75088	0.930557	0.916255	0.996819	0.957886	0.964613	0.903494	0.960166	0.960343	0.973038	0.919648		788932200	1263569000	932671200	548141400	260974300	371973600	1234955000	137889200	468159200	165441500	744301900	218026700	3603146000	5499927000	8298660000	50447660000	1929928000	5578633000	29439210000	4232624000	36967130000	12389750000	15080210000	30459890000
H2B1B_80-86 Y83ac	8.6e-05	0	0.000143	0	0	0	0	0	0	0	0.000127	0	0	0	0	0.000147	0.000206	1.7e-05	0	0	7.6e-05	0	1.3e-05	1.9e-05		78202.7	0	153142	0	0	0	0	0	0	0	121227	0	0	0	0	8106441	398873	99568.2	4907.05	0	2908268	0	195603	614408
H2B1B_80-86 Y83pr	0.127594	0.172271	0.131408	0.076554	0.118047	0.130495	0.111885	0.176433	0.111136	0.181226	0.220654	0.103412	0.01503	0.24912	0.069443	0.083598	0.002975	0.042097	0.035387	0.096506	0.039759	0.039657	0.026949	0.080333		115396600	262979500	141126200	45441390	34930560	55825440	155580500	29539940	58534830	36618430	210766900	25147170	54981010	1824715000	619288300	4602787000	5760238	245168000	1079983000	452102100	1530737000	511636000	417661200	2660733000
