# Supplementary material for: Reproductive tract extracellular vesicles are sufficient to transmit intergenerational stress and program neurodevelopment
Source: Nat Commun. 2020 Mar 20;11:1499. doi: 10.1038/s41467-020-15305-w (PMC7083921; doi:10.1038/s41467-020-15305-w)
Supplement: Supplementary file 7 — Supplementary Data 5 [file 41467_2020_15305_MOESM7_ESM.xls]

## Sheet: VehvStressCort_Deseq_d8
miRNA	baseMeanA (mean of Veh EVs)	baseMeanB (mean of Stress Cort Evs)	foldChange	log2FoldChange	pval	padj
mmu-miR-22-3p	5181.79	3904.83	0.753567	-0.408193	4.92899e-62	1.9716e-59
mmu-miR-210-3p	289.463	81.771	0.282493	-1.82371	2.52062e-41	5.04124e-39
mmu-miR-125b-5p	3833.72	4725.19	1.23254	0.301629	2.36896e-27	3.15861e-25
mmu-miR-183-5p	9505.1	4652.99	0.489526	-1.03054	1.73404e-20	1.73404e-18
mmu-miR-192-5p	444.356	255.029	0.573929	-0.801055	1.57418e-19	1.25934e-17
mmu-miR-30c-5p	8871.51	11656.5	1.31392	0.393882	2.52063e-13	1.68042e-11
mmu-miR-2137	69.1613	201.277	2.91026	1.54115	4.50712e-13	2.3858e-11
mmu-miR-484	362.278	763.161	2.10656	1.07489	4.77161e-13	2.3858e-11
mmu-miR-574-3p	128.615	54.6441	0.424866	-1.23492	2.67869e-12	1.19053e-10
mmu-miR-361-3p	249.72	145.945	0.584432	-0.774893	1.3263e-11	5.30521e-10
mmu-miR-196a-5p	484.654	856.866	1.76799	0.822114	1.13072e-09	4.11172e-08
mmu-miR-7a-5p	443.217	301.429	0.680093	-0.556197	1.9294e-09	6.43133e-08
mmu-miR-5099	4868.07	931.747	0.1914	-2.38534	3.75513e-09	1.15542e-07
mmu-miR-10a-3p	230.951	464.068	2.00938	1.00675	1.60113e-08	4.57467e-07
mmu-miR-3535	167.013	95.6015	0.572421	-0.804853	2.47523e-08	6.60061e-07
mmu-miR-5128	94.3048	48.3789	0.513006	-0.962952	1.05007e-07	2.62518e-06
mmu-miR-34c-5p	175.197	78.5935	0.4486	-1.1565	1.51294e-07	3.55985e-06
mmu-miR-193b-3p	41.9679	13.403	0.319363	-1.64673	7.53919e-07	1.62471e-05
mmu-miR-1981-5p	387.388	98.8158	0.255082	-1.97097	7.71739e-07	1.62471e-05
mmu-miR-23b-3p	363.075	250.522	0.689999	-0.535333	1.26404e-06	2.52807e-05
mmu-let-7k	59.0378	28.322	0.479727	-1.05972	4.70788e-06	8.9674e-05
mmu-miR-30a-3p	799.249	650.743	0.814193	-0.296557	7.80374e-06	0.000141886
mmu-miR-6238	21.872	53.7681	2.4583	1.29766	9.86722e-06	0.000171604
mmu-miR-29b-3p	43.5863	80.125	1.83831	0.878378	1.21331e-05	0.000202218
mmu-miR-206-3p	4238.84	810.311	0.191163	-2.38712	4.70612e-05	0.000752979
mmu-miR-195a-3p	45.5134	12.6745	0.278478	-1.84437	6.02826e-05	0.000927425
mmu-miR-3473b	114.182	75.2076	0.658664	-0.602385	8.06856e-05	0.00119534
mmu-miR-185-5p	277.763	426.949	1.5371	0.62021	9.97419e-05	0.00142488
mmu-miR-15b-5p	168.036	106.543	0.634048	-0.657335	0.000114201	0.00157518
mmu-miR-125a-5p	2927.71	3932.85	1.34332	0.425801	0.000323149	0.00430865
mmu-miR-155-5p	290.74	222.777	0.766244	-0.384125	0.000455786	0.00588111
mmu-miR-146b-5p	1328.97	866.859	0.652276	-0.616445	0.000538197	0.00672746
mmu-miR-129-5p	5.35819	13.7602	2.56807	1.36069	0.000622944	0.00744901
mmu-miR-1947-5p	22.4885	7.72033	0.343302	-1.54245	0.000633166	0.00744901
mmu-let-7i-5p	6143.15	3798.69	0.618362	-0.693477	0.000883892	0.0101016
mmu-miR-692	0	3.92591	Inf	Inf	0.0011062	0.0122911
mmu-miR-351-3p	7.69684	13.1608	1.7099	0.77391	0.00137254	0.0148382
mmu-miR-3473e	98.5817	69.114	0.701083	-0.512342	0.00186779	0.0194877
mmu-miR-148a-3p	147.969	73.7255	0.49825	-1.00506	0.00190005	0.0194877
mmu-miR-5113	0.7714	3.7949	4.91949	2.29851	0.00242349	0.0242349
mmu-miR-181b-5p	956.59	1219.36	1.2747	0.350156	0.00410286	0.0400279
mmu-miR-328-3p	474.438	957.523	2.01822	1.01309	0.00422089	0.0401989
mmu-miR-204-5p	2.13502	11.9068	5.57692	2.47947	0.00521584	0.0485194
mmu-miR-1306-3p	38.7371	14.6546	0.37831	-1.40236	0.00571669	0.0519699
mmu-miR-193b-5p	18.2343	7.42109	0.406985	-1.29695	0.00588507	0.0523117
mmu-miR-128-3p	2293.25	3588.69	1.56489	0.646062	0.00649137	0.0564467
mmu-miR-6516-3p	3.08938	10.0007	3.23711	1.69471	0.00667665	0.0568226
mmu-miR-182-5p	6995.99	4649.05	0.664531	-0.589591	0.00846639	0.0698939
mmu-miR-664-5p	16.9955	7.30988	0.430107	-1.21723	0.008562	0.0698939
mmu-miR-1a-3p	4.08453	0	0	#NAME?	0.00890185	0.0712148
mmu-miR-126a-3p	74.1274	48.8686	0.659251	-0.6011	0.00946145	0.0740325
mmu-miR-187-5p	43.0089	109.194	2.53888	1.34419	0.00965618	0.0740325
mmu-miR-194-5p	87.9515	162.795	1.85096	0.888277	0.0098093	0.0740325
mmu-miR-532-5p	2697.22	1852.58	0.686848	-0.541938	0.0102795	0.0756384
mmu-miR-30c-2-3p	117.714	92.7015	0.787514	-0.344622	0.0104003	0.0756384
mmu-miR-365-2-5p	7.17471	1.90711	0.26581	-1.91153	0.0120841	0.0863147
mmu-miR-190b-5p	4.47097	1.02825	0.229983	-2.1204	0.0126058	0.0865506
mmu-miR-200b-3p	30.9024	43.1826	1.39739	0.48273	0.0127042	0.0865506
mmu-miR-378b	60.9198	83.4364	1.36961	0.453765	0.0127662	0.0865506
mmu-miR-132-3p	39.2495	22.7501	0.579628	-0.786802	0.0133983	0.0893222
mmu-miR-298-5p	55.2537	80.6066	1.45885	0.544828	0.0140059	0.0918418
mmu-miR-130a-5p	2.31621	0	0	#NAME?	0.0247976	0.159984
mmu-miR-331-5p	3.54753	9.51576	2.68236	1.4235	0.0259567	0.164805
mmu-miR-30a-5p	4031.79	3008.91	0.746297	-0.422178	0.0293858	0.183661
mmu-miR-30b-5p	306.85	226.635	0.738583	-0.437167	0.0315176	0.193954
mmu-miR-224-5p	1626.57	2010.59	1.23609	0.305782	0.0324334	0.196566
mmu-miR-10b-5p	27201.1	20664.3	0.759689	-0.396519	0.0330806	0.197496
mmu-miR-1949	0.831705	2.44809	2.94346	1.55751	0.034458	0.202694
mmu-miR-23a-3p	1504.48	905.66	0.601976	-0.732223	0.0357085	0.204205
mmu-miR-187-3p	106.918	134.114	1.25436	0.326956	0.0357358	0.204205
mmu-miR-25-3p	8039.53	6235.83	0.775647	-0.366529	0.0382446	0.213039
mmu-let-7b-5p	46291.8	28242	0.610087	-0.712913	0.0392978	0.213039
mmu-miR-29c-3p	3.90143	10.2071	2.61624	1.38749	0.0394871	0.213039
mmu-miR-690	25.8309	12.5242	0.484852	-1.04438	0.0395802	0.213039
mmu-miR-6967-5p	0.0762741	1.19695	15.6927	3.97203	0.0399449	0.213039
mmu-miR-143-3p	14.6044	7.90836	0.541503	-0.884958	0.0407196	0.214044
mmu-miR-6952-3p	1.82941	2.65497	1.45127	0.537313	0.0412036	0.214044
mmu-miR-222-3p	778.683	992.383	1.27444	0.349861	0.0459826	0.235225
mmu-miR-149-5p	170.993	220.382	1.28884	0.366068	0.0464569	0.235225
mmu-miR-106b-3p	820.431	525.993	0.641118	-0.641339	0.0476704	0.238352
mmu-miR-3084-5p	1.27366	5.83302	4.57975	2.19527	0.0491357	0.242646
mmu-miR-6912-5p	3.16505	0	0	#NAME?	0.0501312	0.244542
mmu-miR-3079-5p	6.51404	2.20635	0.338707	-1.56189	0.0526241	0.25361
mmu-miR-92b-3p	336.084	508.541	1.51314	0.597544	0.0598686	0.282834
mmu-let-7d-5p	4714.85	5808.9	1.23204	0.301053	0.0605405	0.282834
mmu-miR-1981-3p	12.2161	4.69261	0.384134	-1.38032	0.0608094	0.282834
mmu-miR-503-5p	10.5247	5.70201	0.541774	-0.884236	0.0622899	0.28639
mmu-miR-29a-3p	1793.97	2190.96	1.22129	0.28841	0.0646835	0.292677
mmu-miR-1931	3.42554	9.87013	2.88134	1.52674	0.0651206	0.292677
mmu-miR-760-3p	5.21453	2.16818	0.415795	-1.26605	0.066947	0.297542
mmu-miR-24-3p	6266.67	8031	1.28154	0.357881	0.0680026	0.298913
mmu-miR-140-3p	2127.9	1884.14	0.885447	-0.175522	0.0716483	0.311515
mmu-let-7j	379.086	202.663	0.534611	-0.903438	0.0794281	0.336581
mmu-miR-6239	46.3144	8.13173	0.175577	-2.50983	0.0795096	0.336581
mmu-miR-1306-5p	15.121	9.88851	0.653958	-0.612731	0.0799381	0.336581
mmu-miR-1291	1.07002	3.94428	3.68616	1.88212	0.0838735	0.349473
mmu-let-7c-5p	179203	129563	0.722997	-0.467939	0.0865926	0.357083
mmu-miR-3963	0.0762741	1.02825	13.4809	3.75285	0.0885994	0.36163
mmu-miR-1195	27.3913	14.2055	0.518616	-0.947262	0.0925728	0.370806
mmu-miR-10b-3p	38.3406	58.3259	1.52126	0.605263	0.0927016	0.370806
mmu-miR-186-5p	296.533	363.687	1.22646	0.294504	0.0952998	0.376038
mmu-miR-29b-1-5p	0.41052	1.92596	4.69151	2.23005	0.0958897	0.376038
mmu-miR-676-3p	3.23787	6.56155	2.0265	1.01899	0.0999507	0.388158
mmu-miR-21a-5p	21035.5	15429.6	0.733501	-0.447129	0.101623	0.390859
mmu-miR-6516-5p	1.03189	3.64504	3.53241	1.82065	0.109268	0.41626
mmu-miR-340-5p	263.89	225.83	0.855775	-0.224696	0.11318	0.427093
mmu-miR-219a-1-3p	12.1106	5.81322	0.480011	-1.05886	0.114396	0.427647
mmu-miR-361-5p	91.0849	122.376	1.34354	0.426041	0.115825	0.428982
mmu-miR-342-3p	112.87	101.434	0.898685	-0.154112	0.11898	0.432466
mmu-miR-210-5p	17.4919	1.79542	0.102643	-3.28429	0.120208	0.432466
mmu-miR-1934-5p	4.22837	6.30048	1.49005	0.575362	0.120702	0.432466
mmu-miR-92b-5p	27.8284	9.32868	0.335221	-1.57681	0.12109	0.432466
mmu-miR-324-5p	8.03512	3.92543	0.488534	-1.03347	0.122659	0.434192
mmu-miR-27a-3p	1121.96	1435.92	1.27983	0.355953	0.131236	0.457257
mmu-miR-362-5p	12.3305	29.2772	2.37437	1.24755	0.131461	0.457257
mmu-miR-31-3p	2.63257	0.429771	0.163251	-2.61483	0.13492	0.464904
mmu-miR-132-5p	3.20402	1.90711	0.595224	-0.748496	0.136994	0.464904
mmu-miR-34b-5p	21.3952	7.5323	0.352055	-1.50613	0.137147	0.464904
mmu-miR-146a-5p	94.4647	75.0219	0.79418	-0.332462	0.14144	0.475429
mmu-miR-139-5p	24.4072	10.356	0.424301	-1.23684	0.146751	0.489171
mmu-miR-193a-5p	5.24288	10.0379	1.91457	0.937024	0.154082	0.509363
mmu-miR-200b-5p	0.786862	2.50559	3.18428	1.67097	0.164469	0.536179
mmu-miR-30d-3p	7.94666	5.83207	0.733902	-0.44634	0.164875	0.536179
mmu-miR-872-5p	188.207	252.033	1.33913	0.421295	0.16815	0.54242
mmu-miR-574-5p	710.038	463.21	0.652372	-0.616232	0.170059	0.544189
mmu-miR-345-3p	14.055	25.8753	1.841	0.880493	0.171634	0.544869
mmu-miR-3102-5p.2-5p	1.64772	3.34628	2.03086	1.02209	0.174632	0.550023
mmu-miR-6240	99.4776	86.4962	0.869504	-0.201736	0.178191	0.556848
mmu-miR-877-3p	2.57837	2.87786	1.11616	0.158539	0.18192	0.564093
mmu-miR-378d	354.853	279.491	0.787625	-0.344419	0.184397	0.567338
mmu-miR-365-3p	53.756	30.8106	0.573158	-0.802996	0.185803	0.567338
mmu-miR-1839-5p	100.742	115.272	1.14423	0.194374	0.192126	0.582201
mmu-miR-125b-2-3p	17.9459	19.8369	1.10537	0.144528	0.193623	0.582325
mmu-miR-16-2-3p	1.16176	0.299237	0.257573	-1.95695	0.20022	0.593608
mmu-miR-296-5p	15.8578	8.95545	0.564734	-0.824356	0.200613	0.593608
mmu-miR-26b-5p	579.051	734.998	1.26932	0.34405	0.201827	0.593608
mmu-miR-6911-3p	4.47428	1.02825	0.229812	-2.12147	0.205944	0.599569
mmu-miR-425-5p	125.337	114.723	0.915313	-0.127663	0.206851	0.599569
mmu-miR-322-3p	374.251	337.133	0.900821	-0.150687	0.209036	0.601263
mmu-miR-700-3p	20.3935	25.144	1.23294	0.302102	0.210442	0.601263
mmu-miR-101b-3p	268.06	163.486	0.609885	-0.713391	0.21637	0.607725
mmu-miR-652-3p	92.0349	72.3665	0.786294	-0.34686	0.217122	0.607725
mmu-miR-425-3p	7.186	3.7949	0.528096	-0.921128	0.217262	0.607725
mmu-miR-30c-1-3p	5.08056	7.3669	1.45002	0.53607	0.224661	0.624059
mmu-miR-6952-5p	3.64654	0.598475	0.164121	-2.60716	0.226582	0.625053
mmu-miR-700-5p	15.9018	5.44047	0.34213	-1.54739	0.229576	0.628975
mmu-miR-3473a	7.42709	3.92543	0.528529	-0.919945	0.232519	0.632706
mmu-miR-339-3p	30.535	36.9424	1.20984	0.274815	0.234676	0.634259
mmu-miR-34b-3p	134.107	171.728	1.28053	0.356743	0.236761	0.635599
mmu-miR-26b-3p	3.83237	7.60912	1.98549	0.989492	0.245476	0.652818
mmu-miR-28a-3p	267.367	253.193	0.946989	-0.0785802	0.246439	0.652818
mmu-miR-450b-5p	8.48063	4.65444	0.548832	-0.865564	0.249253	0.655346
mmu-miR-218-5p	1.06281	9.64724	9.07711	3.18223	0.251284	0.655346
mmu-miR-5100	2.0201	4.37453	2.1655	1.1147	0.252308	0.655346
mmu-miR-3064-5p	3.41376	0.598475	0.175313	-2.512	0.259808	0.670472
mmu-miR-345-5p	1.8594	0.299237	0.160932	-2.63547	0.270553	0.688878
mmu-miR-709	4.924	2.76665	0.561871	-0.83169	0.273867	0.688878
mmu-miR-181a-2-3p	2.32408	0.299237	0.128755	-2.9573	0.274895	0.688878
mmu-miR-5114	7.51124	2.35573	0.313627	-1.67288	0.275766	0.688878
mmu-miR-677-5p	15.5112	9.40454	0.606308	-0.721877	0.276404	0.688878
mmu-miR-8103	6.62063	3.34628	0.505432	-0.98441	0.277273	0.688878
mmu-miR-3099-3p	2.56938	0.299237	0.116463	-3.10206	0.283161	0.69606
mmu-miR-181a-5p	1438.22	1206.09	0.838595	-0.253954	0.283645	0.69606
mmu-miR-1198-5p	226.468	308.619	1.36275	0.446517	0.287445	0.701086
mmu-miR-28a-5p	152.199	183.968	1.20873	0.273497	0.290364	0.703618
mmu-miR-96-5p	118.136	71.5027	0.605257	-0.724381	0.292001	0.703618
mmu-miR-7224-3p	1.77782	5.40277	3.03899	1.60359	0.298674	0.711798
mmu-miR-330-5p	3.65067	5.42162	1.4851	0.570561	0.298955	0.711798
mmu-miR-3968	15.7894	39.3128	2.48981	1.31604	0.303143	0.717499
mmu-miR-466c-3p	0.773914	2.57863	3.33193	1.73636	0.3058	0.71953
mmu-miR-3074-5p	17.5245	11.1043	0.633643	-0.658257	0.31265	0.731344
mmu-miR-5134-3p	1.23971	2.59795	2.09561	1.06737	0.314576	0.731573
mmu-miR-744-3p	3.79322	4.84199	1.27649	0.352178	0.316653	0.732145
mmu-miR-423-3p	2232.08	2657.77	1.19071	0.251825	0.321291	0.738599
mmu-miR-140-5p	37.5149	47.7126	1.27183	0.346905	0.326881	0.742038
mmu-miR-200c-3p	4.06162	5.36413	1.32069	0.401287	0.32714	0.742038
mmu-miR-147-3p	2.34904	0.299237	0.127387	-2.97271	0.331888	0.742038
mmu-miR-8105	1.17242	0	0	#NAME?	0.331932	0.742038
mmu-miR-152-3p	844.963	595.259	0.704479	-0.505371	0.332062	0.742038
mmu-let-7e-3p	18.0068	23.6299	1.31228	0.392073	0.341322	0.758494
mmu-miR-674-5p	8.01813	5.81322	0.725009	-0.463929	0.349059	0.771401
mmu-miR-150-5p	2.25842	0.729008	0.322796	-1.6313	0.359654	0.790449
mmu-miR-203-3p	21.1553	25.8918	1.22389	0.291478	0.362023	0.791307
mmu-miR-378a-3p	4062.88	4474.85	1.1014	0.139337	0.380439	0.822053
mmu-miR-199b-3p	8.57635	8.13125	0.948102	-0.0768859	0.382707	0.822053
mmu-miR-6959-5p	2.7882	2.16818	0.777626	-0.362851	0.38511	0.822053
mmu-miR-16-5p	1081.67	794.674	0.734671	-0.444829	0.385472	0.822053
mmu-miR-452-5p	5.08592	1.75725	0.345513	-1.53319	0.387486	0.822053
mmu-miR-7021-5p	1.12758	0	0	#NAME?	0.388868	0.822053
mmu-miR-7688-5p	5.57993	3.62619	0.649864	-0.621791	0.390475	0.822053
mmu-miR-339-5p	357.443	347.033	0.970876	-0.0426403	0.40322	0.844012
mmu-let-7i-3p	12.9405	9.17835	0.709273	-0.495587	0.405126	0.844012
mmu-miR-486a-3p	1.49996	2.18703	1.45805	0.544043	0.417793	0.865893
mmu-miR-351-5p	344.122	393.985	1.1449	0.195218	0.428726	0.881928
mmu-miR-199a-3p	17.1527	16.2625	0.948102	-0.0768859	0.431011	0.881928
mmu-miR-466b-3p	1.8058	6.01679	3.33193	1.73636	0.432145	0.881928
mmu-miR-98-5p	346.5	374.165	1.07984	0.110821	0.44316	0.895883
mmu-miR-1843a-5p	20.4141	17.2163	0.843353	-0.245792	0.444722	0.895883
mmu-miR-8120	1.68166	2.57863	1.53338	0.616716	0.445702	0.895883
mmu-miR-27b-3p	2138.54	2197.99	1.0278	0.0395618	0.450739	0.901478
mmu-miR-3970	3.29175	2.46741	0.749576	-0.415853	0.454942	0.905357
mmu-miR-378c	528.585	548.283	1.03727	0.0527853	0.469179	0.929067
mmu-miR-877-5p	6.54229	3.7949	0.580056	-0.785735	0.472908	0.931839
mmu-miR-1194	2.51588	2.33688	0.928853	-0.106478	0.47649	0.934294
mmu-miR-34c-3p	39.0746	39.743	1.01711	0.024469	0.494318	0.964523
mmu-miR-181d-5p	4.7748	5.59032	1.1708	0.22749	0.507183	0.980908
mmu-miR-21a-3p	1.93735	2.31756	1.19625	0.258521	0.508271	0.980908
mmu-miR-181a-1-3p	17.621	12.6198	0.716179	-0.481607	0.510072	0.980908
mmu-miR-3061-3p	1.94611	2.2252	1.14341	0.193342	0.515054	0.981571
mmu-miR-296-3p	32.7228	46.6061	1.42427	0.510224	0.515325	0.981571
mmu-miR-101a-3p	248.641	148.346	0.596629	-0.745094	0.519904	0.985298
mmu-miR-194-2-3p	4.46785	1.45802	0.326335	-1.61557	0.525122	0.985298
mmu-miR-196b-5p	0.592217	1.58855	2.68238	1.42351	0.525134	0.985298
mmu-miR-152-5p	6.50807	6.7491	1.03704	0.052466	0.527134	0.985298
mmu-miR-6994-3p	1.47551	0.429771	0.291269	-1.77958	0.533968	0.990507
mmu-miR-26a-2-3p	4.47171	4.973	1.1121	0.153289	0.534874	0.990507
mmu-miR-6960-5p	5.85732	1.28931	0.22012	-2.18364	0.542109	0.995209
mmu-miR-3110-5p	0.372383	1.28931	3.46233	1.79174	0.542389	0.995209
mmu-let-7b-3p	82.1079	92.6666	1.12859	0.174528	0.547235	0.999516
mmu-miR-344-3p	20.3946	16.3765	0.802984	-0.316556	0.5539	1
mmu-miR-7667-5p	0.52889	3.94475	7.45855	2.8989	0.558736	1
mmu-miR-1969	2.83634	2.16818	0.764428	-0.387548	0.564857	1
mmu-miR-1957a	2.76184	2.16818	0.785048	-0.349147	0.564857	1
mmu-miR-301a-3p	1.52911	1.88779	1.23456	0.304002	0.569444	1
mmu-miR-340-3p	120.904	108.44	0.896914	-0.156958	0.57001	1
mmu-miR-93-3p	12.4317	10.5252	0.846639	-0.240181	0.571618	1
mmu-miR-532-3p	19.4828	17.1249	0.878974	-0.186107	0.572054	1
mmu-miR-182-3p	1.00022	0.429771	0.429675	-1.21868	0.5784	1
mmu-miR-30b-3p	9.33952	7.88903	0.844694	-0.2435	0.581293	1
mmu-miR-375-3p	2.32636	6.05544	2.60296	1.38015	0.588673	1
mmu-miR-20a-5p	21.1479	22.0804	1.04409	0.0622515	0.591659	1
mmu-miR-6412	0.363395	0.729008	2.00611	1.0044	0.595598	1
mmu-miR-3082-3p	2.51756	0.598475	0.237721	-2.07266	0.610848	1
mmu-miR-7213-5p	1.46206	0.729008	0.498618	-1.00399	0.610848	1
mmu-miR-7689-3p	0.583229	0	0	#NAME?	0.615478	1
mmu-let-7c-1-3p	4.3913	5.12238	1.16648	0.222165	0.619312	1
mmu-miR-1191a	3.32072	3.49566	1.05268	0.0740704	0.634643	1
mmu-miR-98-3p	6.38196	4.26284	0.667951	-0.582186	0.634788	1
mmu-miR-148b-3p	369.388	270.805	0.733118	-0.447882	0.635031	1
mmu-miR-212-5p	4.48979	1.75725	0.391389	-1.35332	0.650385	1
mmu-miR-125a-3p	92.8889	117.268	1.26245	0.336227	0.662148	1
mmu-miR-3087-3p	0.688652	0	0	#NAME?	0.663593	1
mmu-miR-338-5p	45.8148	50.3464	1.09891	0.136074	0.681684	1
mmu-miR-500-3p	4.99088	4.71146	0.944014	-0.0831192	0.688811	1
mmu-miR-8112	7.76812	3.94428	0.507752	-0.977803	0.689047	1
mmu-miR-148b-5p	17.9118	20.4518	1.14181	0.191321	0.699397	1
mmu-miR-18a-5p	1.36288	1.73841	1.27554	0.35111	0.701084	1
mmu-miR-322-5p	12.4087	10.8244	0.872324	-0.197064	0.704481	1
mmu-miR-3470b	5.58617	2.35573	0.421707	-1.24569	0.711997	1
mmu-miR-6937-5p	3.08281	1.71908	0.557635	-0.842606	0.718119	1
mmu-miR-30f	2.4438	2.05649	0.841515	-0.248939	0.722074	1
mmu-miR-362-3p	7.12049	4.73078	0.66439	-0.589898	0.72368	1
mmu-miR-23b-5p	3.20342	2.91603	0.910288	-0.135605	0.733655	1
mmu-miR-1930-5p	0.812051	0.299237	0.368496	-1.44028	0.734372	1
mmu-miR-664-3p	3.18907	6.84194	2.14543	1.10127	0.738744	1
mmu-miR-16-1-3p	2.74689	2.46741	0.898259	-0.154797	0.755008	1
mmu-miR-7083-5p	1.40544	1.30864	0.931123	-0.102956	0.759837	1
mmu-miR-7680-3p	0.713102	0.299237	0.419628	-1.25282	0.763731	1
mmu-miR-7b-5p	1.46183	2.76665	1.8926	0.920369	0.768071	1
mmu-miR-8111	1.30001	0.299237	0.23018	-2.11916	0.771188	1
mmu-miR-222-5p	12.902	12.8809	0.998366	-0.00235941	0.772039	1
mmu-miR-1199-5p	2.80049	2.6168	0.934408	-0.0978755	0.774656	1
mmu-miR-350-3p	3.40649	2.80482	0.823377	-0.280375	0.774737	1
mmu-miR-3098-3p	0.266959	0.598475	2.24182	1.16467	0.778189	1
mmu-miR-1955-5p	2.10117	2.6168	1.2454	0.31661	0.789922	1
mmu-miR-27a-5p	3.49762	3.06589	0.876565	-0.190067	0.794363	1
mmu-miR-92a-3p	1480.28	1520.27	1.02702	0.0384602	0.798765	1
mmu-let-7a-5p	34208.8	36574.7	1.06916	0.0964786	0.800779	1
mmu-miR-1955-3p	2.38577	4.93483	2.06844	1.04854	0.801656	1
mmu-miR-598-3p	2.3793	2.35573	0.990093	-0.014364	0.811615	1
mmu-miR-188-5p	1.80902	1.90711	1.05422	0.0761807	0.812077	1
mmu-miR-7118-3p	1.77884	0.729008	0.409823	-1.28693	0.812434	1
mmu-let-7f-5p	41711.3	38186.3	0.915491	-0.127383	0.823368	1
mmu-miR-499-5p	1.71802	0.729008	0.42433	-1.23674	0.823946	1
mmu-miR-5620-5p	0.86565	1.32748	1.53351	0.616838	0.830508	1
mmu-miR-183-3p	7.59393	8.31881	1.09546	0.13153	0.833865	1
mmu-miR-221-5p	32.5831	28.1712	0.864596	-0.209901	0.835847	1
mmu-let-7d-3p	1086.62	1322.05	1.21666	0.282929	0.861243	1
mmu-miR-3068-5p	1.85158	1.45802	0.787445	-0.344749	0.861771	1
mmu-miR-1953	2.07789	0.897712	0.432031	-1.21079	0.862711	1
mmu-miR-542-3p	38.5072	30.6801	0.796737	-0.327824	0.877519	1
mmu-miR-199a-5p	3.93198	1.19695	0.304414	-1.71589	0.883455	1
mmu-let-7f-1-3p	10.4281	15.2531	1.46269	0.548626	0.897057	1
mmu-miR-374b-5p	31.6276	24.3763	0.770729	-0.375704	0.907707	1
mmu-miR-195a-5p	52.653	37.6323	0.714723	-0.484544	0.9095	1
mmu-miR-6988-3p	2.31318	1.58855	0.686738	-0.542169	0.917347	1
mmu-miR-24-2-5p	236.307	234.433	0.992069	-0.0114877	0.921333	1
mmu-miR-30d-5p	18833.7	19595.8	1.04047	0.0572334	0.921677	1
mmu-miR-19a-3p	4.67083	2.2252	0.476403	-1.06975	0.922609	1
mmu-miR-301a-5p	3.16868	5.38392	1.69911	0.764777	0.932546	1
mmu-miR-6986-5p	2.40962	0.729008	0.302541	-1.7248	0.953015	1
mmu-miR-101c	2.72244	1.58855	0.583503	-0.777188	0.953381	1
mmu-miR-99a-5p	10929.6	11443.8	1.04705	0.0663353	0.954536	1
mmu-miR-24-1-5p	3.97351	6.41217	1.61373	0.690397	0.957262	1
mmu-miR-1249-3p	14.8367	10.8239	0.729535	-0.45495	0.966529	1
mmu-miR-33-5p	2.77832	1.92596	0.69321	-0.528635	0.967753	1
mmu-let-7f-2-3p	10.6847	12.7122	1.18976	0.250671	0.975146	1
mmu-miR-378a-5p	77.5204	79.6321	1.02724	0.0387742	0.975762	1
mmu-miR-28c	6.26695	4.99185	0.796536	-0.328189	0.986239	1
mmu-miR-6989-3p	3.21888	6.26279	1.94564	0.960246	0.992864	1
mmu-miR-34a-5p	12.6677	8.95498	0.706913	-0.500396	0.993495	1
mmu-let-7a-1-3p	461.747	479.455	1.03835	0.0542924	1	1
mmu-let-7c-2-3p	461.747	479.455	1.03835	0.0542924	1	1
mmu-let-7e-5p	3386.82	2746.69	0.810994	-0.302238	1	1
mmu-let-7g-5p	3613.35	3484.17	0.96425	-0.0525215	1	1
mmu-miR-100-5p	5948.9	4568.41	0.767941	-0.380932	1	1
mmu-miR-103-3p	1499.39	1801.12	1.20123	0.264517	1	1
mmu-miR-106b-5p	55.6106	46.7918	0.841419	-0.249104	1	1
mmu-miR-107-3p	135.179	152.904	1.13113	0.177761	1	1
mmu-miR-10a-5p	83195.5	81707.6	0.982116	-0.0260341	1	1
mmu-miR-1191b-5p	0.888326	0.729008	0.820655	-0.285153	1	1
mmu-miR-122-5p	21.3481	17.0292	0.79769	-0.326099	1	1
mmu-miR-125b-1-3p	49.5084	51.2776	1.03574	0.0506553	1	1
mmu-miR-126a-5p	14.2121	13.6287	0.958955	-0.0604654	1	1
mmu-miR-130a-3p	66.7293	71.9725	1.07857	0.109126	1	1
mmu-miR-130b-5p	6.5138	2.9542	0.45353	-1.14073	1	1
mmu-miR-139-3p	2.65809	2.61727	0.984642	-0.0223292	1	1
mmu-miR-151-3p	2220.53	1690.99	0.761525	-0.393038	1	1
mmu-miR-151-5p	271.376	267.583	0.986022	-0.0203082	1	1
mmu-miR-155-3p	1.97498	1.02825	0.520636	-0.941652	1	1
mmu-miR-15a-5p	7.17456	6.15063	0.857283	-0.222157	1	1
mmu-miR-15b-3p	134.721	128.555	0.954227	-0.0675962	1	1
mmu-miR-17-5p	21.4084	22.0974	1.03218	0.0456984	1	1
mmu-miR-1843a-3p	17.9396	14.1895	0.790962	-0.338319	1	1
mmu-miR-1843b-3p	32.2702	26.8828	0.833055	-0.263517	1	1
mmu-miR-1843b-5p	14.8235	17.704	1.19432	0.256195	1	1
mmu-miR-18a-3p	2.74991	3.19642	1.16237	0.217074	1	1
mmu-miR-191-3p	12.5404	10.8244	0.863163	-0.212296	1	1
mmu-miR-191-5p	2427.11	2642.89	1.08891	0.122878	1	1
mmu-miR-1927	0.984021	1.60787	1.63398	0.708393	1	1
mmu-miR-1934-3p	4.02362	1.32748	0.329923	-1.5998	1	1
mmu-miR-1943-5p	69.8023	34.3388	0.491944	-1.02343	1	1
mmu-miR-1945	5.57691	4.973	0.891713	-0.165349	1	1
mmu-miR-1964-3p	113.518	63.6712	0.56089	-0.834209	1	1
mmu-miR-1968-5p	2.65441	1.19695	0.450929	-1.14903	1	1
mmu-miR-196a-1-3p	128.058	106.951	0.835175	-0.25985	1	1
mmu-miR-19b-3p	46.2385	36.5277	0.789986	-0.340102	1	1
mmu-miR-200a-3p	3.91261	3.49566	0.893436	-0.162564	1	1
mmu-miR-215-5p	0.859176	1.28931	1.50064	0.585576	1	1
mmu-miR-22-5p	42.6201	46.5312	1.09177	0.126664	1	1
mmu-miR-221-3p	808.201	710.924	0.879638	-0.185019	1	1
mmu-miR-23a-5p	3.07811	2.76665	0.898815	-0.153904	1	1
mmu-miR-25-5p	65.6458	61.3296	0.93425	-0.0981192	1	1
mmu-miR-26a-5p	28142.2	31606.8	1.12311	0.167499	1	1
mmu-miR-27b-5p	3.68579	4.11346	1.11603	0.158378	1	1
mmu-miR-3057-5p	29.5097	23.8707	0.808911	-0.305948	1	1
mmu-miR-3060-3p	1.22653	0.598475	0.487941	-1.03522	1	1
mmu-miR-3066-5p	1.65442	1.73841	1.05076	0.071439	1	1
mmu-miR-3068-3p	1.73945	0.859542	0.494146	-1.01699	1	1
mmu-miR-30e-3p	211.823	200.651	0.947259	-0.0781686	1	1
mmu-miR-30e-5p	503.458	494.283	0.981776	-0.0265346	1	1
mmu-miR-31-5p	765.132	792.206	1.03539	0.0501677	1	1
mmu-miR-32-5p	5.64367	4.69261	0.831482	-0.266244	1	1
mmu-miR-320-3p	920.864	991.599	1.07681	0.106769	1	1
mmu-miR-324-3p	23.9963	23.8353	0.993291	-0.00971147	1	1
mmu-miR-326-3p	4.17132	2.7855	0.667775	-0.582566	1	1
mmu-miR-330-3p	9.18081	14.3747	1.56574	0.64684	1	1
mmu-miR-331-3p	9.42184	6.46871	0.686566	-0.54253	1	1
mmu-miR-342-5p	79.2554	57.0898	0.720328	-0.473275	1	1
mmu-miR-344d-3p	305.722	343.588	1.12386	0.168457	1	1
mmu-miR-3473f	9.86218	12.1142	1.22835	0.296718	1	1
mmu-miR-3474	9.16035	6.84194	0.746908	-0.420997	1	1
mmu-miR-350-5p	8.58199	11.1048	1.29396	0.371797	1	1
mmu-miR-365-1-5p	5.59339	3.1771	0.56801	-0.816011	1	1
mmu-miR-421-3p	29.0233	30.5279	1.05184	0.0729145	1	1
mmu-miR-423-5p	1725.04	1182.7	0.685606	-0.544548	1	1
mmu-miR-429-3p	1.48148	0.598475	0.403971	-1.30768	1	1
mmu-miR-450a-1-3p	0.908487	0.859542	0.946125	-0.0798974	1	1
mmu-miR-450a-5p	243.032	231.327	0.951836	-0.0712145	1	1
mmu-miR-450b-3p	26.1426	28.0788	1.07407	0.103082	1	1
mmu-miR-451a	1.49349	2.59795	1.73952	0.798685	1	1
mmu-miR-466f-3p	0.832213	0.598475	0.719137	-0.475661	1	1
mmu-miR-466i-5p	54.0303	44.6924	0.827174	-0.273737	1	1
mmu-miR-486a-5p	71.7976	72.8486	1.01464	0.020965	1	1
mmu-miR-486b-5p	75.7686	80.1203	1.05743	0.0805674	1	1
mmu-miR-497a-5p	21.1873	20.0979	0.948583	-0.0761546	1	1
mmu-miR-501-3p	399.72	309.971	0.775471	-0.366855	1	1
mmu-miR-501-5p	1.76766	3.94475	2.23162	1.15809	1	1
mmu-miR-503-3p	12.6987	20.2643	1.59578	0.67426	1	1
mmu-miR-505-5p	2.20599	0.859542	0.389641	-1.35978	1	1
mmu-miR-5119	7.46779	10.6373	1.42443	0.51038	1	1
mmu-miR-5121	3.43084	2.7855	0.8119	-0.300625	1	1
mmu-miR-5126	114.919	89.9532	0.782754	-0.35337	1	1
mmu-miR-5132-5p	2.40566	2.59795	1.07993	0.11094	1	1
mmu-miR-6395	0.850188	0.729008	0.857467	-0.221847	1	1
mmu-miR-6538	19.8414	14.0208	0.706645	-0.500943	1	1
mmu-miR-669c-5p	3.86893	3.64552	0.942254	-0.0858117	1	1
mmu-miR-671-3p	170.928	89.0545	0.521006	-0.940628	1	1
mmu-miR-671-5p	5.75194	5.29109	0.919879	-0.120485	1	1
mmu-miR-672-5p	60.723	52.2328	0.860181	-0.217288	1	1
mmu-miR-674-3p	552.418	330.445	0.598178	-0.741352	1	1
mmu-miR-7042-5p	2.01479	0.897712	0.445561	-1.16631	1	1
mmu-miR-744-5p	953.999	733.761	0.769143	-0.378677	1	1
mmu-miR-7a-1-3p	1.10565	1.02825	0.929996	-0.104704	1	1
mmu-miR-872-3p	75.2803	80.3856	1.06782	0.0946647	1	1
mmu-miR-874-3p	0.477806	0.729008	1.52574	0.609511	1	1
mmu-miR-9-5p	10.4069	13.6297	1.30967	0.389208	1	1
mmu-miR-93-5p	652.799	702.103	1.07553	0.105044	1	1
mmu-miR-99b-3p	142.561	104.293	0.731566	-0.450941	1	1
mmu-miR-99b-5p	15520.3	9640.53	0.621156	-0.686973	1	1

## Sheet: VehvBaselineCort_Deseq_d8
miRNA	baseMeanA (mean of Veh EVs)	baseMeanB (mean of Baseline Cort EVs)	foldChange	log2FoldChange	pval	padj
mmu-miR-1964-3p	147.838	61.4463	0.415631	-1.26662	3.19529e-26	1.27812e-23
mmu-miR-3535	220.304	100.89	0.457957	-1.12672	5.70674e-18	1.14135e-15
mmu-miR-1981-5p	504.581	153.304	0.303824	-1.71869	1.25518e-13	1.67357e-11
mmu-miR-5099	6354.42	1372.55	0.216	-2.2109	6.29217e-10	6.29217e-08
mmu-miR-195a-3p	59.8048	27.3708	0.457669	-1.12762	8.78493e-07	7.02794e-05
mmu-miR-196a-5p	647.257	1065.56	1.64627	0.719199	3.71973e-06	0.000247982
mmu-miR-210-5p	23.3659	6.9516	0.29751	-1.74899	6.34569e-06	0.000362611
mmu-miR-206-3p	5537.93	1708.01	0.30842	-1.69703	4.06389e-05	0.00203195
mmu-miR-2137	91.7598	189.98	2.0704	1.04991	6.77528e-05	0.00271011
mmu-miR-574-3p	169.781	72.7845	0.428697	-1.22197	6.29105e-05	0.00271011
mmu-miR-23a-5p	4.07235	10.4023	2.55437	1.35297	0.000100524	0.00365542
mmu-miR-6412	0.484589	5.10651	10.5378	3.39751	0.000148489	0.00494964
mmu-miR-5113	1.02825	3.94773	3.83928	1.94083	0.00016095	0.00495231
mmu-miR-877-5p	8.65644	2.61227	0.301772	-1.72847	0.000400096	0.0114313
mmu-miR-3474	11.9472	5.3137	0.444765	-1.16889	0.000753334	0.0200889
mmu-miR-692	0	1.45709	Inf	Inf	0.000855865	0.0213966
mmu-miR-193b-5p	23.8854	11.4852	0.480844	-1.05636	0.00155967	0.036698
mmu-miR-3068-3p	2.30688	6.26884	2.71746	1.44226	0.00188154	0.0418119
mmu-miR-219a-1-3p	15.8326	8.1866	0.517072	-0.951562	0.00223828	0.0470397
mmu-miR-351-3p	10.2205	17.8861	1.75002	0.807373	0.00235198	0.0470397
mmu-miR-3102-5p.2-5p	2.17794	5.23255	2.40252	1.26455	0.00266837	0.0482113
mmu-miR-3473b	150.248	83.126	0.553258	-0.853976	0.00277215	0.0482113
mmu-miR-361-3p	330.961	187.208	0.56565	-0.822019	0.00256472	0.0482113
mmu-miR-27a-5p	4.64465	9.89246	2.12986	1.09076	0.00493801	0.0823002
mmu-miR-185-5p	369.497	530.194	1.43491	0.520956	0.00541978	0.0867165
mmu-miR-132-3p	52.4871	30.5675	0.582382	-0.779962	0.00605362	0.0896833
mmu-miR-700-5p	21.2062	10.2885	0.485163	-1.04346	0.00591671	0.0896833
mmu-miR-3079-5p	8.53096	3.20392	0.375564	-1.41287	0.00661023	0.0944319
mmu-miR-5132-5p	3.1753	7.46013	2.34942	1.23231	0.00720482	0.0993768
mmu-miR-3473e	129.893	75.5332	0.581502	-0.782144	0.00939223	0.12119
mmu-miR-674-5p	10.6568	5.27713	0.495187	-1.01395	0.00935908	0.12119
mmu-miR-25-3p	10712.6	8014.03	0.748092	-0.418713	0.0105214	0.127532
mmu-miR-5128	123.96	60.28	0.486286	-1.04012	0.0102287	0.127532
mmu-miR-677-5p	20.4865	11.817	0.57682	-0.793807	0.0112758	0.132657
mmu-miR-224-5p	2158.9	2437.95	1.12926	0.175375	0.0118274	0.13517
mmu-miR-203-3p	28.143	43.6499	1.551	0.633202	0.013462	0.149578
mmu-miR-1949	1.09062	3.20721	2.94072	1.55617	0.0143401	0.155029
mmu-miR-10a-3p	308.539	503.497	1.63187	0.706527	0.0179532	0.188981
mmu-miR-132-5p	4.25707	1.45874	0.342663	-1.54514	0.019895	0.204051
mmu-miR-130a-5p	3.07874	0.611731	0.198695	-2.33137	0.0223538	0.223538
mmu-miR-210-3p	387	236.986	0.612366	-0.707533	0.0244202	0.238246
mmu-miR-8105	1.54807	3.13156	2.02288	1.01641	0.0264524	0.251928
mmu-miR-6516-5p	1.38539	5.47772	3.95392	1.98328	0.0277159	0.257823
mmu-miR-193b-3p	56.0977	19.0315	0.339257	-1.55955	0.0287317	0.261198
mmu-miR-148a-3p	196.552	148.451	0.755276	-0.404925	0.0296647	0.263686
mmu-miR-23a-3p	2016.2	966.774	0.479502	-1.06039	0.0322364	0.280317
mmu-miR-709	6.55106	2.41223	0.36822	-1.44136	0.0330772	0.281508
mmu-miR-6238	29.0072	77.2481	2.66306	1.41309	0.0374519	0.312099
mmu-miR-877-3p	3.39976	6.29584	1.85185	0.888967	0.0411696	0.336079
mmu-miR-181d-5p	6.40067	11.5688	1.80744	0.853947	0.0461477	0.369181
mmu-miR-204-5p	2.85324	6.37236	2.23337	1.15922	0.0493626	0.379712
mmu-miR-328-3p	630.302	1071.87	1.70057	0.766018	0.0484659	0.379712
mmu-let-7f-2-3p	14.2794	10.7961	0.756065	-0.403418	0.0519768	0.392278
mmu-miR-106b-3p	1092.19	827.944	0.758056	-0.399623	0.0621716	0.46053
mmu-miR-1306-3p	50.8412	32.1988	0.633322	-0.658988	0.0650698	0.464784
mmu-miR-5121	4.57523	2.97358	0.649931	-0.621641	0.0646172	0.464784
mmu-miR-3470b	7.35831	3.22565	0.438369	-1.18978	0.0686365	0.48166
mmu-miR-3082-3p	3.32059	4.08616	1.23055	0.299306	0.0700305	0.482969
mmu-miR-29b-1-5p	0.554453	2.7551	4.96904	2.31297	0.0773191	0.524198
mmu-miR-181b-5p	1275.03	1764.17	1.38363	0.46846	0.0786776	0.524517
mmu-miR-345-3p	18.8055	27.9987	1.48886	0.574205	0.0866949	0.559322
mmu-miR-365-1-5p	7.36057	4.17585	0.567328	-0.817746	0.0853137	0.559322
mmu-let-7i-3p	17.304	11.5012	0.664654	-0.589324	0.0904289	0.574152
mmu-miR-6994-3p	1.97028	0.359662	0.182544	-2.45369	0.0930414	0.581508
mmu-miR-6239	60.2328	16.2155	0.269213	-1.89318	0.0960688	0.58385
mmu-miR-6960-5p	7.69716	2.95239	0.383569	-1.38244	0.0963353	0.58385
mmu-miR-296-5p	21.2756	8.10436	0.380923	-1.39243	0.101943	0.591388
mmu-miR-30a-3p	1060.02	904.039	0.852848	-0.22964	0.100974	0.591388
mmu-miR-365-3p	72.0082	33.0805	0.4594	-1.12218	0.102014	0.591388
mmu-miR-3061-3p	2.60869	1.18712	0.455066	-1.13585	0.105413	0.593876
mmu-miR-7688-5p	7.32968	2.41663	0.329705	-1.60075	0.104978	0.593876
mmu-miR-497a-5p	28.3463	22.7631	0.803038	-0.316459	0.107387	0.596596
mmu-miR-15b-5p	225.696	121.449	0.538107	-0.894034	0.110259	0.604157
mmu-miR-128-3p	3037.74	3967.17	1.30596	0.385113	0.123951	0.639638
mmu-miR-139-5p	32.5466	23.078	0.709075	-0.49599	0.128001	0.639638
mmu-miR-22-3p	6893.42	5473	0.793946	-0.332887	0.124683	0.639638
mmu-miR-222-3p	1035.26	1257.35	1.21452	0.280387	0.119297	0.639638
mmu-miR-298-5p	73.2026	93.3874	1.27574	0.351332	0.124929	0.639638
mmu-miR-3110-5p	0.502427	2.36131	4.6998	2.2326	0.126878	0.639638
mmu-miR-34c-3p	52.2302	36.5646	0.700067	-0.514435	0.129527	0.639638
mmu-miR-350-3p	4.58421	1.78152	0.388621	-1.36357	0.122802	0.639638
mmu-miR-21a-3p	2.56927	4.66649	1.81627	0.860981	0.1372	0.661204
mmu-miR-28a-5p	202.239	232.474	1.1495	0.201008	0.137181	0.661204
mmu-miR-3099-3p	3.38192	1.76527	0.521972	-0.937956	0.140408	0.66861
mmu-miR-155-5p	389.413	265.554	0.681935	-0.552294	0.15014	0.706543
mmu-miR-1839-5p	134.219	171.909	1.28081	0.357057	0.161169	0.749623
mmu-miR-6911-3p	5.85104	2.16127	0.369382	-1.43681	0.165718	0.761924
mmu-miR-26b-5p	777.634	992.55	1.27637	0.352049	0.169735	0.771521
mmu-miR-7680-3p	0.959871	2.53497	2.64095	1.40106	0.173336	0.779037
mmu-let-7d-5p	6278.33	8539.68	1.36018	0.4438	0.190488	0.813845
mmu-miR-130a-3p	89.1611	72.8862	0.817467	-0.290768	0.185928	0.813845
mmu-miR-338-5p	60.9876	78.3125	1.28407	0.360727	0.187725	0.813845
mmu-miR-362-5p	16.6367	30.6708	1.84356	0.882497	0.187522	0.813845
mmu-miR-6912-5p	4.15812	1.18987	0.286157	-1.80512	0.191254	0.813845
mmu-miR-99a-5p	14520.4	15136.6	1.04243	0.0599542	0.193962	0.816683
mmu-miR-700-3p	27.2743	34.5975	1.2685	0.343128	0.196757	0.81982
mmu-miR-26a-5p	37680.5	48096.7	1.27643	0.352117	0.199057	0.820854
mmu-let-7i-5p	8159.38	8175.88	1.00202	0.00291615	0.226213	0.828396
mmu-miR-139-3p	3.48327	1.56358	0.448884	-1.15559	0.228162	0.828396
mmu-miR-183-5p	12528.4	7944.6	0.634129	-0.657151	0.208151	0.828396
mmu-miR-18a-3p	3.67714	3.07513	0.836285	-0.257934	0.204883	0.828396
mmu-miR-221-5p	43.5233	30.6532	0.704294	-0.505751	0.219693	0.828396
mmu-miR-3057-5p	38.7262	20.0849	0.518638	-0.947201	0.22988	0.828396
mmu-miR-3084-5p	1.71164	2.88389	1.68487	0.752638	0.229068	0.828396
mmu-miR-32-5p	7.56968	4.22953	0.558747	-0.839734	0.229522	0.828396
mmu-miR-324-5p	10.7321	7.9007	0.736174	-0.441881	0.216912	0.828396
mmu-miR-351-5p	455.991	545.187	1.19561	0.257748	0.212971	0.828396
mmu-miR-423-5p	2266.9	1429.96	0.630801	-0.664744	0.213104	0.828396
mmu-miR-425-5p	167.701	132.867	0.792284	-0.33591	0.224876	0.828396
mmu-miR-744-3p	5.02622	1.94279	0.38653	-1.37135	0.217435	0.828396
mmu-miR-92b-5p	36.2928	19.3619	0.533492	-0.906462	0.211191	0.828396
mmu-miR-7a-1-3p	1.47865	0.378104	0.255709	-1.96743	0.232397	0.82999
mmu-miR-129-5p	7.09307	3.8184	0.538328	-0.893442	0.239733	0.833855
mmu-miR-182-5p	9321.4	7123.3	0.764188	-0.388	0.238275	0.833855
mmu-miR-339-5p	478.21	414.103	0.865945	-0.207653	0.239699	0.833855
mmu-let-7b-3p	108.913	128.437	1.17927	0.237893	0.264201	0.881291
mmu-miR-150-5p	3.02716	3.07678	1.01639	0.0234556	0.268231	0.881291
mmu-miR-187-5p	56.8346	82.6175	1.45365	0.539678	0.268803	0.881291
mmu-miR-1931	4.51526	6.7452	1.49387	0.579051	0.263905	0.881291
mmu-miR-27a-3p	1500.06	1868.18	1.24541	0.316615	0.270957	0.881291
mmu-miR-652-3p	123.388	81.2804	0.658741	-0.602218	0.270997	0.881291
mmu-miR-671-5p	7.74883	13.0928	1.68964	0.756719	0.269536	0.881291
mmu-miR-872-5p	251.367	346.044	1.37665	0.461162	0.265471	0.881291
mmu-miR-1249-3p	19.7986	16.5779	0.837328	-0.256136	0.275608	0.883267
mmu-miR-1957a	3.65763	5.1186	1.39943	0.484841	0.278609	0.883267
mmu-miR-29c-3p	5.21363	7.21442	1.38376	0.468595	0.289041	0.883267
mmu-miR-345-5p	2.50134	1.2419	0.496495	-1.01015	0.292854	0.883267
mmu-miR-362-3p	9.54372	6.88443	0.721357	-0.471215	0.29523	0.883267
mmu-miR-501-5p	2.37241	4.1954	1.76842	0.822457	0.280286	0.883267
mmu-miR-6937-5p	4.06382	1.53274	0.377168	-1.40672	0.291551	0.883267
mmu-miR-6967-5p	0.104053	0.93451	8.9811	3.16689	0.285746	0.883267
mmu-miR-8112	10.308	9.52314	0.923862	-0.114251	0.280807	0.883267
mmu-miR-98-3p	8.56749	5.38527	0.628571	-0.669853	0.295895	0.883267
mmu-miR-98-5p	462.426	585.668	1.26651	0.340861	0.28465	0.883267
mmu-miR-340-5p	353.063	416.436	1.1795	0.238171	0.298557	0.884612
mmu-let-7j	503.169	472.174	0.9384	-0.0917252	0.306996	0.89714
mmu-miR-3963	0.104053	0.613379	5.89487	2.55946	0.30727	0.89714
mmu-miR-195a-5p	70.8305	44.7776	0.63218	-0.661593	0.311392	0.899992
mmu-miR-330-3p	12.2051	20.1253	1.64892	0.721526	0.312747	0.899992
mmu-let-7a-5p	45221.7	55423.6	1.2256	0.293484	0.31954	0.910775
mmu-miR-103-3p	2011.61	2552.6	1.26894	0.34362	0.324757	0.910775
mmu-miR-16-5p	1454.14	1010.62	0.694995	-0.524925	0.332433	0.910775
mmu-miR-191-3p	16.4947	13.2073	0.800697	-0.320672	0.324482	0.910775
mmu-miR-200a-3p	5.21214	7.45432	1.43018	0.5162	0.328887	0.910775
mmu-miR-505-5p	2.89733	2.52587	0.871792	-0.197943	0.329951	0.910775
mmu-miR-664-3p	4.24898	2.61338	0.61506	-0.701202	0.330841	0.910775
mmu-miR-451a	2.00596	3.00992	1.50049	0.585435	0.336987	0.914774
mmu-miR-6516-3p	4.12256	5.06854	1.22946	0.298028	0.338466	0.914774
mmu-miR-28c	8.34291	6.44142	0.772083	-0.373172	0.346661	0.930634
mmu-miR-1843a-5p	27.2425	33.0615	1.2136	0.279293	0.360882	0.947167
mmu-miR-28a-3p	354.872	299.108	0.842859	-0.246636	0.356041	0.947167
mmu-miR-484	484.661	676.389	1.39559	0.480877	0.359582	0.947167
mmu-miR-5134-3p	1.63428	2.35251	1.43948	0.525546	0.362291	0.947167
mmu-miR-1199-5p	3.72645	5.57212	1.49529	0.580423	0.370487	0.962002
mmu-miR-676-3p	4.28272	5.10785	1.19267	0.254189	0.372776	0.962002
mmu-let-7f-5p	55465.3	64280.2	1.15893	0.212788	0.387221	0.98655
mmu-miR-7b-5p	1.96097	0.705825	0.359936	-1.47419	0.386741	0.98655
mmu-miR-30a-5p	5363.32	4829.69	0.900504	-0.151196	0.391985	0.992366
mmu-let-7a-1-3p	617.432	615.62	0.997065	-0.00424065	0.749493	1
mmu-let-7b-5p	60740.8	45223.1	0.744526	-0.425606	1	1
mmu-let-7c-1-3p	5.76152	6.95709	1.20751	0.272035	0.497834	1
mmu-let-7c-2-3p	617.432	615.62	0.997065	-0.00424065	0.749493	1
mmu-let-7c-5p	235893	200996	0.852062	-0.23097	1	1
mmu-let-7d-3p	1431.98	1729.22	1.20757	0.272108	0.966816	1
mmu-let-7e-3p	23.9733	28.0922	1.17181	0.228739	1	1
mmu-let-7e-5p	4460.89	4476.75	1.00356	0.00512216	1	1
mmu-let-7f-1-3p	13.9317	16.2821	1.16871	0.224913	0.737667	1
mmu-let-7g-5p	4834.66	5834.61	1.20683	0.271221	0.445553	1
mmu-let-7k	77.4299	63.2932	0.817426	-0.290841	0.45518	1
mmu-miR-100-5p	7824.07	6499.77	0.83074	-0.26753	1	1
mmu-miR-101a-3p	329.394	318.021	0.965473	-0.0506928	0.573741	1
mmu-miR-101b-3p	354.842	282.814	0.797013	-0.327325	0.95788	1
mmu-miR-101c	3.60682	1.67557	0.464556	-1.10608	0.435989	1
mmu-miR-106b-5p	74.4581	60.1894	0.808366	-0.306919	0.753551	1
mmu-miR-107-3p	181.319	220.34	1.2152	0.281195	1	1
mmu-miR-10a-5p	109639	101599	0.926672	-0.10987	1	1
mmu-miR-10b-3p	51.5004	61.6462	1.197	0.259428	1	1
mmu-miR-10b-5p	36075.3	27701.3	0.767873	-0.38106	0.527971	1
mmu-miR-1191a	4.44552	6.88528	1.54881	0.631164	0.903374	1
mmu-miR-1191b-5p	1.19512	2.73337	2.2871	1.19352	0.698521	1
mmu-miR-1194	3.35671	3.37013	1.004	0.00575521	0.767161	1
mmu-miR-1195	35.9131	27.0739	0.753871	-0.40761	0.653619	1
mmu-miR-1198-5p	299.434	389.822	1.30186	0.380578	0.487594	1
mmu-miR-122-5p	28.0507	20.3096	0.724033	-0.465873	1	1
mmu-miR-125a-3p	122.604	121.313	0.989467	-0.0152768	1	1
mmu-miR-125a-5p	3908.09	4516.81	1.15576	0.20884	0.893615	1
mmu-miR-125b-1-3p	64.9912	70.8309	1.08985	0.124134	1	1
mmu-miR-125b-2-3p	23.8342	23.3716	0.980589	-0.0282791	0.747987	1
mmu-miR-125b-5p	5116.56	5891.37	1.15143	0.203428	0.700279	1
mmu-miR-126a-3p	98.7441	86.8681	0.87973	-0.184867	0.844394	1
mmu-miR-126a-5p	19.0184	17.39	0.914377	-0.129139	0.450504	1
mmu-miR-1291	1.43742	2.37645	1.65328	0.725333	0.729763	1
mmu-miR-1306-5p	20.125	18.9753	0.942873	-0.0848642	1	1
mmu-miR-130b-5p	8.55254	5.85307	0.684367	-0.547158	1	1
mmu-miR-140-3p	2822.73	2276.84	0.806609	-0.310059	0.695826	1
mmu-miR-140-5p	50.2051	53.1076	1.05781	0.0810852	1	1
mmu-miR-143-3p	19.2906	15.0647	0.780936	-0.356723	1	1
mmu-miR-146a-5p	126.169	113.95	0.903153	-0.146958	0.744174	1
mmu-miR-146b-5p	1764.9	1532.58	0.868366	-0.203625	1	1
mmu-miR-147-3p	3.0708	1.76472	0.574678	-0.799175	1	1
mmu-miR-148b-3p	493.485	408.16	0.827096	-0.273873	0.695265	1
mmu-miR-148b-5p	23.7702	25.9552	1.09192	0.126871	0.583589	1
mmu-miR-149-5p	227.35	240.637	1.05844	0.0819431	0.703838	1
mmu-miR-151-3p	2923.43	2553.34	0.873403	-0.19528	1	1
mmu-miR-151-5p	360.95	501.624	1.38973	0.474805	0.577724	1
mmu-miR-152-3p	1128.75	1044.81	0.925632	-0.111489	1	1
mmu-miR-152-5p	8.54071	8.40289	0.983863	-0.0234709	1	1
mmu-miR-155-3p	2.6045	1.92599	0.739487	-0.435404	1	1
mmu-miR-15a-5p	9.63244	8.90703	0.92469	-0.112958	0.812832	1
mmu-miR-15b-3p	180.862	171.135	0.94622	-0.0797532	0.975418	1
mmu-miR-16-1-3p	3.64954	4.02479	1.10282	0.141197	1	1
mmu-miR-16-2-3p	1.56635	1.56633	0.999987	-1.9034e-05	0.661544	1
mmu-miR-17-5p	28.7693	25.3192	0.880075	-0.184302	1	1
mmu-miR-181a-1-3p	23.3068	16.8554	0.723195	-0.467544	0.607648	1
mmu-miR-181a-2-3p	3.01129	2.96919	0.986019	-0.0203123	1	1
mmu-miR-181a-5p	1917.14	2083.44	1.08674	0.12001	0.710772	1
mmu-miR-182-3p	1.34041	1.54954	1.15602	0.209166	1	1
mmu-miR-183-3p	10.0931	9.5372	0.944924	-0.0817294	0.807254	1
mmu-miR-1843a-3p	23.3526	24.1126	1.03255	0.0462061	1	1
mmu-miR-1843b-3p	42.1819	29.6665	0.7033	-0.507787	1	1
mmu-miR-1843b-5p	19.8711	34.0701	1.71455	0.77783	0.422341	1
mmu-miR-186-5p	396.485	439.03	1.10731	0.147055	0.589231	1
mmu-miR-187-3p	142.335	152.018	1.06803	0.0949584	0.673284	1
mmu-miR-188-5p	2.42546	3.02397	1.24676	0.318182	0.55846	1
mmu-miR-18a-5p	1.82978	0.705825	0.385744	-1.37428	0.61339	1
mmu-miR-190b-5p	5.98324	6.34481	1.06043	0.084652	0.990295	1
mmu-miR-191-5p	3238.41	2987.31	0.922459	-0.116443	0.7907	1
mmu-miR-192-5p	585.867	492.915	0.841342	-0.249236	0.998202	1
mmu-miR-1927	1.32031	0.47055	0.356395	-1.48845	0.536872	1
mmu-miR-1930-5p	1.09107	1.88801	1.73042	0.791122	0.799739	1
mmu-miR-1934-3p	5.25056	4.02973	0.767486	-0.381788	1	1
mmu-miR-1934-5p	5.61007	6.66209	1.18752	0.247956	0.50955	1
mmu-miR-193a-5p	7.02828	6.35227	0.903815	-0.1459	0.841273	1
mmu-miR-194-2-3p	5.90395	2.77794	0.470523	-1.08766	1	1
mmu-miR-194-5p	117.88	143.568	1.21792	0.284418	1	1
mmu-miR-1943-5p	91.06	42.4297	0.465953	-1.10174	1	1
mmu-miR-1945	7.30209	6.41638	0.878704	-0.186551	0.623909	1
mmu-miR-1947-5p	29.6152	15.0199	0.50717	-0.979458	0.467547	1
mmu-miR-1953	2.73195	1.08063	0.395554	-1.33805	0.861929	1
mmu-miR-1955-3p	3.19733	3.94058	1.23246	0.301541	0.957823	1
mmu-miR-1955-5p	2.82759	2.1954	0.776422	-0.365087	0.485234	1
mmu-miR-1968-5p	3.52539	1.79831	0.510102	-0.971141	1	1
mmu-miR-1969	3.74611	2.27051	0.606098	-0.722377	0.784292	1
mmu-miR-196a-1-3p	168.084	105.838	0.629669	-0.667334	1	1
mmu-miR-196b-5p	0.796748	2.05257	2.57619	1.36524	0.542615	1
mmu-miR-1981-3p	16.0308	7.93704	0.495112	-1.01417	1	1
mmu-miR-199a-3p	23.0289	27.2126	1.18167	0.240831	1	1
mmu-miR-199a-5p	5.17332	6.87838	1.32959	0.410978	0.724478	1
mmu-miR-199b-3p	11.5144	13.6063	1.18167	0.240831	1	1
mmu-miR-19a-3p	6.24788	4.28871	0.686426	-0.542824	0.960254	1
mmu-miR-19b-3p	62.1176	46.0657	0.741589	-0.431308	0.865111	1
mmu-miR-1a-3p	5.38143	2.88389	0.535896	-0.899975	0.610347	1
mmu-miR-200b-3p	41.0984	38.1219	0.927575	-0.108465	1	1
mmu-miR-200b-5p	1.05313	0.70253	0.667088	-0.584051	0.977411	1
mmu-miR-200c-3p	5.37586	6.81842	1.26834	0.342941	0.71168	1
mmu-miR-20a-5p	28.4122	31.2145	1.09863	0.135708	0.55343	1
mmu-miR-212-5p	5.93587	5.63569	0.94943	-0.0748666	0.434226	1
mmu-miR-215-5p	1.16093	2.16017	1.86071	0.895857	1	1
mmu-miR-218-5p	1.43515	2.37975	1.65818	0.729604	0.462386	1
mmu-miR-21a-5p	27857	27369.6	0.982503	-0.0254663	0.52062	1
mmu-miR-22-5p	57.1116	47.5442	0.832478	-0.264515	0.751842	1
mmu-miR-221-3p	1085.2	852.034	0.785141	-0.348977	0.805356	1
mmu-miR-222-5p	17.0887	13.1974	0.772287	-0.37279	0.994498	1
mmu-miR-23b-3p	487.331	300.845	0.617333	-0.695879	0.434154	1
mmu-miR-23b-5p	4.18857	7.70999	1.84072	0.880272	0.840821	1
mmu-miR-24-1-5p	5.34301	6.78123	1.26918	0.343893	0.795508	1
mmu-miR-24-2-5p	312.748	307.158	0.982125	-0.0260208	0.691762	1
mmu-miR-24-3p	8374.32	8764.17	1.04655	0.0656464	1	1
mmu-miR-25-5p	86.6017	97.9934	1.13154	0.178289	1	1
mmu-miR-26a-2-3p	5.97845	7.18797	1.20231	0.265812	0.695997	1
mmu-miR-26b-3p	5.11184	8.29058	1.62184	0.697629	0.433326	1
mmu-miR-27b-3p	2837.9	3107.67	1.09506	0.13101	0.718237	1
mmu-miR-27b-5p	4.89398	3.97802	0.812839	-0.298959	0.962277	1
mmu-miR-296-3p	43.181	54.0799	1.2524	0.324697	0.799588	1
mmu-miR-29a-3p	2398.89	2812.9	1.17258	0.229692	0.638054	1
mmu-miR-29b-3p	58.4347	81.6073	1.39656	0.481874	1	1
mmu-miR-301a-3p	2.04719	1.08228	0.528667	-0.919569	0.674709	1
mmu-miR-301a-5p	4.25421	5.56609	1.30837	0.387773	0.552451	1
mmu-miR-3060-3p	1.64177	2.24821	1.36938	0.453526	1	1
mmu-miR-3064-5p	4.44826	1.80161	0.405014	-1.30396	1	1
mmu-miR-3066-5p	2.16341	2.03523	0.940754	-0.0881102	0.646712	1
mmu-miR-3068-5p	2.43058	1.3192	0.542752	-0.881634	0.974306	1
mmu-miR-3074-5p	23.3796	28.7574	1.23002	0.298683	0.923501	1
mmu-miR-3087-3p	0.917151	0.613379	0.668787	-0.580381	1	1
mmu-miR-3098-3p	0.364186	0.737766	2.0258	1.01849	0.587719	1
mmu-miR-30b-3p	12.5068	17.9415	1.43453	0.520582	0.419652	1
mmu-miR-30b-5p	412.784	263.416	0.638144	-0.648045	0.495415	1
mmu-miR-30c-1-3p	6.74716	9.14998	1.35612	0.439487	0.683997	1
mmu-miR-30c-2-3p	155.583	130.944	0.84163	-0.248742	1	1
mmu-miR-30c-5p	11888.7	12848.7	1.08075	0.11203	1	1
mmu-miR-30d-3p	10.596	13.6621	1.28937	0.366668	0.909168	1
mmu-miR-30d-5p	24946.9	25806.9	1.03447	0.0488978	0.470042	1
mmu-miR-30e-3p	281.332	368.807	1.31093	0.390593	0.720138	1
mmu-miR-30e-5p	673.526	709.011	1.05269	0.0740755	1	1
mmu-miR-30f	3.22733	2.88883	0.895114	-0.159856	0.704396	1
mmu-miR-31-3p	3.54516	5.28678	1.49127	0.576537	0.568627	1
mmu-miR-31-5p	1028.88	912.534	0.886918	-0.173127	1	1
mmu-miR-320-3p	1212.31	1050.55	0.866568	-0.206615	1	1
mmu-miR-322-3p	497.222	499.243	1.00406	0.00585234	0.880796	1
mmu-miR-322-5p	16.6213	19.69	1.18462	0.244427	0.581174	1
mmu-miR-324-3p	32.2087	28.4594	0.883594	-0.178544	1	1
mmu-miR-326-3p	5.55371	3.47882	0.626396	-0.674852	0.737605	1
mmu-miR-33-5p	3.71611	4.14227	1.11468	0.156629	0.508075	1
mmu-miR-330-5p	4.86955	5.96067	1.22407	0.291686	1	1
mmu-miR-331-3p	12.6661	13.4951	1.06545	0.0914681	1	1
mmu-miR-331-5p	4.76368	2.80988	0.589855	-0.761567	0.573741	1
mmu-miR-339-3p	40.769	43.52	1.06748	0.0942038	0.972892	1
mmu-miR-340-3p	160.139	160.365	1.00141	0.00203184	0.462122	1
mmu-miR-342-3p	151.552	99.9982	0.659826	-0.599843	0.56513	1
mmu-miR-342-5p	103.974	87.2584	0.839234	-0.252856	1	1
mmu-miR-344-3p	27.2246	21.228	0.779734	-0.358946	0.969645	1
mmu-miR-344d-3p	403.411	370.693	0.918896	-0.122027	1	1
mmu-miR-3473a	9.80717	6.35831	0.648333	-0.625193	0.637258	1
mmu-miR-3473f	12.8569	10.1789	0.791709	-0.336958	1	1
mmu-miR-34a-5p	16.993	15.3256	0.901878	-0.148996	1	1
mmu-miR-34b-3p	178.155	198.864	1.11624	0.158647	0.476074	1
mmu-miR-34b-5p	28.6601	20.9048	0.729404	-0.455209	0.700995	1
mmu-miR-34c-5p	233.014	176.862	0.759018	-0.397795	0.606945	1
mmu-miR-350-5p	11.4746	9.49262	0.827275	-0.273562	1	1
mmu-miR-361-5p	122.321	115.946	0.947878	-0.077227	1	1
mmu-miR-365-2-5p	9.361	5.68192	0.606978	-0.720285	1	1
mmu-miR-374b-5p	42.4836	33.528	0.7892	-0.341537	0.503421	1
mmu-miR-375-3p	3.04366	1.9048	0.625826	-0.676166	1	1
mmu-miR-378a-3p	5365.82	6128.52	1.14214	0.191739	0.587427	1
mmu-miR-378a-5p	103.83	79.7771	0.768341	-0.380182	0.49379	1
mmu-miR-378b	81.5308	98.0093	1.20211	0.265573	1	1
mmu-miR-378c	699.918	779.632	1.11389	0.155607	0.6133	1
mmu-miR-378d	472.029	474.796	1.00586	0.00843222	0.527264	1
mmu-miR-3968	20.7627	44.0923	2.12363	1.08653	0.496586	1
mmu-miR-3970	4.39801	2.99807	0.681689	-0.552815	0.971959	1
mmu-miR-421-3p	38.8639	29.2926	0.753723	-0.407894	0.887768	1
mmu-miR-423-3p	2956.85	3263.35	1.10366	0.142292	0.63621	1
mmu-miR-425-3p	9.61436	11.4849	1.19456	0.256478	1	1
mmu-miR-429-3p	1.96053	1.09908	0.560602	-0.834952	0.946317	1
mmu-miR-450a-1-3p	1.21147	0.991482	0.818411	-0.289102	0.831615	1
mmu-miR-450a-5p	325.027	381.281	1.17307	0.230295	1	1
mmu-miR-450b-3p	35.039	35.0824	1.00124	0.00178839	1	1
mmu-miR-450b-5p	11.1861	10.8531	0.97023	-0.0436009	0.853194	1
mmu-miR-452-5p	6.66892	5.81949	0.872628	-0.196561	1	1
mmu-miR-466b-3p	2.42443	3.29385	1.35861	0.442129	0.998236	1
mmu-miR-466c-3p	1.03904	1.41165	1.35861	0.442129	0.856179	1
mmu-miR-466f-3p	1.10742	1.07899	0.974325	-0.0375244	0.95711	1
mmu-miR-466i-5p	71.5034	61.5976	0.861464	-0.215138	1	1
mmu-miR-486a-3p	2.013	2.62852	1.30577	0.384904	0.563007	1
mmu-miR-486a-5p	94.7983	79.0897	0.834294	-0.261372	1	1
mmu-miR-486b-5p	100.131	86.0192	0.859071	-0.219151	1	1
mmu-miR-499-5p	2.29175	1.69126	0.73798	-0.438346	0.553954	1
mmu-miR-500-3p	6.67218	5.99261	0.898148	-0.154975	0.781128	1
mmu-miR-501-3p	524.891	358.761	0.683497	-0.548993	1	1
mmu-miR-503-3p	17.0477	22.1113	1.29702	0.375203	1	1
mmu-miR-503-5p	13.9656	14.1885	1.01596	0.0228497	0.585455	1
mmu-miR-5100	2.68037	2.4689	0.921105	-0.118562	0.79916	1
mmu-miR-5114	9.84377	3.49232	0.354775	-1.49502	0.406378	1
mmu-miR-5119	9.73178	10.6118	1.09042	0.12489	1	1
mmu-miR-5126	149.46	165.12	1.10477	0.143752	1	1
mmu-miR-532-3p	26.0904	19.4151	0.744146	-0.426342	0.436764	1
mmu-miR-532-5p	3570.98	3185.55	0.892066	-0.164777	0.944561	1
mmu-miR-542-3p	51.4816	49.8279	0.967878	-0.0471036	1	1
mmu-miR-5620-5p	1.16798	2.59713	2.22361	1.1529	1	1
mmu-miR-574-5p	939.075	752.78	0.801618	-0.319013	0.51434	1
mmu-miR-598-3p	3.19028	2.97469	0.93242	-0.100948	0.871655	1
mmu-miR-6240	132.64	126.564	0.954193	-0.0676471	0.500072	1
mmu-miR-6395	1.1431	2.48953	2.17789	1.12293	1	1
mmu-miR-6538	25.8024	23.4623	0.90931	-0.137156	1	1
mmu-miR-664-5p	22.1598	9.86932	0.44537	-1.16692	1	1
mmu-miR-669c-5p	5.12173	2.62852	0.51321	-0.96238	1	1
mmu-miR-671-3p	222.878	127.826	0.573522	-0.802079	1	1
mmu-miR-672-5p	79.4582	48.5852	0.611457	-0.709678	1	1
mmu-miR-674-3p	720.491	446.466	0.61967	-0.690429	1	1
mmu-miR-690	34.1142	34.9459	1.02438	0.0347508	0.42234	1
mmu-miR-6952-3p	2.42023	2.3905	0.987713	-0.0178357	0.61319	1
mmu-miR-6952-5p	4.75666	2.37535	0.499373	-1.00181	1	1
mmu-miR-6959-5p	3.64265	1.9092	0.524124	-0.932021	1	1
mmu-miR-6986-5p	3.17155	0.954599	0.300988	-1.73222	0.607843	1
mmu-miR-6988-3p	3.05115	1.55283	0.508933	-0.974452	0.981098	1
mmu-miR-6989-3p	4.21345	1.22676	0.291153	-1.78015	0.467687	1
mmu-miR-7021-5p	1.51057	1.56358	1.03509	0.0497568	1	1
mmu-miR-7042-5p	2.6204	1.88801	0.720503	-0.472925	1	1
mmu-miR-7083-5p	1.8349	2.26446	1.23411	0.30347	1	1
mmu-miR-7118-3p	2.37092	2.83711	1.19663	0.258975	0.545936	1
mmu-miR-7213-5p	1.9394	4.04378	2.08507	1.0601	0.467059	1
mmu-miR-7224-3p	2.33732	5.01682	2.14639	1.10191	0.582574	1
mmu-miR-744-5p	1254.3	1138.09	0.907353	-0.140265	1	1
mmu-miR-760-3p	6.8511	5.7042	0.832596	-0.264311	1	1
mmu-miR-7667-5p	0.706782	2.11888	2.99793	1.58397	1	1
mmu-miR-7689-3p	0.77891	0.8638	1.10899	0.149242	0.707273	1
mmu-miR-7a-5p	587.504	535.386	0.911289	-0.134019	0.650663	1
mmu-miR-8103	8.61628	3.72814	0.432686	-1.20861	1	1
mmu-miR-8111	1.69666	2.61227	1.53966	0.622613	1	1
mmu-miR-8120	2.2553	3.31041	1.46784	0.553692	0.988724	1
mmu-miR-872-3p	100.935	94.9954	0.94115	-0.087504	1	1
mmu-miR-874-3p	0.640668	1.32995	2.07588	1.05373	0.968174	1
mmu-miR-9-5p	13.8818	19.4505	1.40115	0.486613	0.696813	1
mmu-miR-92a-3p	1966.03	1700.75	0.865067	-0.209116	0.41702	1
mmu-miR-92b-3p	444.037	658.344	1.48263	0.568163	0.472606	1
mmu-miR-93-3p	16.6786	13.5631	0.813204	-0.298311	0.559874	1
mmu-miR-93-5p	877.057	878.459	1.0016	0.00230345	1	1
mmu-miR-96-5p	158.168	120.195	0.759915	-0.39609	0.666841	1
mmu-miR-99b-3p	187.781	166.863	0.888605	-0.170386	1	1
mmu-miR-99b-5p	20309.1	12881	0.634247	-0.656884	1	1
