# Supplementary material for: Reproductive tract extracellular vesicles are sufficient to transmit intergenerational stress and program neurodevelopment
Source: Nat Commun. 2020 Mar 20;11:1499. doi: 10.1038/s41467-020-15305-w (PMC7083921; doi:10.1038/s41467-020-15305-w)
Supplement: Supplementary file 8 — Supplementary Data 6 [file 41467_2020_15305_MOESM8_ESM.xlsx]

## Sheet: DC2_EV_4d_proteomics
Uniprot_Accession	Description	Veh.4d.1	Veh.4d.2	Veh.4d.3	Veh.4d.4	Veh.4d.5	Cort.4d.1	Cort.4d.2	Cort.4d.3	Cort.4d.4	Cort.4d.5
A0A087WPD2	Putative RNA-binding protein 15B (Fragment) OS=Mus musculus GN=Rbm15b PE=1 SV=1	3.54009e+08	3.29833e+08	2.75537e+08	2.77315e+08	166942210	3.47207e+08	3.12946e+08	2.68162e+08	2.85395e+08	2.86107e+08
A0A087WR50	Fibronectin OS=Mus musculus GN=Fn1 PE=1 SV=1	8.8744e+07	8.91475e+07	1.17691e+08	1.11473e+08	1.099e+08	7.27492e+07	7.38382e+07	8.77601e+07	9.48537e+07	8.73474e+07
A0A0A0MQA5	Tubulin alpha chain (Fragment) OS=Mus musculus GN=Tuba4a PE=1 SV=1	829394	858140	689547	845778	906998	620352	898871	1.31574e+06	1.07176e+06	850383
A0A0A0MQD1	Tudor domain-containing protein 7 OS=Mus musculus GN=Tdrd7 PE=1 SV=1	4.81837e+06	6.27873e+06	3.46284e+06	3.70217e+06	2.97532e+06	4.58519e+06	6.14567e+06	2294911	4.4754e+06	2.60543e+06
A0A0A0MQF6	Glyceraldehyde-3-phosphate dehydrogenase OS=Mus musculus GN=Gapdh PE=1 SV=1	3.07722e+06	4.15067e+06	3.22511e+06	4.98823e+06	3.73938e+06	4.63151e+06	4.65776e+06	8.01055e+06	5.92495e+06	4.45156e+06
A0A0N4SVU1	Predicted gene 7298 OS=Mus musculus GN=Gm7298 PE=4 SV=1	1.63516e+08	2.05306e+08	2.1436e+08	3.50604e+08	2.15377e+08	1.78655e+08	2.13502e+08	448707350	3.5279e+08	3.1971e+08
A0A0R4J0I9	Low density lipoprotein receptor-related protein 1 OS=Mus musculus GN=Lrp1 PE=1 SV=1	7.43019e+06	6.56899e+06	6.39949e+06	7.77448e+06	7.69702e+06	8.4706e+06	1.07432e+07	1.51122e+07	1.32902e+07	1.18116e+07
A0A1B0GSX0	L-lactate dehydrogenase OS=Mus musculus GN=Ldha PE=1 SV=1	1.07889e+06	1.25761e+06	1.17072e+06	1.49587e+06	1.09696e+06	887521	823310	2.41137e+06	1.60081e+06	1.56455e+06
A0A1L1SSH9	SPARC OS=Mus musculus GN=Sparc PE=1 SV=1	8.9765e+06	9.55883e+06	8.5419e+06	8.66284e+06	6.27151e+06	7.07857e+06	8.20156e+06	6.65091e+06	6.19849e+06	7.29551e+06
A0A1L1SV25	Alpha-actinin-4 OS=Mus musculus GN=Actn4 PE=1 SV=1	179332	168056	82939.7	158659	531199	107886	104329	94726.1	70446.8	118923
A0A1W2P768	Histone H3.2 OS=Mus musculus GN=Hist2h3c1 PE=1 SV=1	1.22647e+08	143072881	1.88727e+08	1.4954e+08	242627379	1.49626e+08	6.77548e+07	4.69432e+07	6.37732e+07	7.44244e+07
A2AEY2	Four and a half LIM domains 1, isoform CRA_c OS=Mus musculus GN=Fhl1 PE=1 SV=1
A2AL36	Centriolin OS=Mus musculus GN=Cntrl PE=1 SV=2	1.80575e+08	1.51016e+08	1.72386e+08	1.71408e+08	1.38064e+08	1.61217e+08	2.04129e+08	214963144	1.7681e+08	2.68285e+08
A2AQ07	Tubulin beta-1 chain OS=Mus musculus GN=Tubb1 PE=1 SV=1
A2BIE1	Glutamine and serine-rich 1 OS=Mus musculus GN=Qser1 PE=1 SV=2
A8DUK4	Beta-globin OS=Mus musculus GN=Hbb-bs PE=1 SV=1	5.28595e+07	5.25887e+07	4.41073e+07	5.20158e+07	3.82347e+07	5.20489e+07	5.54384e+07	7.14964e+07	6.19306e+07	5.8372e+07
A9JTY7	MCG119409 OS=Mus musculus GN=Sprr2b PE=2 SV=1	545718	403649	594901	179084	808496	261959	202631	299845	173662	227447
B1AQ77	Keratin 15, isoform CRA_a OS=Mus musculus GN=Krt15 PE=1 SV=1	1.66434e+06	1.59181e+06	2.36232e+06	1.91648e+06	1.8077e+06
B2RPU2	Pleckstrin homology domain-containing family D member 1 OS=Mus musculus GN=Plekhd1 PE=1 SV=1	2.61303e+06	2.04309e+06	1.97219e+06	2.13105e+06	1.26169e+06	2.19013e+06	1.71707e+06	2.2372e+06	1.78917e+06	2.63173e+06
B8JJN0	Predicted gene 20547 OS=Mus musculus GN=Gm20547 PE=3 SV=1
C0HKE6	Histone H2A type 1-I OS=Mus musculus GN=Hist1h2ai PE=1 SV=1	1.8496e+07	1.82964e+07	1.30913e+07	1.52732e+07	1.06664e+07	2.02904e+07	1.58179e+07	1.20992e+07	1.31918e+07	1.10663e+07
D3YUM8	Proteasome subunit beta type OS=Mus musculus GN=Gm4950 PE=1 SV=1	335817	514639	562283	610485	546581	281677	378726	754813	703169	673160
D3YXF5	Complement component 7 OS=Mus musculus GN=C7 PE=1 SV=2	1.96387e+06	1.41847e+06	2.52108e+06	2.91163e+06	1.60704e+06	2.31207e+06	1.46668e+06	5.24321e+06	4.96504e+06	2.94906e+06
D3Z1V4	Phosphatidylethanolamine-binding protein 1 OS=Mus musculus GN=Pebp1 PE=1 SV=1
E9PV24	Fibrinogen alpha chain OS=Mus musculus GN=Fga PE=1 SV=1	1.45057e+06	2.05846e+06	1.32104e+06	1.3423e+06	830691	1.62051e+06	1.44126e+06	804635	1.61067e+06	1.39193e+06
E9PYN1	Cell adhesion molecule 1 OS=Mus musculus GN=Cadm1 PE=1 SV=1
E9PZ16	Basement membrane-specific heparan sulfate proteoglycan core protein OS=Mus musculus GN=Hspg2 PE=1 SV=1	8.55213e+07	7.63049e+07	7.29229e+07	8.58491e+07	7.24562e+07	6.83031e+07	6.61948e+07	9.93345e+07	8.50401e+07	8.03432e+07
E9PZD8	Ceruloplasmin OS=Mus musculus GN=Cp PE=1 SV=1	456241	753564	621415	770378	572521	1.50606e+06	1.87384e+06	1.76083e+06	1.53854e+06	1.44937e+06
E9Q035	Predicted gene 20425 OS=Mus musculus GN=Gm20425 PE=4 SV=1	2.95556e+07	2.25033e+07	1.81547e+07	2.20469e+07	1.6834e+07	2.71224e+07	2.47706e+07	3.13384e+07	2.12652e+07	2.28816e+07
E9Q0F0	Keratin 78 OS=Mus musculus GN=Krt78 PE=1 SV=1	7.94242e+06	1.04099e+07	2.50845e+07	2.81539e+07	6.16962e+07	2.48112e+07	9.27708e+06	1.04925e+07	2.08127e+07	1.79876e+07
E9Q414	Apolipoprotein B-100 OS=Mus musculus GN=Apob PE=1 SV=1	1.45809e+06	2.10234e+06	1.25502e+06	1.64805e+06	956647	1.30493e+06	2.19273e+06	1.57707e+06	1.46833e+06	1.39372e+06
E9Q557	Desmoplakin OS=Mus musculus GN=Dsp PE=1 SV=1	1.5169e+06	1.30955e+06	1.46624e+06	1.18114e+06	1.39482e+06	64017.9	65273.9	64295.5	42233	78763
E9Q5D9	Insulin-like growth factor-binding protein 7 OS=Mus musculus GN=Igfbp7 PE=1 SV=1	245473	161109	130888	135659	153785	95625.5	120849	84689.3	96411.3	96413.9
E9Q6I2	Interleukin-1 receptor accessory protein OS=Mus musculus GN=Il1rap PE=1 SV=1
E9QN70	Laminin subunit beta-1 OS=Mus musculus GN=Lamb1 PE=1 SV=1	291615	173948	219083	266195	210973	334487	354811	277467	376596	449333
E9QNP0	KxDL motif-containing protein 1 OS=Mus musculus GN=Kxd1 PE=1 SV=1	1.07376e+07	1.3932e+07	1.59757e+07	8.86378e+06	1.79844e+07	1.88619e+07	6.09753e+06	5.02786e+06	6.23844e+06	5.11245e+06
E9QPX1	Collagen alpha-1(XVIII) chain OS=Mus musculus GN=Col18a1 PE=1 SV=1	1.75318e+07	1.31793e+07	1.53242e+07	1.43337e+07	1.29686e+07	8.35896e+06	8.26323e+06	1.02485e+07	9.09475e+06	9.02201e+06
F6T4M4	Serine/arginine repetitive matrix protein 1 (Fragment) OS=Mus musculus GN=Srrm1 PE=1 SV=1	4.31454e+08	4.36736e+08	4.9195e+08	3.755e+08	3.66455e+08	4.31418e+08	6.20573e+08	265046368	4.66475e+08	5.8263e+08
F6W687	Non-histone chromosomal protein HMG-17 (Fragment) OS=Mus musculus GN=Hmgn2 PE=1 SV=1
F7BPE8	Zinc finger with KRAB and SCAN domains 2 (Fragment) OS=Mus musculus GN=Zkscan2 PE=4 SV=1
F8WGL3	Cofilin-1 OS=Mus musculus GN=Cfl1 PE=1 SV=1	537423	663467	591307	657378	667704	672532	636705	842928	523621	598325
G3X8T3	Carboxypeptidase OS=Mus musculus GN=Ctsa PE=1 SV=1	62527.3	39723.4	52723.3	56218.4	71596.8
G3X8T9	Serine (Or cysteine) peptidase inhibitor, clade A, member 3N, isoform CRA_a OS=Mus musculus GN=Serpina3n PE=1 SV=1	949950	883303	931075	619402	642688	813268	1.24301e+06	540193	917088	931441
G3X977	Inter-alpha trypsin inhibitor, heavy chain 2 OS=Mus musculus GN=Itih2 PE=1 SV=1	3.70964e+08	3.11207e+08	2.54635e+08	2.9792e+08	228323701	2.96946e+08	3.28845e+08	3.35364e+08	3.09909e+08	3.00245e+08
G5E899	Plasminogen activator inhibitor 1 OS=Mus musculus GN=Serpine1 PE=1 SV=1	2.5284e+06	2.62601e+06	2.15198e+06	2.75294e+06	1.97809e+06	1.68721e+06	2.0991e+06	1.90561e+06	1.98887e+06	1.73882e+06
J3QPG5	Prosaposin OS=Mus musculus GN=Psap PE=1 SV=1	5.35728e+06	5.40056e+06	3.39929e+06	4.99261e+06	5.12974e+06	4.24987e+06	3.90603e+06	4.94024e+06	4.1474e+06	3.53502e+06
O08710	Thyroglobulin OS=Mus musculus GN=Tg PE=1 SV=3	562160	746403	593802	1.01085e+06	574884	578354	721588	2321938	1.75463e+06	1.24567e+06
O09159	Lysosomal alpha-mannosidase OS=Mus musculus GN=Man2b1 PE=1 SV=4	816978	872570	236650	852031	828898	779203	1.07478e+06	1.09193e+06	1.13986e+06	452185
O35490	Betaine--homocysteine S-methyltransferase 1 OS=Mus musculus GN=Bhmt PE=1 SV=1	1.1988e+08	1.08197e+08	7.33574e+07	1.14033e+08	5.65939e+07	1.17124e+08	1.35356e+08	101271420	7.9629e+07	7.84138e+07
O35639	Annexin A3 OS=Mus musculus GN=Anxa3 PE=1 SV=4	2.46334e+06	2.59829e+06	2.21745e+06	2.25603e+06	1.57235e+06	1.85994e+06	2.53029e+06	2.15071e+06	1.65665e+06	1.6902e+06
O54962	Barrier-to-autointegration factor OS=Mus musculus GN=Banf1 PE=1 SV=1
O70423	Membrane primary amine oxidase OS=Mus musculus GN=Aoc3 PE=1 SV=3	1.96634e+06	1.5039e+06	1.44762e+06	1.61187e+06	1.26162e+06	1.49725e+06	1.78698e+06	2.15473e+06	2.10921e+06	1.50968e+06
O70435	Proteasome subunit alpha type-3 OS=Mus musculus GN=Psma3 PE=1 SV=3
O88342	WD repeat-containing protein 1 OS=Mus musculus GN=Wdr1 PE=1 SV=3
O88569	Heterogeneous nuclear ribonucleoproteins A2/B1 OS=Mus musculus GN=Hnrnpa2b1 PE=1 SV=2
O88783	Coagulation factor V OS=Mus musculus GN=F5 PE=1 SV=1	2.1442e+06	2.69198e+06	2.04446e+06	2.89721e+06	2.13656e+06	3.05261e+06	1.66772e+06	3.91034e+06	3.72354e+06	3.06477e+06
O88844	Isocitrate dehydrogenase [NADP] cytoplasmic OS=Mus musculus GN=Idh1 PE=1 SV=2						1.66138e+06	1.92547e+06	1.88305e+06	1.81677e+06	1.74048e+06
O89017	Legumain OS=Mus musculus GN=Lgmn PE=1 SV=1
P00687	Alpha-amylase 1 OS=Mus musculus GN=Amy1 PE=1 SV=2	3.53542e+06	2.74898e+06	2.95813e+06	3.28229e+06	2.57426e+06	2.61504e+06	3.5966e+06	2.59857e+06	3.11872e+06	2.3489e+06
P01027	Complement C3 OS=Mus musculus GN=C3 PE=1 SV=3	8.92875e+07	8.78705e+07	7.63784e+07	9.91534e+07	7.48921e+07	8.08366e+07	9.49143e+07	119441860	1.10246e+08	9.71859e+07
P01029	Complement C4-B OS=Mus musculus GN=C4b PE=1 SV=3	2.20486e+06	1.4084e+06	1.59126e+06	1.42117e+06	1.48421e+06	2.15835e+06	2.26502e+06	2.71068e+06	1.96371e+06	1.9577e+06
P01887	Beta-2-microglobulin OS=Mus musculus GN=B2m PE=1 SV=2	1.52728e+06	1.48634e+06	1.34465e+06	1.20763e+06	1.24371e+06	833645	640338	570442	705446	785825
P01942	Hemoglobin subunit alpha OS=Mus musculus GN=Hba PE=1 SV=2	1.32591e+08	1.31342e+08	8.672e+07	1.16611e+08	8.34994e+07	1.19838e+08	1.16192e+08	1.44542e+08	1.15886e+08	8.58288e+07
P02104	Hemoglobin subunit epsilon-Y2 OS=Mus musculus GN=Hbb-y PE=1 SV=2	1.16029e+08	9.57773e+07	7.58488e+07	1.08399e+08	7.21646e+07	1.09085e+08	9.74794e+07	1.64016e+08	1.13675e+08	1.00663e+08
P02535	Keratin, type I cytoskeletal 10 OS=Mus musculus GN=Krt10 PE=1 SV=3	1.46896e+08	1.45985e+08	1.74456e+08	1.83044e+08	4.05455e+08	1.46389e+08	1.45048e+08	1.3872e+08	1.46225e+08	1.43722e+08
P02798	Metallothionein-2 OS=Mus musculus GN=Mt2 PE=1 SV=2	4.27567e+06	3.55791e+06	4.19689e+06	4.71754e+06	3.84367e+06	5.09496e+06	4.90527e+06	2202322	3.096e+06	5.12643e+06
P04104	Keratin, type II cytoskeletal 1 OS=Mus musculus GN=Krt1 PE=1 SV=4	4.81782e+08	4.84726e+08	3.90832e+08	4.40242e+08	4.08996e+08	4.55389e+08	5.13349e+08	3.66659e+08	4.24001e+08	3.24363e+08
P05213	Tubulin alpha-1B chain OS=Mus musculus GN=Tuba1b PE=1 SV=2	406832	403624	282579	273770	519539	346615	285991	594539	554124	343794
P06684	Complement C5 OS=Mus musculus GN=C5 PE=1 SV=2	532651	245864	324330	393480	366763	571756	787017	673656	734741	768613
P06797	Cathepsin L1 OS=Mus musculus GN=Ctsl PE=1 SV=2
P07309	Transthyretin OS=Mus musculus GN=Ttr PE=1 SV=1	858266	760622	961174	1.09198e+06	363095	699836	1.17875e+06	629373	1.07551e+06	596958
P07356	Annexin A2 OS=Mus musculus GN=Anxa2 PE=1 SV=2	2.09753e+06	1.02664e+06	1.47271e+06	1.11378e+06	1.3517e+06	1.02397e+06	1.12194e+06	982172	1.52365e+06	778082
P07724	Serum albumin OS=Mus musculus GN=Alb PE=1 SV=3	5683935868	6020857377	5185321506	5432192010	4463344828	5790245098	6471697220	5506781525	6138354546	5911359211
P07744	Keratin, type II cytoskeletal 4 OS=Mus musculus GN=Krt4 PE=1 SV=2	1.12343e+06	1.65291e+06	1.15401e+06	1.93938e+06	1.83084e+06	2.4044e+06	1.56587e+06	1.24869e+06	1.50825e+06	892386
P07901	Heat shock protein HSP 90-alpha OS=Mus musculus GN=Hsp90aa1 PE=1 SV=4
P08121	Collagen alpha-1(III) chain OS=Mus musculus GN=Col3a1 PE=1 SV=4	2.49409e+06	2.34034e+06	2.78178e+06	2.74594e+06	2.02034e+06	2.44963e+06	2.98792e+06	3.3237e+06	3.22472e+06	3.73825e+06
P09055	Integrin beta-1 OS=Mus musculus GN=Itgb1 PE=1 SV=1	432382	475236	408315	480465	382776	307855	265220	739800	528063	461320
P09405	Nucleolin OS=Mus musculus GN=Ncl PE=1 SV=2	556649	681499	767150	668619	706376	692941	675030	660508	436206	670940
P09411	Phosphoglycerate kinase 1 OS=Mus musculus GN=Pgk1 PE=1 SV=4	232227	333772	115885	320159	309962	436398	220086	689121	401608	290244
P09528	Ferritin heavy chain OS=Mus musculus GN=Fth1 PE=1 SV=2	702140	847829	600582	632610	857761	640376	1.35029e+06	1.25054e+06	1.17751e+06	1.13029e+06
P09535	Insulin-like growth factor II OS=Mus musculus GN=Igf2 PE=1 SV=1	1.12001e+06	1.21298e+06	1.30209e+06	896670	1.04111e+06	1.12411e+06	1.6982e+06	727560	1.16105e+06	1.2961e+06
P0C0S6	Histone H2A.Z OS=Mus musculus GN=H2afz PE=1 SV=2	2.09747e+07	2.29089e+07	2.91636e+07	2.22897e+07	4.25545e+07	1.91132e+07	8.52141e+06	6.23094e+06	1.02758e+07	1.00854e+07
P10107	Annexin A1 OS=Mus musculus GN=Anxa1 PE=1 SV=2	2.01481e+07	1.40516e+07	1.641e+07	1.61779e+07	1.04982e+07	1.74063e+07	1.41755e+07	2.07497e+07	1.39036e+07	1.67088e+07
P10126	Elongation factor 1-alpha 1 OS=Mus musculus GN=Eef1a1 PE=1 SV=3
P10493	Nidogen-1 OS=Mus musculus GN=Nid1 PE=1 SV=2	282001	300466	282871	466976	323199	163664	262750	368134	258485	280064
P10605	Cathepsin B OS=Mus musculus GN=Ctsb PE=1 SV=2	1.99845e+06	2.09569e+06	1.69125e+06	1.87447e+06	1.72161e+06	1.34655e+06	1.50101e+06	957212	1.29832e+06	986057
P10630	Eukaryotic initiation factor 4A-II OS=Mus musculus GN=Eif4a2 PE=1 SV=2	1.24183e+06	1.10753e+06	960149	904625	916787	1.03799e+06	570890	1.00093e+06	1.23304e+06	759417
P10639	Thioredoxin OS=Mus musculus GN=Txn PE=1 SV=3
P10922	Histone H1.0 OS=Mus musculus GN=H1f0 PE=2 SV=4	3.57482e+06	3.51073e+06	8.59712e+06	3.07561e+06	9.22038e+06	4.95101e+06	1.24922e+06	1.30374e+06	916621	1.41905e+06
P11087	Collagen alpha-1(I) chain OS=Mus musculus GN=Col1a1 PE=1 SV=4	7.0703e+06	6.94143e+06	4.50108e+06	6.27696e+06	5.15912e+06	5.62277e+06	6.3774e+06	6.94818e+06	6.10444e+06	6.80425e+06
P11370	Retrovirus-related Env polyprotein from Fv-4 locus OS=Mus musculus GN=Fv4 PE=1 SV=2
P11679	Keratin, type II cytoskeletal 8 OS=Mus musculus GN=Krt8 PE=1 SV=4
P12265	Beta-glucuronidase OS=Mus musculus GN=Gusb PE=1 SV=2
P12382	ATP-dependent 6-phosphofructokinase, liver type OS=Mus musculus GN=Pfkl PE=1 SV=4	155397	174371	138806	194160	89271.3	142777	152615	255188	275596	169321
P13020	Gelsolin OS=Mus musculus GN=Gsn PE=1 SV=3	3.32532e+07	2.94105e+07	2.7247e+07	2.94148e+07	2.20496e+07	2.86162e+07	3.04216e+07	3.15332e+07	2.82165e+07	2.6563e+07
P14069	Protein S100-A6 OS=Mus musculus GN=S100a6 PE=1 SV=3	3.58275e+06	4.14685e+06	3.25629e+06	3.67625e+06	4.07171e+06	2.98634e+06	2.06336e+06	3312306	1.6428e+06	2.15089e+06
P14152	Malate dehydrogenase, cytoplasmic OS=Mus musculus GN=Mdh1 PE=1 SV=3	187464	247469	235779	294425	186894	228326	321642	201151	227144	199723
P14602	Heat shock protein beta-1 OS=Mus musculus GN=Hspb1 PE=1 SV=3	152030	162449	156496	157166	165574	265145	171329	328775	253074	207115
P15532	Nucleoside diphosphate kinase A OS=Mus musculus GN=Nme1 PE=1 SV=1
P16125	L-lactate dehydrogenase B chain OS=Mus musculus GN=Ldhb PE=1 SV=2
P16460	Argininosuccinate synthase OS=Mus musculus GN=Ass1 PE=1 SV=1						789581	621233	649134	524787	285490
P17182	Alpha-enolase OS=Mus musculus GN=Eno1 PE=1 SV=3	253679	417217	406806	322482	428390	332499	302222	366889	433641	300868
P17742	Peptidyl-prolyl cis-trans isomerase A OS=Mus musculus GN=Ppia PE=1 SV=2	2.09339e+06	2.44731e+06	2.19261e+06	2.06592e+06	2.40427e+06	2.23885e+06	1.86104e+06	1.97357e+06	1.60506e+06	1.62504e+06
P17751	Triosephosphate isomerase OS=Mus musculus GN=Tpi1 PE=1 SV=4	217486	249722	282928	224766	131931	255195	209091	213260	244231	236775
P18242	Cathepsin D OS=Mus musculus GN=Ctsd PE=1 SV=1	980284	717344	759219	868709	619089	734569	579712	1.07428e+06	827809	645400
P19221	Prothrombin OS=Mus musculus GN=F2 PE=1 SV=1	1.47945e+07	1.43083e+07	1.35868e+07	1.29583e+07	1.29523e+07	1.49321e+07	1.61094e+07	2.61633e+07	1.98918e+07	1.85871e+07
P20152	Vimentin OS=Mus musculus GN=Vim PE=1 SV=3	1.97832e+06	1.58479e+06	1.769e+06	2.25879e+06	1.89959e+06	774417	1.23721e+06	972518	1.04079e+06	1.0356e+06
P20263	POU domain, class 5, transcription factor 1 OS=Mus musculus GN=Pou5f1 PE=1 SV=1
P20918	Plasminogen OS=Mus musculus GN=Plg PE=1 SV=3	3.32412e+06	2.03408e+06	2.86414e+06	2.49079e+06	1.82108e+06	2.37285e+06	2.03924e+06	4.50963e+06	2.35897e+06	3.65308e+06
P21460	Cystatin-C OS=Mus musculus GN=Cst3 PE=1 SV=2	2.61145e+06	1.85044e+06	2.03235e+06	2.21053e+06	1.80259e+06	2.31737e+06	3.47033e+06	2.95027e+06	2.50081e+06	2.31309e+06
P21956	Lactadherin OS=Mus musculus GN=Mfge8 PE=1 SV=3	5.35555e+07	5.21878e+07	5.2275e+07	4.58359e+07	3.94994e+07	1.58502e+08	1.38209e+08	2.24222e+08	171953102	1.5501e+08
P24369	Peptidyl-prolyl cis-trans isomerase B OS=Mus musculus GN=Ppib PE=1 SV=2
P26041	Moesin OS=Mus musculus GN=Msn PE=1 SV=3	230376	352788	353602	261399	298801	278540	285752	330666	309906	279346
P27661	Histone H2AX OS=Mus musculus GN=H2afx PE=1 SV=2	567841	601085	881206	621467	777070	965844	187510	231552	248719	215324
P29391	Ferritin light chain 1 OS=Mus musculus GN=Ftl1 PE=1 SV=2	818393	844327	680158	698149	706966	709690	703496	848918	779256	896607
P29699	Alpha-2-HS-glycoprotein OS=Mus musculus GN=Ahsg PE=1 SV=1	1129447785	8.11279e+08	1112023257	9.69099e+08	7.09575e+08	1024274978	1037526249	1492087252	9.66527e+08	1331631255
P30412	Peptidyl-prolyl cis-trans isomerase C OS=Mus musculus GN=Ppic PE=1 SV=1	510740	393106	573108	387985	418859	277217	397049	363759	324034	324048
P32261	Antithrombin-III OS=Mus musculus GN=Serpinc1 PE=1 SV=1	7.5168e+07	7.91736e+07	6.18125e+07	7.48647e+07	5.08089e+07	8.15023e+07	7.94175e+07	6.79291e+07	6.86817e+07	6.84724e+07
P35396	Peroxisome proliferator-activated receptor delta OS=Mus musculus GN=Ppard PE=2 SV=1	1.83884e+07	1.56044e+07	1.2593e+07	1.3082e+07	9.56301e+06	1.5949e+07	1.6273e+07	14553441	1.2937e+07	1.14008e+07
P35700	Peroxiredoxin-1 OS=Mus musculus GN=Prdx1 PE=1 SV=1	511482	617663	511656	548177	790109	483689	578808	859048	488780	416996
P37889	Fibulin-2 OS=Mus musculus GN=Fbln2 PE=1 SV=2	604157	804486	717180	726784	576268	393800	792876	396425	754672	474456
P43025	Tetranectin OS=Mus musculus GN=Clec3b PE=1 SV=2	3.25584e+06	2.54922e+06	2.67048e+06	2.47726e+06	1.89765e+06	2.93011e+06	2.83208e+06	3.14755e+06	2.19054e+06	2.88321e+06
P43274	Histone H1.4 OS=Mus musculus GN=Hist1h1e PE=1 SV=2	7.6912e+06	1.09402e+07	1.41654e+07	7.08886e+06	1.86661e+07	1.12168e+07	4.29626e+06	2.03392e+06	4.73849e+06	2.99483e+06
P43275	Histone H1.1 OS=Mus musculus GN=Hist1h1a PE=1 SV=2	4.20729e+06	4.77861e+06	7.3305e+06	3.45114e+06	9.19163e+06	5.65878e+06	5.61815e+06	5.13224e+06	5.31402e+06	4.90523e+06
P43276	Histone H1.5 OS=Mus musculus GN=Hist1h1b PE=1 SV=2	1.09852e+07	1.1903e+07	1.60468e+07	8.76951e+06	1.95432e+07	8.64358e+06	3.52158e+06	3.23897e+06	3.55413e+06	2.87518e+06
P43277	Histone H1.3 OS=Mus musculus GN=Hist1h1d PE=1 SV=2	3.70446e+07	3.81424e+07	7.64998e+07	3.58871e+07	8.59989e+07	5.09761e+07	2.4754e+07	2.70345e+07	2.60579e+07	2.87364e+07
P47877	Insulin-like growth factor-binding protein 2 OS=Mus musculus GN=Igfbp2 PE=2 SV=2	4.18633e+07	2.90759e+07	3.99465e+07	3.66471e+07	2.69658e+07	3.79446e+07	3.75995e+07	4.67527e+07	3.22746e+07	5.16537e+07
P48036	Annexin A5 OS=Mus musculus GN=Anxa5 PE=1 SV=1	211103	175571	233999	194964	316370
P49182	Heparin cofactor 2 OS=Mus musculus GN=Serpind1 PE=1 SV=1	4.33221e+06	7.00397e+06	5.65792e+06	3.98184e+06	3.14155e+06	4.31066e+06	8.065e+06	5.1832e+06	7.00139e+06	6.44328e+06
P49722	Proteasome subunit alpha type-2 OS=Mus musculus GN=Psma2 PE=1 SV=3	166246	152960	189821	187138	183781	97941.8	111642	142389	185284	97472.7
P50247	Adenosylhomocysteinase OS=Mus musculus GN=Ahcy PE=1 SV=3	3.009e+06	4.09963e+06	3.44633e+06	4.19764e+06	3.30472e+06	5.1762e+06	4.89272e+06	9.10275e+06	6.58702e+06	5.47043e+06
P50446	Keratin, type II cytoskeletal 6A OS=Mus musculus GN=Krt6a PE=1 SV=3	4.69123e+06	5.3269e+06	4.30433e+06	5.09763e+06	1.00543e+07
P50543	Protein S100-A11 OS=Mus musculus GN=S100a11 PE=1 SV=1	77470.9	89644.7	82937.7	73710.3	83829.4	84125.8	39368.5	82157.2	110862	57998.9
P51885	Lumican OS=Mus musculus GN=Lum PE=1 SV=2	1.60612e+07	1.54598e+07	1.35866e+07	1.30192e+07	1.01023e+07	1.35291e+07	1.83246e+07	1.16248e+07	1.43593e+07	1.30995e+07
P52480	Pyruvate kinase PKM OS=Mus musculus GN=Pkm PE=1 SV=4	6.33874e+06	5.72657e+06	5.43349e+06	6.41652e+06	4.70756e+06	4.97599e+06	6.91849e+06	6.78026e+06	5.58266e+06	4.69916e+06
P55065	Phospholipid transfer protein OS=Mus musculus GN=Pltp PE=1 SV=1	457304	424230	289627	366077	316634	386617	398900	862620	781710	761321
P60710	Actin, cytoplasmic 1 OS=Mus musculus GN=Actb PE=1 SV=1	4.98378e+07	4.64955e+07	4.49519e+07	5.024e+07	4.63676e+07	5.47416e+07	5.06265e+07	6.00997e+07	5.74428e+07	4.58456e+07
P61205	ADP-ribosylation factor 3 OS=Mus musculus GN=Arf3 PE=2 SV=2	719465	750115	801433	715997	572703	651680	670501	846155	708850	641485
P61982	14-3-3 protein gamma OS=Mus musculus GN=Ywhag PE=1 SV=2	95255.4	48647.9	112869	90542	83712.3	59465.6	32714	46514.3	37479.2	48528.3
P62259	14-3-3 protein epsilon OS=Mus musculus GN=Ywhae PE=1 SV=1	660986	714303	967255	526042	560018	942479	751507	954432	791216	564074
P62737	Actin, aortic smooth muscle OS=Mus musculus GN=Acta2 PE=1 SV=1	3.88936e+06	3.62672e+06	3.37251e+06	3.71765e+06	2.96938e+06	3.38093e+06	4.14315e+06	5.78793e+06	4.73543e+06	3.47116e+06
P62806	Histone H4 OS=Mus musculus GN=Hist1h4a PE=1 SV=2	9.22982e+08	9.52484e+08	1363984432	9.14312e+08	1479724265	973940893	4.23658e+08	285737412	4.28296e+08	4.57812e+08
P62827	GTP-binding nuclear protein Ran OS=Mus musculus GN=Ran PE=1 SV=3	1.96365e+07	2.12491e+07	9.54634e+06	1.36543e+07	9.50742e+06	1.97149e+07	1.79129e+07	8812599	1.12636e+07	6.97736e+06
P62835	Ras-related protein Rap-1A OS=Mus musculus GN=Rap1a PE=1 SV=1	75347.5	87079.9	57224.1	55918.9	56694.9	56702.9	46038.5	156055	142839	74506.7
P62962	Profilin-1 OS=Mus musculus GN=Pfn1 PE=1 SV=2	1.43777e+06	1.76703e+06	1.61155e+06	1.46136e+06	944332	1.14042e+06	1.07953e+06	1.64073e+06	1.02672e+06	1.0513e+06
P63017	Heat shock cognate 71 kDa protein OS=Mus musculus GN=Hspa8 PE=1 SV=1	4.08416e+06	4.09777e+06	3.31161e+06	4.20711e+06	3.80699e+06	3.52864e+06	2.66986e+06	3.52909e+06	3.13612e+06	3.11369e+06
P63101	14-3-3 protein zeta/delta OS=Mus musculus GN=Ywhaz PE=1 SV=1	1.19755e+06	1.28286e+06	1.09572e+06	1.05368e+06	1.03696e+06	1.06099e+06	1.03032e+06	897363	1.00162e+06	918530
P82198	Transforming growth factor-beta-induced protein ig-h3 OS=Mus musculus GN=Tgfbi PE=1 SV=1	3.01469e+07	2.38061e+07	2.26665e+07	1.87947e+07	1.70108e+07	2.49811e+07	2.78922e+07	19379410	1.99759e+07	1.51529e+07
P97298	Pigment epithelium-derived factor OS=Mus musculus GN=Serpinf1 PE=1 SV=2	1.7949e+07	2.52695e+07	1.78198e+07	3.59376e+07	2.99765e+07	4.46274e+07	2.14358e+07	3.08571e+07	2.17235e+07	3.18425e+07
P97321	Prolyl endopeptidase FAP OS=Mus musculus GN=Fap PE=1 SV=1	203059	141672	128965	147641	125155	163583	143247	118702	149859	207555
P97326	Cadherin-6 OS=Mus musculus GN=Cdh6 PE=1 SV=2
P97350	Plakophilin-1 OS=Mus musculus GN=Pkp1 PE=1 SV=1
Q00175	Progesterone receptor OS=Mus musculus GN=Pgr PE=1 SV=2	6.85393e+08	6.16062e+08	4.31276e+08	4.33704e+08	3.58392e+08	5.9015e+08	6.13292e+08	3.39895e+08	4.1175e+08	349508363
Q00623	Apolipoprotein A-I OS=Mus musculus GN=Apoa1 PE=1 SV=2	2.95704e+08	209236941	1.83392e+08	2.3346e+08	1.46043e+08	2.45216e+08	2.38583e+08	2.81233e+08	2.2037e+08	1.93827e+08
Q01149	Collagen alpha-2(I) chain OS=Mus musculus GN=Col1a2 PE=1 SV=2	1.10976e+06	852077	782588	866567	586473	1.04915e+06	1.07329e+06	1.20732e+06	835366	1.06333e+06
Q01339	Beta-2-glycoprotein 1 OS=Mus musculus GN=Apoh PE=1 SV=1	1.36567e+07	1.32098e+07	1.18574e+07	1.15877e+07	8.5331e+06	1.20488e+07	1.57853e+07	11475099	1.4964e+07	1.36772e+07
Q01853	Transitional endoplasmic reticulum ATPase OS=Mus musculus GN=Vcp PE=1 SV=4	117387	107233	120810	194689	251070	77992.6	44094	124734	153811	109684
Q02257	Junction plakoglobin OS=Mus musculus GN=Jup PE=1 SV=3	3.7015e+06	4.54151e+06	3.52845e+06	3.35057e+06	2.48898e+06	1.73935e+06	2.16255e+06	2.83333e+06	2.40982e+06	4.70102e+06
Q02819	Nucleobindin-1 OS=Mus musculus GN=Nucb1 PE=1 SV=2	5.98266e+06	5.4032e+06	4.85258e+06	5.48018e+06	2.94601e+06	5.28456e+06	6.79218e+06	6495677	6.30565e+06	3.90024e+06
Q04750	DNA topoisomerase 1 OS=Mus musculus GN=Top1 PE=1 SV=2
Q04857	Collagen alpha-1(VI) chain OS=Mus musculus GN=Col6a1 PE=1 SV=1	1.66233e+06	2.49447e+06	2.13996e+06	1.62868e+06	1.22454e+06	1.75285e+06	2.4268e+06	1.23512e+06	1.8297e+06	1.86256e+06
Q07113	Cation-independent mannose-6-phosphate receptor OS=Mus musculus GN=Igf2r PE=1 SV=1	5.98668e+06	5.50922e+06	5.82476e+06	7.12674e+06	4.1983e+06	5.7871e+06	6.6934e+06	8.17581e+06	6.19291e+06	6.47964e+06
Q07797	Galectin-3-binding protein OS=Mus musculus GN=Lgals3bp PE=1 SV=1	654734	1.30212e+06	1.0057e+06	727832	776798	1.06762e+06	1.93211e+06	929026	1.1574e+06	913681
Q08189	Protein-glutamine gamma-glutamyltransferase E OS=Mus musculus GN=Tgm3 PE=1 SV=2
Q08761	Vitamin K-dependent protein S OS=Mus musculus GN=Pros1 PE=2 SV=1	1.6717e+06	1.57099e+06	1.16932e+06	1.14258e+06	1.02607e+06	1.37552e+06	1.60458e+06	1.13351e+06	1.60032e+06	1.08031e+06
Q08879	Fibulin-1 OS=Mus musculus GN=Fbln1 PE=1 SV=2	1.51899e+06	1.72656e+06	1.33709e+06	1.62449e+06	1.27046e+06	1.57861e+06	1.63705e+06	1.60781e+06	1.76436e+06	1.41951e+06
Q2VIS4	Filaggrin-2 OS=Mus musculus GN=Flg2 PE=1 SV=2	181969	225845	202503	158134	213388
Q3TCN2	Putative phospholipase B-like 2 OS=Mus musculus GN=Plbd2 PE=1 SV=2	613070	439350	382917	331123	456042	239259	343346	427720	407885	366014
Q3TEA8	Heterochromatin protein 1-binding protein 3 OS=Mus musculus GN=Hp1bp3 PE=1 SV=1	736945	370075	888866	543584	650782	405150	373191	329396	379123	529790
Q3TTY5	Keratin, type II cytoskeletal 2 epidermal OS=Mus musculus GN=Krt2 PE=1 SV=1	1.25411e+07	1.33803e+07	3.10656e+07	4.6053e+07	1.40295e+08	3.05433e+07	1.12968e+07	1.8343e+07	2.01292e+07	2.35854e+07
Q3U367	4-trimethylaminobutyraldehyde dehydrogenase OS=Mus musculus GN=Aldh9a1 PE=1 SV=1	2.17625e+06	2.4893e+06	1.60566e+06	3.52498e+06	2.35858e+06	2.71351e+06	2.05622e+06	7156284	5.24563e+06	4.01163e+06
Q3U3V1	Coagulation factor X OS=Mus musculus GN=F10 PE=1 SV=1	836023	528174	524172	469979	381382	501883	562210	783246	696543	1.08011e+06
Q3U9N4	Granulins OS=Mus musculus GN=Grn PE=1 SV=1	128118	90515.9	94671.4	116920	88263.1	65906.9	63302.2	61129.6	72448.1	116815
Q3UKW2	Calmodulin-1 OS=Mus musculus GN=Calm1 PE=1 SV=1	1.06611e+06	1.15486e+06	772360	958867	961751	381415	525373	815943	552396	685266
Q3UTR7	Angiotensinogen OS=Mus musculus GN=Agt PE=1 SV=1	237511	250417	119851	216168	139343	226956	249011	254569	314389	176407
Q3UV17	Keratin, type II cytoskeletal 2 oral OS=Mus musculus GN=Krt76 PE=1 SV=1	1.02611e+08	8.182e+07	1.26939e+08	1.08381e+08	1.38677e+08	1.01984e+08	1.05626e+08	115866292	93294391	1.30697e+08
Q5SX40	Myosin-1 OS=Mus musculus GN=Myh1 PE=1 SV=1	4.84313e+06	4.44238e+06	3.38065e+06	3.58348e+06	2.2558e+06	4.60666e+06	4.58875e+06	3.90392e+06	3.1143e+06	3.03825e+06
Q5SXR6	Clathrin heavy chain OS=Mus musculus GN=Cltc PE=1 SV=1	1.0434e+07	1.25809e+07	1.55499e+07	1.23957e+07	1.43983e+07	4.20503e+06	4.35557e+06	1.14959e+07	7.28823e+06	5.70055e+06
Q60692	Proteasome subunit beta type-6 OS=Mus musculus GN=Psmb6 PE=1 SV=3	636508	833997	891501	522349	691769	766544	595284	1.06947e+06	1.22278e+06	541853
Q61001	Laminin subunit alpha-5 OS=Mus musculus GN=Lama5 PE=1 SV=4						27229.9	29098.9	30845.6	42432.9	18039.6
Q61321	Homeobox protein SIX4 OS=Mus musculus GN=Six4 PE=1 SV=1
Q61398	Procollagen C-endopeptidase enhancer 1 OS=Mus musculus GN=Pcolce PE=1 SV=2	3.0493e+07	3.02432e+07	3.0237e+07	2.82095e+07	2.51163e+07	2.05885e+07	2.79262e+07	2.96649e+07	2.8013e+07	3.01538e+07
Q61704	Inter-alpha-trypsin inhibitor heavy chain H3 OS=Mus musculus GN=Itih3 PE=1 SV=3	8.71951e+07	9.07464e+07	7.77564e+07	8.68095e+07	6.85667e+07	8.19346e+07	9.05226e+07	9.58399e+07	8.87747e+07	8.57015e+07
Q61781	Keratin, type I cytoskeletal 14 OS=Mus musculus GN=Krt14 PE=1 SV=2	2.08492e+07	2.27272e+07	5.15831e+07	5.38198e+07	1.36888e+08	2.48435e+07	1.98232e+07	2.91872e+07	2.80198e+07	2.84463e+07
Q61838	Pregnancy zone protein OS=Mus musculus GN=Pzp PE=1 SV=3	3.37065e+08	4.40169e+08	3.29173e+08	5.62798e+08	4.44891e+08	3.43118e+08	4.4009e+08	1035328414	7.87977e+08	6.49145e+08
Q62093	Serine/arginine-rich splicing factor 2 OS=Mus musculus GN=Srsf2 PE=1 SV=4
Q640N1	Adipocyte enhancer-binding protein 1 OS=Mus musculus GN=Aebp1 PE=1 SV=1	590268	623917	427143	563971	487887	486850	449409	645080	379723	485599
Q64374	Regucalcin OS=Mus musculus GN=Rgn PE=1 SV=1
Q64524	Histone H2B type 2-E OS=Mus musculus GN=Hist2h2be PE=1 SV=3	3.377e+06	2.60059e+06	3.07909e+06	4.24751e+06	3.20869e+06	2.12832e+06	2.55023e+06	2.23255e+06	2.24651e+06	2.30264e+06
Q64727	Vinculin OS=Mus musculus GN=Vcl PE=1 SV=4	3.57759e+06	2.4956e+06	2.43743e+06	2.59754e+06	2.00023e+06	3.55056e+06	3.19554e+06	2.12388e+06	2.21083e+06	2.28398e+06
Q6GQT1	Alpha-2-macroglobulin-P OS=Mus musculus GN=A2m PE=2 SV=2	6.81732e+08	7.71946e+08	645270689	1029651027	8.23437e+08	7.19654e+08	8.16939e+08	1946532313	1456711723	1289951103
Q6GSS7	Histone H2A type 2-A OS=Mus musculus GN=Hist2h2aa1 PE=1 SV=3	5.60233e+08	5.10011e+08	7.60924e+08	574921326	8.93266e+08	6.4544e+08	2.25949e+08	1.89836e+08	2.29923e+08	2.47218e+08
Q6IFX2	Keratin, type I cytoskeletal 42 OS=Mus musculus GN=Krt42 PE=1 SV=1	5.54771e+07	5.87994e+07	3.88348e+07	3.61046e+07	3.55931e+07	4.74565e+07	5.40234e+07	2.92062e+07	3.77094e+07	3.0322e+07
Q6IFZ6	Keratin, type II cytoskeletal 1b OS=Mus musculus GN=Krt77 PE=1 SV=1	2.37072e+07	3.41995e+07	8.22674e+07	7.92747e+07	2.03278e+08	9.09944e+07	5.72585e+07	4.30445e+07	7.67096e+07	7.56456e+07
Q6NXH9	Keratin, type II cytoskeletal 73 OS=Mus musculus GN=Krt73 PE=1 SV=1	509028	1.24017e+06	1.28635e+06	825824	2.626e+06	989257	599371	515841	929175	849304
Q792Z1	MCG140784 OS=Mus musculus GN=Try10 PE=1 SV=1	1.42179e+07	1.09054e+07	1.03573e+07	1.29675e+07	8.2861e+06	1.33138e+07	1.58416e+07	8.37517e+06	1.29179e+07	1.28701e+07
Q7TMM9	Tubulin beta-2A chain OS=Mus musculus GN=Tubb2a PE=1 SV=1	3.06546e+06	2.88431e+06	2.82715e+06	3.0188e+06	3.09046e+06	3.4244e+06	3.20802e+06	5.47108e+06	3.92291e+06	4.3932e+06
Q7TSF1	Desmoglein-1-beta OS=Mus musculus GN=Dsg1b PE=1 SV=1	1.09601e+06	991652	959229	1.04515e+06	1.25308e+06	1.03273e+06	734864	1.16837e+06	1.28462e+06	887352
Q80YQ1	Thrombospondin-1 OS=Mus musculus GN=Thbs1 PE=1 SV=1	5.25067e+06	4.45229e+06	4.56623e+06	3.45121e+06	3.10649e+06	4.60806e+06	5.62172e+06	2.51544e+06	3.45953e+06	4.46633e+06
Q80YX1	Tenascin OS=Mus musculus GN=Tnc PE=1 SV=1	4.59388e+07	4.76753e+07	4.30729e+07	6.46082e+07	5.47443e+07	3.84585e+07	4.53139e+07	3.45314e+07	5.33401e+07	4.73089e+07
Q8BGZ7	Keratin, type II cytoskeletal 75 OS=Mus musculus GN=Krt75 PE=1 SV=1	265509	360842	1.0891e+06	1.50948e+06	4.10204e+06	790038	735113	703972	706278	553726
Q8BHN3	Neutral alpha-glucosidase AB OS=Mus musculus GN=Ganab PE=1 SV=1	191870	179472	140271	245888	163743	131892	122555	253595	159227	215414
Q8BPB5	EGF-containing fibulin-like extracellular matrix protein 1 OS=Mus musculus GN=Efemp1 PE=1 SV=1	1.23673e+06	1.09548e+06	1.10118e+06	938909	887528	1.28766e+06	1.12259e+06	1.19541e+06	1.18487e+06	1.02629e+06
Q8BW75	Amine oxidase [flavin-containing] B OS=Mus musculus GN=Maob PE=1 SV=4	2.27591e+07	1.92013e+07	1.47001e+07	1.64099e+07	1.28986e+07	1.98505e+07	2.25454e+07	1.19325e+07	1.714e+07	2.51246e+06
Q8BYK6	YTH domain-containing family protein 3 OS=Mus musculus GN=Ythdf3 PE=1 SV=2	1.58211e+07	1.99023e+07	1.28409e+07	1.34542e+07	1.24351e+07	1.30084e+07	1.92912e+07	9.97035e+06	1.44431e+07	1.32366e+07
Q8C7E4	Ribonuclease 4 OS=Mus musculus GN=Rnase4 PE=1 SV=1	213793	282270	392674	145772	169245	268058	197775	255738	197187	261651
Q8CBB6	Histone H2B OS=Mus musculus GN=Hist1h2bq PE=2 SV=1	6.02734e+08	6.79671e+08	1007248670	6.45672e+08	1225971357	6.81435e+08	3.35416e+08	1.88211e+08	3.17647e+08	3.26096e+08
Q8K0E8	Fibrinogen beta chain OS=Mus musculus GN=Fgb PE=1 SV=1
Q8VDD5	Myosin-9 OS=Mus musculus GN=Myh9 PE=1 SV=4
Q8VED5	Keratin, type II cytoskeletal 79 OS=Mus musculus GN=Krt79 PE=1 SV=2	5.36466e+06	6.75053e+06	1.13073e+07	1.4796e+07	5.109e+07	9.16463e+06	5.59531e+06	1.02926e+07	7.91194e+06	9.65618e+06
Q91XA2	Golgi membrane protein 1 OS=Mus musculus GN=Golm1 PE=1 SV=2	2.91483e+06	2.66485e+06	2.54247e+06	2.32047e+06	1.92828e+06	2.76609e+06	2.65544e+06	2.81884e+06	2.26748e+06	2.60539e+06
Q91Y97	Fructose-bisphosphate aldolase B OS=Mus musculus GN=Aldob PE=1 SV=3	157219	127522	184459	161397	106110	225351	95868.9	251166	280456	184703
Q922U2	Keratin, type II cytoskeletal 5 OS=Mus musculus GN=Krt5 PE=1 SV=1	1.17874e+08	1.24515e+08	1.23633e+08	1.50833e+08	2.50414e+08	1.35759e+08	106025495	8.99813e+07	1.14613e+08	9.82924e+07
Q99JR5	Tubulointerstitial nephritis antigen-like OS=Mus musculus GN=Tinagl1 PE=1 SV=1	2.12474e+06	2.56104e+06	2.89013e+06	3.42047e+06	2.93903e+06	2.2689e+06	2.83199e+06	5.12698e+06	3.55015e+06	3.16929e+06
Q99PT1	Rho GDP-dissociation inhibitor 1 OS=Mus musculus GN=Arhgdia PE=1 SV=3
Q9D2Q8	Protein S100-A14 OS=Mus musculus GN=S100a14 PE=1 SV=1	734585	590246	531267	586738	365518	610012	997475	463264	615363	418552
Q9DBD0	Inhibitor of carbonic anhydrase OS=Mus musculus GN=Ica PE=1 SV=1	4.13191e+06	3.95381e+06	4.00418e+06	3.92873e+06	2.93721e+06	4.09668e+06	4.77135e+06	3.26989e+06	2.80689e+06	3.69321e+06
Q9DBJ1	Phosphoglycerate mutase 1 OS=Mus musculus GN=Pgam1 PE=1 SV=3	1.29417e+06	1.45682e+06	916245	1.83967e+06	1.56639e+06	1.22576e+06	1.4078e+06	3.5564e+06	2.80301e+06	1.86414e+06
Q9EPL2	Calsyntenin-1 OS=Mus musculus GN=Clstn1 PE=1 SV=1	350379	198017	315754	163864	155399	324817	292240	240087	227610	203946
Q9ET01	Glycogen phosphorylase, liver form OS=Mus musculus GN=Pygl PE=1 SV=4
Q9JJN5	Carboxypeptidase N catalytic chain OS=Mus musculus GN=Cpn1 PE=1 SV=1	652317	647038	715256	598072	826611	560577	832779	947568	580518	365417
Q9QUK9	MCG15083 OS=Mus musculus GN=Try5 PE=1 SV=1
Q9QUM9	Proteasome subunit alpha type-6 OS=Mus musculus GN=Psma6 PE=1 SV=1	1.21702e+06	1.13439e+06	1.20316e+06	1.67144e+06	1.63797e+06	1.13255e+06	1.0537e+06	1.6423e+06	1.89148e+06	1.58413e+06
Q9QWL7	Keratin, type I cytoskeletal 17 OS=Mus musculus GN=Krt17 PE=1 SV=3	5.9692e+07	5.55091e+07	8.02999e+07	6.93083e+07	1.28321e+08	1.93743e+07	2.83506e+07	2.42717e+07	2.87338e+07	3.89468e+07
Q9QXY6	EH domain-containing protein 3 OS=Mus musculus GN=Ehd3 PE=1 SV=2	508020	687637	569547	401423	401009	571883	766226	603436	763790	707912
Q9QZ25	Vascular non-inflammatory molecule 3 OS=Mus musculus GN=Vnn3 PE=1 SV=3
Q9QZQ8	Core histone macro-H2A.1 OS=Mus musculus GN=H2afy PE=1 SV=3	266718	431014	576817	536928	736918	533443	433715	264022	255503	192856
Q9R098	Hepatocyte growth factor activator OS=Mus musculus GN=Hgfac PE=1 SV=1	2.63928e+07	2.71544e+07	2.03013e+07	2.61405e+07	1.93128e+07	2.20674e+07	2.9947e+07	2.35512e+07	2.75243e+07	2.66143e+07
Q9R0G6	Cartilage oligomeric matrix protein OS=Mus musculus GN=Comp PE=1 SV=2	2.69691e+07	2.42116e+07	2.16262e+07	1.93788e+07	1.63386e+07	2.27596e+07	2.84299e+07	2.1166e+07	2.23156e+07	2.38214e+07
Q9R118	Serine protease HTRA1 OS=Mus musculus GN=Htra1 PE=1 SV=2	4.61816e+07	4.11855e+07	3.73715e+07	3.97552e+07	3.01272e+07	4.06616e+07	4.81396e+07	3.37695e+07	3.65663e+07	3.9349e+07
Q9R1P4	Proteasome subunit alpha type-1 OS=Mus musculus GN=Psma1 PE=1 SV=1	760555	1.23346e+06	853892	1.55181e+06	1.24733e+06	853567	667162	2419785	1.65761e+06	1.09732e+06
Q9WTR5	Cadherin-13 OS=Mus musculus GN=Cdh13 PE=1 SV=2
Q9WTZ2	Membrane-bound transcription factor site-1 protease OS=Mus musculus GN=Mbtps1 PE=1 SV=1	112222	115030	116172	109988	122607	143207	118617	231381	121093	76320.2
Q9WU78	Programmed cell death 6-interacting protein OS=Mus musculus GN=Pdcd6ip PE=1 SV=3
Q9Z0K8	Pantetheinase OS=Mus musculus GN=Vnn1 PE=1 SV=3	1.15937e+07	1.18727e+07	9.43378e+06	1.03219e+07	7.69648e+06	1.0602e+07	1.3983e+07	9208312	1.03954e+07	8.87971e+06
Q9Z150	Zinc finger and BTB domain-containing 12 OS=Mus musculus GN=Zbtb12 PE=1 SV=1
Q9Z1R3	Apolipoprotein M OS=Mus musculus GN=Apom PE=1 SV=1
Q9Z1R9	MCG124046 OS=Mus musculus GN=Prss1 PE=1 SV=1	6.76924e+08	6.6404e+08	6.77983e+08	6.08622e+08	5.82887e+08	6.76076e+08	9.574e+08	3.99394e+08	7.0416e+08	8.12156e+08
Q9Z1T2	Thrombospondin-4 OS=Mus musculus GN=Thbs4 PE=1 SV=1	8.42133e+06	8.79149e+06	8.23551e+06	7.20609e+06	7.12798e+06	7.67349e+06	9.71311e+06	6.46413e+06	8.71453e+06	1.01764e+07
Q9Z2K1	Keratin, type I cytoskeletal 16 OS=Mus musculus GN=Krt16 PE=1 SV=3	1.30935e+07	1.0002e+07	8.72072e+06	8.16032e+06	1.25044e+07	6.73886e+06	6.09599e+06	1.02211e+07	8.071e+06	6.35263e+06
Q9Z2U0	Proteasome subunit alpha type-7 OS=Mus musculus GN=Psma7 PE=1 SV=1	1.32096e+06	1.384e+06	1.28809e+06	2.19916e+06	1.91005e+06	1.61408e+06	1.35793e+06	3800246	2.48839e+06	2.15832e+06

## Sheet: DC2_EV_11d_proteomics
Uniprot_Accession	Description	Veh.11d.1	Veh.11d.2	Veh.11d.3	Veh.11d.4	Veh.11d.5	Veh.11d.6	Cort.11d.1	Cort.11d.2	Cort.11d.3	Cort.11d.4	Cort.11d.5	Cort.11d.6
A0A087WQL1	Ubiquitin carboxyl-terminal hydrolase 40 (Fragment) OS=Mus musculus GN=Usp40 PE=1 SV=1
A0A087WQN2	Prothymosin alpha (Fragment) OS=Mus musculus GN=Ptma PE=1 SV=1	270408	143704	154833	208070	134054	278923	113415	99130.5	102706	82975.6	151919	111218
A0A087WR50	Fibronectin OS=Mus musculus GN=Fn1 PE=1 SV=1	5.10318e+07	5.94818e+07	6.03815e+07	4.35248e+07	4.17409e+07	4.54348e+07	2.82747e+07	3.73183e+07	4.33161e+07	4.22814e+07	2.74832e+07	2.80914e+07
A0A087WSB8	High mobility group nucleosome-binding domain-containing protein 3 OS=Mus musculus GN=Hmgn3 PE=1 SV=1	261458	351490	327662	174427	211939	145543	116116	155427	96096.3	204934	198796	123215
A0A087WSN6	Fibronectin OS=Mus musculus GN=Fn1 PE=1 SV=1	178197	128375	171275	111277	89675.9	151783	38789	41209.2	44274.6	59478.4	35875	41717.9
A0A0A0MQA5	Tubulin alpha chain (Fragment) OS=Mus musculus GN=Tuba4a PE=1 SV=1	92756.1	59923.1	75334.3	69266.6	102170	97335.5	44693.7	68582	68418.6	89252.2	60613.8	97084.1
A0A0A0MQF6	Glyceraldehyde-3-phosphate dehydrogenase OS=Mus musculus GN=Gapdh PE=1 SV=1	5.00115e+06	4.7071e+06	5.80003e+06	4.90137e+06	5.15762e+06	5.43283e+06	3.72883e+06	2.88715e+06	3.17206e+06	2.96645e+06	3.11982e+06	3.45602e+06
A0A0A0MQM7	Matrilin-2 OS=Mus musculus GN=Matn2 PE=1 SV=1	1.178e+06	947780	983433	1.36724e+06	1.31645e+06	1.61124e+06	2.8341e+06	2.25099e+06	1.80217e+06	2.15521e+06	2.27499e+06	2.06259e+06
A0A0G2JEG8	Amphiphysin OS=Mus musculus GN=Amph PE=1 SV=1
A0A0G2JGS4	Calcium/calmodulin-dependent protein kinase type II subunit delta OS=Mus musculus GN=Camk2d PE=1 SV=1	25520.8	24293.4	23040.8	18651.2	24761.6	25986.4
A0A0N4SUZ3	U6 snRNA-associated Sm-like protein LSm8 OS=Mus musculus GN=Lsm8 PE=1 SV=1
A0A0N4SVP8	Predicted pseudogene 5580 OS=Mus musculus GN=Gm5580 PE=3 SV=1	95600.7	81781.7	74147.1	67989.9	79128.8	82365.5	42509.6	25913.7	28362.4	33291.9	23404.7	24449.6
A0A0N4SVU1	Predicted gene 7298 OS=Mus musculus GN=Gm7298 PE=4 SV=1	3.42062e+07	3.35345e+07	2.57328e+07	3.46338e+07	2.75756e+07	2.79686e+07	3.1929e+07	7.02995e+07	4.21924e+07	6.26336e+07	4.12097e+07	3.80048e+07
A0A0N4SW28	Guanine nucleotide-binding protein subunit gamma OS=Mus musculus GN=Gng12 PE=1 SV=1	684261	408837	441531	531304	489903	440195	1.68831e+06	1.08583e+06	919323	838059	1.17908e+06	867175
A0A0R4IZY0	Thimet oligopeptidase OS=Mus musculus GN=Thop1 PE=1 SV=1	24531.5	33971.7	28966.2	30932.5	28279.4	30442.6	45602.4	20017.2	23846.9	20868.4	16570.1	15925.9
A0A0R4J007	Paladin OS=Mus musculus GN=Pald1 PE=1 SV=1	73679.1	99464.5	87849.5	90352.2	59684.7	84925.7	214168	217923	230390	189073	215316	234819
A0A0R4J069	Selenocysteine lyase OS=Mus musculus GN=Scly PE=1 SV=1	69729.8	30200	49752.1	56265.2	62855.7	45279.8	38207.8	48641.6	29126.3	26969.6	36467.9	31070.6
A0A0R4J083	Long-chain-specific acyl-CoA dehydrogenase, mitochondrial OS=Mus musculus GN=Acadl PE=1 SV=1
A0A0R4J092	Beta-mannosidase OS=Mus musculus GN=Manba PE=1 SV=1	576102	616087	838007	978163	847373	769951	929147	804137	773830	743264	828427	534619
A0A0R4J0G0	Phosphoenolpyruvate carboxykinase [GTP], mitochondrial OS=Mus musculus GN=Pck2 PE=1 SV=1	33088.3	37243.7	28257.1	22867.6	20810.1	19867.6
A0A0R4J0G6	Glutaminyl-peptide cyclotransferase OS=Mus musculus GN=Qpct PE=1 SV=1	824454	529067	838709	810048	842135	762639	841862	521547	470296	584674	791568	560981
A0A0R4J0I9	Low density lipoprotein receptor-related protein 1 OS=Mus musculus GN=Lrp1 PE=1 SV=1	1.55822e+06	1.09106e+06	1.23436e+06	1.45193e+06	1.40292e+06	1.49949e+06	1.47879e+06	2.07233e+06	1.21958e+06	1.61613e+06	1.40722e+06	1.34112e+06
A0A0R4J0K1	Selenoprotein F OS=Mus musculus GN=Selenof PE=1 SV=1	13232.3	10126	16267.9	11322.8	17062.7	11350
A0A0R4J0N0	Sushi, nidogen and EGF-like domain-containing protein 1 OS=Mus musculus GN=Sned1 PE=1 SV=1	113210	51948.4	53647.9	66278.5	115940	45785.4	60170	52560.4	50584.8	45119.3	47516.7	69543.4
A0A0R4J138	Arylsulfatase B OS=Mus musculus GN=Arsb PE=1 SV=1
A0A0R4J187	X-ray repair cross-complementing protein 6 OS=Mus musculus GN=Xrcc6 PE=1 SV=1
A0A0R4J1E2	Elongation factor 1-delta OS=Mus musculus GN=Eef1d PE=1 SV=1	91088	176785	195743	157208	292855	159232	330949	124388	391227	218012	218367	302949
A0A140T8M7	Ribosomal protein L23A, pseudogene 3 OS=Mus musculus GN=Rpl23a-ps3 PE=3 SV=1
A0A140T8T4	Ribosomal protein L9, pseudogene 6 OS=Mus musculus GN=Rpl9-ps6 PE=4 SV=1	145959	169107	173085	107944	144469	102114	57596.6	78846.7	69252.1	67558.4	81082.7	66815.8
A0A140T8V5	Proliferating cell nuclear antigen OS=Mus musculus GN=Pcna-ps2 PE=3 SV=1	1.36752e+06	724570	995937	1.01617e+06	1.03671e+06	1.2965e+06	724442	545528	769253	402404	582072	531535
A0A1B0GR11	Transaldolase OS=Mus musculus GN=Taldo1 PE=1 SV=1	123868	110902	107755	133237	173987	155967	132665	57726.3	76392.1	58232.5	84318.4	93822.4
A0A1B0GRP7	Pyridoxal phosphate-binding protein (Fragment) OS=Mus musculus GN=Plpbp PE=1 SV=1
A0A1B0GSG5	Ribonuclease inhibitor OS=Mus musculus GN=Rnh1 PE=1 SV=1
A0A1B0GSX0	L-lactate dehydrogenase OS=Mus musculus GN=Ldha PE=1 SV=1	1.74512e+06	1.3393e+06	1.85349e+06	1.80969e+06	1.81866e+06	1.57307e+06	1.24686e+06	1.06283e+06	971915	1.19322e+06	1.03319e+06	1.23749e+06
A0A1L1SSH9	SPARC OS=Mus musculus GN=Sparc PE=1 SV=1	662392	326052	451564	648284	688221	670684	1.88702e+06	980922	631405	544846	845936	759906
A0A1L1STE4	Interleukin enhancer-binding factor 3 OS=Mus musculus GN=Ilf3 PE=1 SV=1	54000.4	68911	49703	55754.1	66248.3	56400.8
A0A1L1STE6	Isocitrate dehydrogenase [NAD] subunit, mitochondrial OS=Mus musculus GN=Idh3a PE=1 SV=1
A0A1L1SV25	Alpha-actinin-4 OS=Mus musculus GN=Actn4 PE=1 SV=1	3.37174e+06	2.89539e+06	3.57465e+06	4.48938e+06	4.4287e+06	3.35399e+06	7.28193e+06	4.61736e+06	5.64444e+06	7.13662e+06	8.07651e+06	6.28393e+06
A0A1W2P7Q9	Myosin light polypeptide 6 OS=Mus musculus GN=Myl6 PE=1 SV=1	886236	682004	688064	714290	754824	824062	630868	484722	615058	431928	577120	571010
A0A1Y7VKY1	MCG116671 OS=Mus musculus GN=Gm11361 PE=3 SV=1	184104	159568	234778	146651	85968.1	173926	112832	95292.4	114544	142280	138467	127177
A0A286YDF5	Myoferlin OS=Mus musculus GN=Myof PE=1 SV=1	973813	995243	1.11339e+06	1.08205e+06	1.12111e+06	994082	1.1335e+06	1.0756e+06	1.5653e+06	1.77133e+06	1.27017e+06	1.2777e+06
A2AH25	Rho GTPase-activating protein 1 OS=Mus musculus GN=Arhgap1 PE=1 SV=1
A2AMH4	Choline transporter-like protein 1 OS=Mus musculus GN=Slc44a1 PE=1 SV=1	10451.5	17987.6	9632.58	12537.8	9599.86	11645.7
A2APM2	CD44 antigen OS=Mus musculus GN=Cd44 PE=1 SV=1	1.67055e+06	1.41811e+06	1.30172e+06	1.53984e+06	1.715e+06	1.63041e+06	1.0932e+06	918504	1.00562e+06	817708	337435	1.04958e+06
A2AQH3	Homeodomain-interacting protein kinase 3 OS=Mus musculus GN=Hipk3 PE=1 SV=1	356870	110108	186694	316922	484883	468454	1.4668e+06	875132	207770	106535	446887	465207
A2AS98	Nck-associated protein 1 OS=Mus musculus GN=Nckap1 PE=1 SV=1	61942.7	81307	69246.8	46555.6	58027.8	44865.9	54633.6	51642.4	65736.8	91717.8	33551	48136.3
A2CEK3	Phosphoglucomutase-2 OS=Mus musculus GN=Pgm2 PE=1 SV=1	423325	300435	314379	351722	346984	384297	200961	210737	236686	230124	225605	161639
A3KGU9	Spectrin alpha chain, non-erythrocytic 1 OS=Mus musculus GN=Sptan1 PE=1 SV=2	507313	430218	482072	539371	536065	458941	760840	531577	474983	767630	989035	733097
A6ZI44	Fructose-bisphosphate aldolase OS=Mus musculus GN=Aldoa PE=1 SV=1	8.2437e+06	7.99963e+06	9.03584e+06	7.37526e+06	7.41877e+06	7.18772e+06	4.52709e+06	6.48424e+06	8.89178e+06	5.55595e+06	4.6288e+06	5.17717e+06
A8DUK4	Beta-globin OS=Mus musculus GN=Hbb-bs PE=1 SV=1	1.53998e+07	1.65477e+07	1.4158e+07	1.67476e+07	1.59631e+07	1.69224e+07	3.52059e+07	1.88515e+07	1.73058e+07	1.96078e+07	2.66311e+07	2.33329e+07
B1AWT3	Ras-related GTP-binding protein D OS=Mus musculus GN=Rragd PE=1 SV=1	24263.4	21353.5	14945.8	18112.4	25944.9	20780.6	15614.7	23271.1	25543.5	18121.1	25798.9	17981.4
B2RQC6	CAD protein OS=Mus musculus GN=Cad PE=1 SV=1
B2RXS4	Plexin-B2 OS=Mus musculus GN=Plxnb2 PE=1 SV=1	9.2315e+07	8.34073e+07	1.1191e+08	1.25723e+08	9.27049e+07	9.40258e+07	2.33399e+08	1.69553e+08	1.5771e+08	1.81075e+08	2.00614e+08	1.84015e+08
B7ZCF1	26S proteasome regulatory subunit 6A OS=Mus musculus GN=Psmc3 PE=1 SV=1	150680	151812	166831	140563	124615	152787	30550.9	24051.9	20758.3	20531	15624.1	19479.6
B7ZNU9	Beta-2-syntrophin OS=Mus musculus GN=Sntb2 PE=1 SV=1
B8JJN0	Predicted gene 20547 OS=Mus musculus GN=Gm20547 PE=3 SV=1	625080	436325	668460	737470	594777	677960	1.60938e+06	1.16496e+06	691336	943461	809334	990541
C0HKE6	Histone H2A type 1-I OS=Mus musculus GN=Hist1h2ai PE=1 SV=1	3.49407e+08	3.612e+08	3.67334e+08	2.65262e+08	2.68097e+08	252272235	1.14546e+08	2.48502e+08	1.8586e+08	2.5523e+08	1.13411e+08	1.5544e+08
C0HKG6	Ribonuclease T2-B OS=Mus musculus GN=Rnaset2b PE=1 SV=1	6.59728e+06	6.14658e+06	7.70105e+06	7.99884e+06	6.71556e+06	5.95011e+06	1.51514e+07	1.14291e+07	1.09134e+07	1.28391e+07	1.33606e+07	11724968
D3YXF5	Complement component 7 OS=Mus musculus GN=C7 PE=1 SV=2	37335.9	95497.8	101165	137473	111326	90195.5	162457	182276	200190	161962	192180	201596
D3YZ61	Complement C1q tumor necrosis factor-related protein 3 OS=Mus musculus GN=C1qtnf3 PE=1 SV=1	164238	162396	173029	191798	223209	180301	581801	439366	478583	706256	646544	397862
E9PV41	Protein diaphanous homolog 1 OS=Mus musculus GN=Diaph1 PE=1 SV=1	28324.5	23758	28592.4	37362.7	30927.8	29882.4	32099.5	23234.4	27758.1	28316.6	37846.5	25314.7
E9PVA8	eIF-2-alpha kinase activator GCN1 OS=Mus musculus GN=Gcn1 PE=1 SV=1
E9PW66	Nucleosome assembly protein 1-like 1 OS=Mus musculus GN=Nap1l1 PE=1 SV=1	69094	62084.1	95253.2	71288.8	77038	70494.8	69339.4	49139.1	61475.2	78719.5	137313	81614.9
E9PWM9	Unconventional myosin-Ih OS=Mus musculus GN=Myo1h PE=3 SV=2	1.09101e+06	804841	880469	1.20518e+06	1.15265e+06	1.06118e+06	3.11735e+06	2.37029e+06	1.71932e+06	2.06728e+06	2.35207e+06	2.00709e+06
E9PWQ3	Collagen, type VI, alpha 3 OS=Mus musculus GN=Col6a3 PE=1 SV=2	127455	99455	147440	175777	140523	162323	215521	220384	242625	238466	184043	166563
E9PX52	Arf-GAP with SH3 domain, ANK repeat and PH domain-containing protein 2 OS=Mus musculus GN=Asap2 PE=1 SV=1	1.2833e+07	4.52555e+07	2.20187e+07	6.38747e+06	1.25557e+07	1.24397e+07	5.76391e+06	1.0952e+07	2.584e+07	6.45887e+06	2.75393e+07	1.84137e+07
E9PX59	Sterile alpha motif domain-containing protein 9-like OS=Mus musculus GN=Samd9l PE=1 SV=1	34667	40344.9	43128.1	36968.6	41364	35110.6	26032.3	20991.3	24672.9	20937.9	21429.4	13811.4
E9PYH2	Cytosolic acyl coenzyme A thioester hydrolase OS=Mus musculus GN=Acot7 PE=1 SV=1
E9PZ16	Basement membrane-specific heparan sulfate proteoglycan core protein OS=Mus musculus GN=Hspg2 PE=1 SV=1	1.06222e+08	9.75726e+07	8.40142e+07	9.97882e+07	8.51602e+07	9.73616e+07	112983305	1.78015e+08	1.52453e+08	1.50918e+08	1.01983e+08	1.06684e+08
E9PZD8	Ceruloplasmin OS=Mus musculus GN=Cp PE=1 SV=1	2.00274e+07	1.61213e+07	1.92925e+07	2.27099e+07	2.19351e+07	2.20138e+07	3.00725e+07	2.37387e+07	2.26085e+07	2.53037e+07	2.70011e+07	2.4722e+07
E9PZF0	Nucleoside diphosphate kinase OS=Mus musculus GN=Gm20390 PE=3 SV=1	1.44553e+06	1.20743e+06	1.35025e+06	1.69735e+06	1.43719e+06	1.5538e+06	1.13068e+06	715071	993998	860225	978626	1.18038e+06
E9Q035	Predicted gene 20425 OS=Mus musculus GN=Gm20425 PE=4 SV=1	2.5201e+07	1.88493e+07	2.67476e+07	3.38712e+07	2.93947e+07	2.7623e+07	7.59454e+07	3.96665e+07	38752711	4.66821e+07	5.27805e+07	4.94399e+07
E9Q0B5	Fc fragment of IgG-binding protein OS=Mus musculus GN=Fcgbp PE=1 SV=1	738920	1.10486e+07	7.6722e+06	1.0443e+06	4.18679e+06	3.15699e+06	1.91168e+06	4.05227e+06	7.44617e+06	1.83803e+06	9.56021e+06	6.88171e+06
E9Q0F0	Keratin 78 OS=Mus musculus GN=Krt78 PE=1 SV=1	1.49864e+06	1.20718e+07	8.39292e+06	2.04577e+06	5.21957e+06	4.08025e+06	3.41159e+06	4.88258e+06	1.07797e+07	3.24934e+06	9.50076e+06	8.87198e+06
E9Q1G8	Septin-7 OS=Mus musculus GN=Sept7 PE=1 SV=2
E9Q286	Little elongation complex subunit 1 OS=Mus musculus GN=Ice1 PE=1 SV=1
E9Q3X0	Major vault protein OS=Mus musculus GN=Mvp PE=1 SV=1	3.18156e+06	3.72612e+06	4.04685e+06	2.39912e+06	2.4932e+06	2.03971e+06	474041	463198	569038	323933	401878	452837
E9Q414	Apolipoprotein B-100 OS=Mus musculus GN=Apob PE=1 SV=1	265659	1.12038e+07	1.93725e+06	933622	1.84818e+06	1.52534e+06	490258	816981	3.25819e+06	1.77391e+06	1.89925e+06	1.28905e+06
E9Q421	GPI-anchor transamidase OS=Mus musculus GN=Pigk PE=1 SV=1
E9Q512	Thyroid hormone receptor interactor 11 OS=Mus musculus GN=Trip11 PE=1 SV=1
E9Q557	Desmoplakin OS=Mus musculus GN=Dsp PE=1 SV=1	130540	219071	129781	138776	128545	145996	136867	112985	141822	156161	143120	131072
E9Q5J9	Tropomyosin alpha-3 chain OS=Mus musculus GN=Tpm3 PE=1 SV=1	850168	405005	760844	852571	696687	686341	572212	822130	327052	651945	640627	977711
E9Q600	Lysyl oxidase homolog 4 OS=Mus musculus GN=Loxl4 PE=1 SV=1	379134	228159	236793	210741	271907	237192
E9Q616	AHNAK nucleoprotein (desmoyokin) OS=Mus musculus GN=Ahnak PE=1 SV=1	4.02676e+06	3.90106e+06	3.41488e+06	4.66697e+06	4.19087e+06	4.38269e+06	4.95292e+06	4.71995e+06	5.61866e+06	5.53821e+06	4.90552e+06	5.31316e+06
E9Q6C2	Complement component 1, s subcomponent 1 OS=Mus musculus GN=C1s1 PE=1 SV=1	778262	515425	646789	667523	788362	808690	381386	325227	370562	495273	494321	400376
E9Q6I2	Interleukin-1 receptor accessory protein OS=Mus musculus GN=Il1rap PE=1 SV=1
E9Q6J5	Biorientation of chromosomes in cell division protein 1-like 1 OS=Mus musculus GN=Bod1l PE=1 SV=1	432932	320683	368555	648016	613877	631730	1.54353e+06	757505	658128	654604	1.23975e+06	1.02235e+06
E9Q7Q3	Tropomyosin alpha-3 chain OS=Mus musculus GN=Tpm3 PE=1 SV=1	274046	254708	271030	389759	434363	406748	291516	230500	253547	195933	244099	242573
E9QK41	Actin-binding LIM protein 1 OS=Mus musculus GN=Ablim1 PE=1 SV=1
E9QKR0	Guanine nucleotide-binding protein G(I)/G(S)/G(T) subunit beta-2 OS=Mus musculus GN=Gnb2 PE=1 SV=1	1.6085e+06	2.13326e+06	1.99363e+06	1.74131e+06	1.70237e+06	1.61903e+06	1.55379e+06	2.00802e+06	2.25983e+06	2.094e+06	1.67046e+06	1.50859e+06
E9QLN8	Ribonuclease H1 OS=Mus musculus GN=Rnaseh1 PE=1 SV=1	223312	217134	276394	879184	283604	251332	2.57378e+06	573951	797067	881767	1.04714e+06	684801
E9QMV2	Costars family protein ABRACL OS=Mus musculus GN=Abracl PE=1 SV=1	186236	137756	192953	202096	265835	210367	293683	118110	212612	201453	257098	294282
E9QN70	Laminin subunit beta-1 OS=Mus musculus GN=Lamb1 PE=1 SV=1	63271.8	45119.4	43787.4	29989.7	44862.4	51061	63473.5	129800	142382	119436	54754.9	131967
E9QNN1	ATP-dependent RNA helicase A OS=Mus musculus GN=Dhx9 PE=1 SV=1	414831	272071	337614	236991	297499	330309	144484	136694	150045	150441	151783	161034
E9QNP0	KxDL motif-containing protein 1 OS=Mus musculus GN=Kxd1 PE=1 SV=1	6.43915e+06	5.91115e+06	6.31533e+06	6.31695e+06	6.55891e+06	6.37445e+06	4.04955e+06	6.03999e+06	4.3997e+06	4.74399e+06	4.51632e+06	4.96571e+06
E9QPX1	Collagen alpha-1(XVIII) chain OS=Mus musculus GN=Col18a1 PE=1 SV=1	3.48213e+06	3.24658e+06	3.31647e+06	3.79178e+06	3.44617e+06	3.41185e+06	3.24691e+06	2.72513e+06	2.99983e+06	2.42156e+06	2.62682e+06	2.68974e+06
F6VW30	14-3-3 protein theta (Fragment) OS=Mus musculus GN=Ywhaq PE=1 SV=1	1.15359e+06	962542	909933	1.04502e+06	1.19828e+06	1.14181e+06	721562	705789	803643	767631	757076	692463
F6W687	Non-histone chromosomal protein HMG-17 (Fragment) OS=Mus musculus GN=Hmgn2 PE=1 SV=1	1.68084e+07	1.46583e+07	4.53723e+06	4.55547e+06	1.02787e+07	5.9001e+06	3.4457e+06	1.00894e+07	7.19183e+06	9.81811e+06	4.90254e+06	6.61561e+06
F6WHQ7	Glutathione S-transferase Mu 1 (Fragment) OS=Mus musculus GN=Gstm1 PE=1 SV=1
F6ZGR6	RIKEN cDNA D430041D05 gene (Fragment) OS=Mus musculus GN=D430041D05Rik PE=1 SV=1	232787	229449	349329	349281	404199	284944	528621	192759	698820	1.19432e+06	1.17545e+06	825120
F7A8H6	Glutathione peroxidase OS=Mus musculus GN=Gpx4 PE=1 SV=1
F7BWT7	Tetraspanin-15 OS=Mus musculus GN=Tspan15 PE=1 SV=2	281822	250331	348266	329369	241051	144267	370476	416537	477920	630298	323036	371912
F7CVJ5	AHNAK nucleoprotein 2 (Fragment) OS=Mus musculus GN=Ahnak2 PE=1 SV=1
F8VQJ3	Laminin subunit gamma-1 OS=Mus musculus GN=Lamc1 PE=1 SV=1	405368	433598	323248	311350	351833	411290	735848	1.30931e+06	1.08201e+06	1.09632e+06	676980	725158
F8WH23	Insulin-like growth factor-binding protein 7 OS=Mus musculus GN=Igfbp7 PE=1 SV=1	2.58849e+07	2.55484e+07	2.70117e+07	1.80852e+07	1.84836e+07	2.03737e+07	1.80161e+07	2.52723e+07	2.22866e+07	2.25541e+07	1.46327e+07	1.6036e+07
F8WHL2	Coatomer subunit alpha OS=Mus musculus GN=Copa PE=1 SV=1	150630	138672	131324	109353	110900	136300	118328	57061.5	107967	80973.1	67497.3	94134.1
F8WHU5	Sister chromatid cohesion protein PDS5 homolog B OS=Mus musculus GN=Pds5b PE=1 SV=1	76382.2	93962.1	66318.3	63014.6	96195.1	128696	84832.4	176452	101465	118337	110400	114694
F8WIT2	Annexin OS=Mus musculus GN=Anxa6 PE=1 SV=1
F8WIV2	Serine (or cysteine) peptidase inhibitor, clade B, member 6a OS=Mus musculus GN=Serpinb6a PE=1 SV=1	251285	179860	213171	236387	329939	236327	210549	168624	178570	208288	206964	181264
F8WIV5	Dynamin-2 OS=Mus musculus GN=Dnm2 PE=1 SV=2	20447.7	23126.3	17670.1	10938.1	14072.1	14969.3
G3UVU2	Splicing factor 3A subunit 2 OS=Mus musculus GN=Sf3a2 PE=1 SV=1	19840.5	36968.9	24128.6	25471.7	24765	18430.8
G3UW85	Enhancer of rudimentary homolog OS=Mus musculus GN=Erh PE=1 SV=1	52354.6	66675.7	71898.8	78433.1	59911.6	48359	150964	147972	118472	149914	142160	141466
G3UWX1	Replication factor C subunit 1 OS=Mus musculus GN=Rfc1 PE=1 SV=2	24504.2	13900.9	18440.2	24060.7	24106.4	30503.9
G3UY93	Valine--tRNA ligase (Fragment) OS=Mus musculus GN=Vars PE=1 SV=1	318094	429581	563761	639640	545090	449544	391567	296452	270128	317602	229739	255426
G3X8T3	Carboxypeptidase OS=Mus musculus GN=Ctsa PE=1 SV=1	2.98824e+06	2.0876e+06	2.77007e+06	3.86125e+06	3.81605e+06	3.11129e+06	4.14421e+06	2.87578e+06	2.47412e+06	2.52099e+06	3.22209e+06	3.12696e+06
G3X925	Pyruvate kinase OS=Mus musculus GN=Pklr PE=1 SV=1
G3X949	TRAF3 interacting protein 3 OS=Mus musculus GN=Traf3ip3 PE=1 SV=1
G3X977	Inter-alpha trypsin inhibitor, heavy chain 2 OS=Mus musculus GN=Itih2 PE=1 SV=1	1.38238e+07	1.09426e+07	1.31921e+07	1.63055e+07	1.43584e+07	1.4676e+07	3.2409e+07	2.60335e+07	2.03725e+07	2.6841e+07	2.82432e+07	2.60109e+07
G3X9F6	SH3 domain and tetratricopeptide repeats 1 OS=Mus musculus GN=Sh3tc1 PE=1 SV=1	43387.4	64882.7	42928.7	52746	64117.5	29710.3	116266	103209	164705	206929	100959	89728.8
G3X9T7	Galectin OS=Mus musculus GN=Lgals9 PE=1 SV=1
G5E829	Plasma membrane calcium-transporting ATPase 1 OS=Mus musculus GN=Atp2b1 PE=1 SV=1	295395	366615	302977	259728	237697	230943	410689	210740	579087	392850	408810	365799
G5E866	Splicing factor 3B subunit 1 OS=Mus musculus GN=Sf3b1 PE=1 SV=1	91122.6	67348.2	63869.7	47748.7	62274.3	74883	18813	23674.9	25442.4	39181.6	24270	26319.3
G5E8D6	EGF-containing fibulin-like extracellular matrix protein 2 OS=Mus musculus GN=Efemp2 PE=1 SV=1	1.53829e+06	1.10799e+06	1.45525e+06	2.36235e+06	2.7187e+06	1.92977e+06	2.85701e+06	1.5128e+06	1.43577e+06	1.25686e+06	2.41779e+06	2.2053e+06
G5E8F8	Integrin beta OS=Mus musculus GN=Itgb5 PE=1 SV=1	38825.7	59130.6	63634.2	54697.5	60015.2	36813.2
G5E8N7	Bifunctional polynucleotide phosphatase/kinase OS=Mus musculus GN=Pnkp PE=1 SV=1
G5E8T9	Hydroxyacyl glutathione hydrolase OS=Mus musculus GN=Hagh PE=1 SV=1
G5E911	DNA segment, Chr 6, Wayne State University 176, expressed, isoform CRA_f OS=Mus musculus GN=Fam3c PE=1 SV=1	99181.2	92593.6	157565	208741	202111	114944	198738	111312	187733	91167.7	165255	143087
H7BX95	Serine/arginine-rich-splicing factor 1 OS=Mus musculus GN=Srsf1 PE=1 SV=1	142232	132461	142780	284022	155593	236164	284348	101637	156320	125685	140709	105942
I7HPW4	G protein-coupled receptor, family C, group 5, member C OS=Mus musculus GN=Gprc5c PE=1 SV=1							160650	160221	158666	190020	108159	108983
J3QN19	DNA primase OS=Mus musculus GN=Prim1 PE=1 SV=1
J3QN31	Adenylosuccinate synthetase isozyme 1 OS=Mus musculus GN=Adssl1 PE=1 SV=1	133940	109011	114391	104224	104008	113419	25381	17122	20982.4	33337.2	19957.3	27483.9
M0QWP1	Agrin OS=Mus musculus GN=Agrn PE=1 SV=1	1.556e+06	1.27807e+06	1.25578e+06	990307	1.48667e+06	1.69887e+06	1.81713e+06	2.12194e+06	1.98741e+06	2.02148e+06	973572	1.53536e+06
O08553	Dihydropyrimidinase-related protein 2 OS=Mus musculus GN=Dpysl2 PE=1 SV=2	148586	133820	120427	146570	93991	91628.1
O08583	THO complex subunit 4 OS=Mus musculus GN=Alyref PE=1 SV=3	4.3589e+06	4.83275e+06	4.71335e+06	3.49406e+06	2.99824e+06	3.51193e+06	1.81918e+06	1.67261e+06	1.27268e+06	1.40504e+06	1.13162e+06	1.26079e+06
O08709	Peroxiredoxin-6 OS=Mus musculus GN=Prdx6 PE=1 SV=3	809644	523193	765071	1.01035e+06	1.14981e+06	983055	1.47124e+06	1.19625e+06	1.01391e+06	992079	1.30767e+06	1.19751e+06
O08788	Dynactin subunit 1 OS=Mus musculus GN=Dctn1 PE=1 SV=3	31767.7	30919.3	35752	35288.9	40210.3	59302.4	15645.6	23260.2	25774.2	31375.5	25689.7	25017
O08917	Flotillin-1 OS=Mus musculus GN=Flot1 PE=1 SV=1	82091.8	95659.2	99180.3	81852.6	95080.7	87819.4	67574.6	106239	99641.8	161618	115008	93732.9
O08992	Syntenin-1 OS=Mus musculus GN=Sdcbp PE=1 SV=1	1.35776e+06	1.42196e+06	1.04305e+06	849300	844524	866659	579744	2.05861e+06	1.62685e+06	1.4432e+06	1.0416e+06	1.31843e+06
O08997	Copper transport protein ATOX1 OS=Mus musculus GN=Atox1 PE=1 SV=1	532964	283557	524380	676739	641381	704993	732539	394530	544018	603692	600499	751012
O09010	Beta-1,3-N-acetylglucosaminyltransferase lunatic fringe OS=Mus musculus GN=Lfng PE=1 SV=1	57203.3	31752	51859.9	58256.5	62599.5	57083.3	31473.1	21848.3	18569.3	14154.2	20281.1	18701.8
O09061	Proteasome subunit beta type-1 OS=Mus musculus GN=Psmb1 PE=1 SV=1	2.5301e+06	2.19553e+06	2.21267e+06	2.168e+06	2.03684e+06	2.41621e+06	1.67488e+06	2.12182e+06	1.35655e+06	1.56087e+06	1.48783e+06	1.45424e+06
O09114	Prostaglandin-H2 D-isomerase OS=Mus musculus GN=Ptgds PE=1 SV=1	354508	250084	401877	402749	344152	299253	402588	304141	297656	315919	265812	268700
O09159	Lysosomal alpha-mannosidase OS=Mus musculus GN=Man2b1 PE=1 SV=4	5.64557e+06	5.31386e+06	6.09707e+06	5.86537e+06	5.05186e+06	5.04812e+06	4.7793e+06	7.09171e+06	6.99059e+06	6.90801e+06	5.57604e+06	5.76681e+06
O35114	Lysosome membrane protein 2 OS=Mus musculus GN=Scarb2 PE=1 SV=3	2.56212e+06	3.32678e+06	2.39258e+06	2.36128e+06	3.17166e+06	2.69319e+06	1.36159e+06	2.6582e+06	3.17985e+06	2.52808e+06	2.0764e+06	2.43527e+06
O35215	D-dopachrome decarboxylase OS=Mus musculus GN=Ddt PE=1 SV=3	283628	725909	646132	835611	947758	778422	997111	653203	813004	816118	756230	719065
O35286	Pre-mRNA-splicing factor ATP-dependent RNA helicase DHX15 OS=Mus musculus GN=Dhx15 PE=1 SV=2	430898	443991	559857	412784	445734	423663	175489	155699	179122	183989	136672	162742
O35381	Acidic leucine-rich nuclear phosphoprotein 32 family member A OS=Mus musculus GN=Anp32a PE=1 SV=1
O35593	26S proteasome non-ATPase regulatory subunit 14 OS=Mus musculus GN=Psmd14 PE=1 SV=2	254503	214397	280657	223299	197118	232344	95180.3	140816	173543	126455	83757.1	133778
O35598	Disintegrin and metalloproteinase domain-containing protein 10 OS=Mus musculus GN=Adam10 PE=1 SV=2	472491	494286	470378	439964	419688	431625	545543	748873	672147	624402	662267	616520
O35604	Niemann-Pick C1 protein OS=Mus musculus GN=Npc1 PE=1 SV=2	270862	339558	419316	524094	377804	418501	366200	424673	307391	194801	362555	336892
O35639	Annexin A3 OS=Mus musculus GN=Anxa3 PE=1 SV=4	3.71261e+06	4.62305e+06	4.08894e+06	4.24816e+06	4.77094e+06	4.50904e+06	3.32415e+06	4.55111e+06	5.50766e+06	5.08238e+06	4.39065e+06	4.42154e+06
O35657	Sialidase-1 OS=Mus musculus GN=Neu1 PE=1 SV=1
O35723	DnaJ homolog subfamily B member 3 OS=Mus musculus GN=Dnajb3 PE=2 SV=1	45351.5	65332.7	55411.8	64162.2	46031.3	56112.4	168440	108119	86244.5	129887	130928	133941
O35864	COP9 signalosome complex subunit 5 OS=Mus musculus GN=Cops5 PE=1 SV=3	57458.2	37711.6	46564.4	42360.5	49152.2	48685.4	39203.8	36538.3	38375.5	32173.8	26584.6	36915.3
O35901	U6 snRNA-associated Sm-like protein LSm2 OS=Mus musculus GN=Lsm2 PE=1 SV=1
O54782	Epididymis-specific alpha-mannosidase OS=Mus musculus GN=Man2b2 PE=1 SV=2	148390	72314.5	118216	153433	162076	153967	98669.2	103680	103685	93732.4	104483	71486.4
O54879	High mobility group protein B3 OS=Mus musculus GN=Hmgb3 PE=1 SV=3	87803.9	65093.5	123206	101462	67619.5	74468.2
O54941	SWI/SNF-related matrix-associated actin-dependent regulator of chromatin subfamily E member 1 OS=Mus musculus GN=Smarce1 PE=1 SV=1
O54962	Barrier-to-autointegration factor OS=Mus musculus GN=Banf1 PE=1 SV=1	4.88858e+06	4.5038e+06	4.539e+06	3.19934e+06	7.52468e+06	3.50263e+06	2.13538e+06	2.69185e+06	2.21179e+06	3.07222e+06	1.47571e+06	1.37904e+06
O54965	E3 ubiquitin-protein ligase RNF13 OS=Mus musculus GN=Rnf13 PE=1 SV=2	81103	73980.8	56078.3	126016	181594	118964	36787.6	33587.6	67624.4	52574.1	46948	47823.2
O55023	Inositol monophosphatase 1 OS=Mus musculus GN=Impa1 PE=1 SV=1	144388	95526.8	144473	131446	150657	151546
O55029	Coatomer subunit beta' OS=Mus musculus GN=Copb2 PE=1 SV=2
O55142	60S ribosomal protein L35a OS=Mus musculus GN=Rpl35a PE=1 SV=2
O55222	Integrin-linked protein kinase OS=Mus musculus GN=Ilk PE=1 SV=2	24466.7	17543.3	20892.1	24989.9	25250.6	31283.6	24243.8	32406.9	23686.4	18756.3	36820.3	17218.1
O55234	Proteasome subunit beta type-5 OS=Mus musculus GN=Psmb5 PE=1 SV=3	2.95514e+06	3.01568e+06	2.25253e+06	2.54868e+06	2.36035e+06	2.51473e+06	1.26454e+06	1.80393e+06	1.35294e+06	1.95659e+06	1.39771e+06	1.24121e+06
O70194	Eukaryotic translation initiation factor 3 subunit D OS=Mus musculus GN=Eif3d PE=1 SV=2	171329	130585	184695	118614	154646	153964	109392	117881	137973	107407	92992.9	104200
O70251	Elongation factor 1-beta OS=Mus musculus GN=Eef1b PE=1 SV=5	123362	57557.5	111164	107055	119898	114812
O70311	Glycylpeptide N-tetradecanoyltransferase 2 OS=Mus musculus GN=Nmt2 PE=1 SV=1	38509.1	39423.5	37307.8	32297.2	25130.5	30681.3	10900.1	13004.1	12904.8	10670.7	11837.1	9343.12
O70435	Proteasome subunit alpha type-3 OS=Mus musculus GN=Psma3 PE=1 SV=3	2.70133e+06	2.82645e+06	3.11315e+06	2.12995e+06	2.34525e+06	2.35952e+06	1.43878e+06	1.61833e+06	1.74859e+06	1.67022e+06	1.14476e+06	1.33333e+06
O70439	Syntaxin-7 OS=Mus musculus GN=Stx7 PE=1 SV=3	85556.2	55066.7	75125.1	119068	60877.9	102168	98612.2	81011.3	87417.6	101451	121375	95817.5
O70475	UDP-glucose 6-dehydrogenase OS=Mus musculus GN=Ugdh PE=1 SV=1	58912.7	38412.8	60158.5	65249.8	66189.9	67878.6	72489.2	65407.5	76584	64683.3	76174.9	91160.3
O70492	Sorting nexin-3 OS=Mus musculus GN=Snx3 PE=1 SV=3	30236.2	27832.2	32757.3	36278.5	49893.8	35427.1	30477.3	32779.4	30069	21894.6	30355.3	24971.7
O88325	Alpha-N-acetylglucosaminidase OS=Mus musculus GN=Naglu PE=1 SV=1	362276	301124	364037	421240	396459	306984	312811	414714	389298	316776	428288	386393
O88342	WD repeat-containing protein 1 OS=Mus musculus GN=Wdr1 PE=1 SV=3	153793	209362	203166	218596	250739	215023	141108	191606	209333	152171	169918	161855
O88452	Stanniocalcin-2 OS=Mus musculus GN=Stc2 PE=1 SV=1	74578.8	72325	89930.3	96476.5	114782	107918	150329	56373.8	109582	57618.1	89263.7	135587
O88531	Palmitoyl-protein thioesterase 1 OS=Mus musculus GN=Ppt1 PE=1 SV=2	188001	138812	158551	164467	163662	162135	195660	187672	188631	99526.3	149328	165399
O88544	COP9 signalosome complex subunit 4 OS=Mus musculus GN=Cops4 PE=1 SV=1	170112	177947	173030	364468	248172	232748
O88545	COP9 signalosome complex subunit 6 OS=Mus musculus GN=Cops6 PE=1 SV=1	187059	53717	65151.6	172372	157209	69441.8	30659.6	28751.3	25485.9	36182.5	28502.2	33320
O88569	Heterogeneous nuclear ribonucleoproteins A2/B1 OS=Mus musculus GN=Hnrnpa2b1 PE=1 SV=2	3.79326e+06	3.55395e+06	3.76593e+06	4.37843e+06	4.21904e+06	4.14278e+06	4.7645e+06	3.16607e+06	3.42666e+06	3.73093e+06	4.464e+06	3.8761e+06
O88587	Catechol O-methyltransferase OS=Mus musculus GN=Comt PE=1 SV=2
O88844	Isocitrate dehydrogenase [NADP] cytoplasmic OS=Mus musculus GN=Idh1 PE=1 SV=2	71249.5	39157.1	58277.1	48245.3	63965	58105.8	48101.8	25764.5	38394.9	52279.1	50612.6	43507.7
O88952	Protein lin-7 homolog C OS=Mus musculus GN=Lin7c PE=1 SV=2	63486.2	54941.7	82236.9	79252.1	76898	44019.6	112904	90163.6	147615	165244	109571	154087
O88958	Glucosamine-6-phosphate isomerase 1 OS=Mus musculus GN=Gnpda1 PE=1 SV=3	199171	241415	153559	139648	191580	170776	211847	222756	262653	173617	302578	225639
O88968	Transcobalamin-2 OS=Mus musculus GN=Tcn2 PE=1 SV=1	1.07541e+06	652174	1.01199e+06	1.2672e+06	1.19417e+06	1.22234e+06	1.01457e+06	713677	614836	627724	856682	983223
O89017	Legumain OS=Mus musculus GN=Lgmn PE=1 SV=1	588387	372810	564004	670983	569876	589910	1.44964e+06	866601	783249	872909	1.0289e+06	855665
O89023	Tripeptidyl-peptidase 1 OS=Mus musculus GN=Tpp1 PE=1 SV=2	347212	212996	151793	471118	293652	434293	274696	122990	76132.3	54772.6	107976	96338.6
O89051	Integral membrane protein 2B OS=Mus musculus GN=Itm2b PE=1 SV=1	80193.9	66340.4	57029	33866.6	61982.2	45628.2
P00375	Dihydrofolate reductase OS=Mus musculus GN=Dhfr PE=1 SV=3	181976	270596	318803	268146	157049	198701	112656	165460	189727	191398	277769	195340
P00493	Hypoxanthine-guanine phosphoribosyltransferase OS=Mus musculus GN=Hprt1 PE=1 SV=3	95839	50398.3	60032.2	89093.8	69929.3	86326.3	80947.6	56759.8	82953.4	75578.7	77790.1	87245.1
P00687	Alpha-amylase 1 OS=Mus musculus GN=Amy1 PE=1 SV=2	192364	142297	161960	124687	175531	205306	399068	182782	167680	168960	516535	268063
P01027	Complement C3 OS=Mus musculus GN=C3 PE=1 SV=3	4.75624e+07	4.2299e+07	4.46144e+07	5.6667e+07	5.03617e+07	4.89542e+07	9.12351e+07	7.29297e+07	5.84355e+07	7.1175e+07	8.0631e+07	7.48711e+07
P01029	Complement C4-B OS=Mus musculus GN=C4b PE=1 SV=3	1.10398e+06	684448	765285	861810	1.22777e+06	1.13308e+06	1.49281e+06	1.33237e+06	1.62241e+06	1.66764e+06	1.19011e+06	1.33054e+06
P01887	Beta-2-microglobulin OS=Mus musculus GN=B2m PE=1 SV=2	2.38124e+07	9.88978e+06	1.33973e+07	1.85399e+07	4.03427e+07	1.50051e+07	2.17308e+07	9.90942e+06	9.42579e+06	8.72002e+06	1.59574e+07	1.62785e+07
P01942	Hemoglobin subunit alpha OS=Mus musculus GN=Hba PE=1 SV=2	4.96908e+06	6.20069e+06	4.73505e+06	6.65385e+06	6.02308e+06	6.00252e+06	1.42885e+07	1.15797e+07	9.8549e+06	1.10872e+07	1.76748e+07	1.41419e+07
P02463	Collagen alpha-1(IV) chain OS=Mus musculus GN=Col4a1 PE=1 SV=4	412014	524468	301828	328195	303512	301973	470844	592069	454004	350357	529913	480425
P02535	Keratin, type I cytoskeletal 10 OS=Mus musculus GN=Krt10 PE=1 SV=3	4.863e+06	1.21463e+08	3.62895e+07	1.52348e+07	2.391e+07	2.60119e+07	8.15625e+06	1.32057e+07	5.45713e+07	2.01695e+07	2.45102e+07	1.37288e+07
P02798	Metallothionein-2 OS=Mus musculus GN=Mt2 PE=1 SV=2	1.13091e+06	906227	824855	1.53028e+06	1.12584e+06	1.1238e+06	2.84372e+06	2.20943e+06	1.19089e+06	1.13572e+06	1.50125e+06	1.5823e+06
P02802	Metallothionein-1 OS=Mus musculus GN=Mt1 PE=1 SV=1	56821.9	64527.9	64725.5	82312.2	73802.8	93934.5	109854	83585.5	103391	97301.8	90257.1	108708
P04104	Keratin, type II cytoskeletal 1 OS=Mus musculus GN=Krt1 PE=1 SV=4	1.99853e+07	4.39677e+07	3.76975e+07	3.44856e+07	3.53415e+07	2.61168e+07	7.73698e+07	5.49786e+07	8.24031e+07	8.0526e+07	1.0337e+08	6.96879e+07
P05063	Fructose-bisphosphate aldolase C OS=Mus musculus GN=Aldoc PE=1 SV=4	217130	222770	214470	362285	353439	225082	853401	416805	718158	1.35586e+06	1.56864e+06	861914
P05201	Aspartate aminotransferase, cytoplasmic OS=Mus musculus GN=Got1 PE=1 SV=3	206407	144647	179459	196862	213843	201141	209470	162928	136191	118640	143854	165616
P05202	Aspartate aminotransferase, mitochondrial OS=Mus musculus GN=Got2 PE=1 SV=1	6.00995e+06	5.64359e+06	4.99069e+06	5.20559e+06	4.61141e+06	4.13357e+06	8.17656e+06	5.74005e+06	6.58663e+06	8.05561e+06	6.80934e+06	6.41142e+06
P05213	Tubulin alpha-1B chain OS=Mus musculus GN=Tuba1b PE=1 SV=2	1.06595e+07	8.52536e+06	1.02699e+07	9.21318e+06	9.57572e+06	9.55676e+06	6.11773e+06	6.68546e+06	7.96505e+06	7.05881e+06	5.68791e+06	6.09424e+06
P06745	Glucose-6-phosphate isomerase OS=Mus musculus GN=Gpi PE=1 SV=4	1.10991e+06	962645	1.09656e+06	1.15528e+06	1.19073e+06	1.09842e+06	748341	702667	734387	802213	756502	797254
P06797	Cathepsin L1 OS=Mus musculus GN=Ctsl PE=1 SV=2	4.03226e+06	3.35537e+06	4.47705e+06	6.14236e+06	5.12474e+06	4.63371e+06	7.19873e+06	4.65134e+06	4.38251e+06	5.40149e+06	6.04275e+06	5.34245e+06
P07141	Macrophage colony-stimulating factor 1 OS=Mus musculus GN=Csf1 PE=1 SV=2	271130	160721	390124	704094	370269	357892	758695	494150	371127	311887	570670	463085
P07356	Annexin A2 OS=Mus musculus GN=Anxa2 PE=1 SV=2	9.14844e+06	1.24361e+07	1.11697e+07	1.12313e+07	1.09048e+07	1.18364e+07	1.27712e+07	1.47828e+07	1.80607e+07	1.78702e+07	1.42078e+07	1.38369e+07
P07724	Serum albumin OS=Mus musculus GN=Alb PE=1 SV=3	3.57669e+08	2.70381e+08	3.32481e+08	4.63426e+08	4.23981e+08	3.99135e+08	9.12286e+08	7.32453e+08	6.40063e+08	7.47688e+08	8.3272e+08	7.32939e+08
P07742	Ribonucleoside-diphosphate reductase large subunit OS=Mus musculus GN=Rrm1 PE=1 SV=2
P07744	Keratin, type II cytoskeletal 4 OS=Mus musculus GN=Krt4 PE=1 SV=2
P07901	Heat shock protein HSP 90-alpha OS=Mus musculus GN=Hsp90aa1 PE=1 SV=4	1.23709e+07	1.02967e+07	1.08566e+07	1.73431e+07	1.78298e+07	1.51971e+07	3.93832e+07	2.25788e+07	2.17806e+07	3.326e+07	4.8324e+07	3.02119e+07
P08030	Adenine phosphoribosyltransferase OS=Mus musculus GN=Aprt PE=1 SV=2	312907	213081	270694	234198	414844	281642	218014	152860	174596	176368	302275	249895
P08113	Endoplasmin OS=Mus musculus GN=Hsp90b1 PE=1 SV=2	147419	210613	203512	263231	354654	360473	288235	261450	296669	230866	262176	377722
P08121	Collagen alpha-1(III) chain OS=Mus musculus GN=Col3a1 PE=1 SV=4	71695.8	229779	114389	86063.7	85952.2	79336.4	351719	293398	312170	556271	380599	363473
P08122	Collagen alpha-2(IV) chain OS=Mus musculus GN=Col4a2 PE=1 SV=4	902221	1.28926e+06	1.12953e+06	473172	645117	501686	418540	592786	932520	526315	401679	412800
P08207	Protein S100-A10 OS=Mus musculus GN=S100a10 PE=1 SV=2	922180	1.06391e+06	1.01541e+06	951115	1.00268e+06	863588	889030	1.26159e+06	1.62963e+06	1.9915e+06	1.65724e+06	1.54659e+06
P08228	Superoxide dismutase [Cu-Zn] OS=Mus musculus GN=Sod1 PE=1 SV=2	1.83053e+07	1.79199e+07	2.0068e+07	2.18159e+07	2.20538e+07	1.94643e+07	2.77335e+07	1.73014e+07	1.7996e+07	1.79128e+07	2.53331e+07	2.36296e+07
P08249	Malate dehydrogenase, mitochondrial OS=Mus musculus GN=Mdh2 PE=1 SV=3	1.3767e+07	1.05347e+07	1.4592e+07	1.44359e+07	1.43359e+07	1.37325e+07	1.42933e+07	1.06155e+07	1.14506e+07	9.50841e+06	1.29767e+07	1.2393e+07
P08752	Guanine nucleotide-binding protein G(i) subunit alpha-2 OS=Mus musculus GN=Gnai2 PE=1 SV=5	888179	1.13438e+06	1.03047e+06	1.06735e+06	1.15171e+06	1.02624e+06	1.03661e+06	1.24591e+06	1.54381e+06	1.67539e+06	1.13287e+06	1.44115e+06
P09055	Integrin beta-1 OS=Mus musculus GN=Itgb1 PE=1 SV=1	4.31577e+06	4.79319e+06	4.86518e+06	3.66233e+06	4.35102e+06	3.74753e+06	3.64147e+06	5.78969e+06	5.91086e+06	6.13191e+06	4.48859e+06	4.22558e+06
P09103	Protein disulfide-isomerase OS=Mus musculus GN=P4hb PE=1 SV=2	215527	156911	197240	284303	255987	247655	184646	203639	181071	175567	193653	188155
P09405	Nucleolin OS=Mus musculus GN=Ncl PE=1 SV=2	2.67706e+06	2.233e+06	2.05733e+06	3.17756e+06	3.30688e+06	2.7935e+06	2.6136e+06	2.30609e+06	2.00176e+06	1.92544e+06	2.37544e+06	2.74249e+06
P09411	Phosphoglycerate kinase 1 OS=Mus musculus GN=Pgk1 PE=1 SV=4	6.98553e+06	7.16977e+06	6.73017e+06	6.19581e+06	6.53246e+06	6.3316e+06	4.00839e+06	6.11723e+06	1.18431e+07	6.88365e+06	4.3338e+06	5.53607e+06
P09528	Ferritin heavy chain OS=Mus musculus GN=Fth1 PE=1 SV=2	1.7189e+06	1.71906e+06	1.02623e+06	2.17072e+06	2.16353e+06	1.8738e+06	1.22895e+06	3.27866e+06	1.91834e+06	1.82135e+06	1.35782e+06	1.49924e+06
P09535	Insulin-like growth factor II OS=Mus musculus GN=Igf2 PE=1 SV=1	29230.3	56190.6	45575.1	49326.7	83145.1	59453	178195	67051.9	73753.6	78094.4	69013.6	63812.7
P09671	Superoxide dismutase [Mn], mitochondrial OS=Mus musculus GN=Sod2 PE=1 SV=3
P0C0S6	Histone H2A.Z OS=Mus musculus GN=H2afz PE=1 SV=2	3.81533e+07	4.40938e+07	4.05874e+07	2.54796e+07	2.56555e+07	2.74319e+07	1.03548e+07	1.97511e+07	1.57182e+07	2.3783e+07	9.45737e+06	1.24711e+07
P10107	Annexin A1 OS=Mus musculus GN=Anxa1 PE=1 SV=2	2.3809e+07	2.02036e+07	2.54537e+07	3.00517e+07	2.67959e+07	2.75648e+07	5.17431e+07	3.32541e+07	3.64493e+07	3.94454e+07	4.38652e+07	4.5158e+07
P10126	Elongation factor 1-alpha 1 OS=Mus musculus GN=Eef1a1 PE=1 SV=3	1.1582e+07	1.09595e+07	1.21688e+07	9.21807e+06	1.10275e+07	9.74937e+06	6.9842e+06	7.47086e+06	8.00359e+06	7.06025e+06	6.09449e+06	7.50094e+06
P10404	MLV-related proviral Env polyprotein OS=Mus musculus PE=1 SV=3	1.36133e+06	1.30186e+06	1.30429e+06	1.31988e+06	1.37786e+06	1.39536e+06	1.61325e+06	2.43889e+06	2.30351e+06	2.61794e+06	2.08465e+06	1.81175e+06
P10518	Delta-aminolevulinic acid dehydratase OS=Mus musculus GN=Alad PE=1 SV=1	265916	93261.4	190305	189113	323203	209049
P10605	Cathepsin B OS=Mus musculus GN=Ctsb PE=1 SV=2	1.28463e+07	7.96937e+06	1.03596e+07	1.48866e+07	1.29689e+07	1.24306e+07	1.85302e+07	1.23521e+07	9.46129e+06	1.04785e+07	1.47447e+07	1.27546e+07
P10639	Thioredoxin OS=Mus musculus GN=Txn PE=1 SV=3	3.02776e+06	3.27117e+06	2.73284e+06	3.40081e+06	3.65583e+06	3.55823e+06	3.37058e+06	2.51759e+06	2.85603e+06	2.81762e+06	3.21745e+06	3.18227e+06
P10649	Glutathione S-transferase Mu 1 OS=Mus musculus GN=Gstm1 PE=1 SV=2	5.12176e+06	4.18301e+06	4.78992e+06	6.05257e+06	5.42788e+06	5.28829e+06	9.10175e+06	6.62373e+06	6.52438e+06	5.31125e+06	7.72275e+06	7.21728e+06
P10852	4F2 cell-surface antigen heavy chain OS=Mus musculus GN=Slc3a2 PE=1 SV=1	474146	647506	681925	535667	582818	612267	863516	826911	926409	839125	637620	746613
P10922	Histone H1.0 OS=Mus musculus GN=H1f0 PE=2 SV=4	3.72152e+07	4.28485e+07	3.6821e+07	2.33442e+07	2.60887e+07	2.18405e+07	4.3286e+06	8.51433e+06	6.28778e+06	1.26517e+07	5.58036e+06	7.20359e+06
P11031	Activated RNA polymerase II transcriptional coactivator p15 OS=Mus musculus GN=Sub1 PE=1 SV=3	2.70273e+06	2.85417e+06	2.95239e+06	3.77124e+06	2.35223e+06	2.83041e+06	3.12027e+06	1.88692e+06	2.56821e+06	2.79956e+06	3.17855e+06	2.50244e+06
P11087	Collagen alpha-1(I) chain OS=Mus musculus GN=Col1a1 PE=1 SV=4	300136	376462	464026	294221	338017	309333	591920	650509	751717	768729	648655	579894
P11352	Glutathione peroxidase 1 OS=Mus musculus GN=Gpx1 PE=1 SV=2
P11438	Lysosome-associated membrane glycoprotein 1 OS=Mus musculus GN=Lamp1 PE=1 SV=2	7.24201e+06	8.67675e+06	8.50216e+06	7.45957e+06	8.9681e+06	7.74967e+06	5.0416e+06	7.9861e+06	8.44339e+06	6.99564e+06	8.80194e+06	7.24385e+06
P11440	Cyclin-dependent kinase 1 OS=Mus musculus GN=Cdk1 PE=1 SV=3
P11499	Heat shock protein HSP 90-beta OS=Mus musculus GN=Hsp90ab1 PE=1 SV=3	3.22272e+07	3.0287e+07	3.42754e+07	3.33351e+07	3.384e+07	3.36743e+07	4.6899e+07	3.4701e+07	3.31834e+07	3.86126e+07	4.09948e+07	3.90388e+07
P11983	T-complex protein 1 subunit alpha OS=Mus musculus GN=Tcp1 PE=1 SV=3	1.72661e+06	1.19853e+06	1.49194e+06	1.41829e+06	1.5185e+06	1.38682e+06	419602	537726	593000	658237	428741	638590
P12023	Amyloid-beta A4 protein OS=Mus musculus GN=App PE=1 SV=3	2.96662e+06	2.11157e+06	2.82757e+06	3.7663e+06	3.41886e+06	3.32737e+06	4.51198e+06	3.56017e+06	2.59652e+06	2.62297e+06	4.16397e+06	3.65965e+06
P12265	Beta-glucuronidase OS=Mus musculus GN=Gusb PE=1 SV=2	446419	442504	454748	395025	406690	451025	306366	283749	279899	296630	521518	321365
P12815	Programmed cell death protein 6 OS=Mus musculus GN=Pdcd6 PE=1 SV=2	182538	124349	156939	148957	176883	84250.2	111313	98019	122207	142467	130450	166176
P13020	Gelsolin OS=Mus musculus GN=Gsn PE=1 SV=3	5.17676e+06	5.65961e+06	5.69296e+06	5.64162e+06	5.30863e+06	4.69752e+06	6.59221e+06	5.38558e+06	5.23207e+06	6.44956e+06	6.85397e+06	5.66875e+06
P14094	Sodium/potassium-transporting ATPase subunit beta-1 OS=Mus musculus GN=Atp1b1 PE=1 SV=1	1.74524e+06	1.81945e+06	2.60078e+06	1.96284e+06	2.23337e+06	2.30696e+06	1.75163e+06	1.65099e+06	1.98622e+06	2.01525e+06	1.46839e+06	1.6586e+06
P14131	40S ribosomal protein S16 OS=Mus musculus GN=Rps16 PE=1 SV=4	339019	369630	703248	447968	385082	482217	141190	197584	166720	251304	210164	128461
P14152	Malate dehydrogenase, cytoplasmic OS=Mus musculus GN=Mdh1 PE=1 SV=3	8.47408e+06	8.19339e+06	7.42248e+06	8.89994e+06	9.54164e+06	9.01334e+06	1.12e+07	9.12347e+06	8.50403e+06	7.22076e+06	1.15292e+07	1.07053e+07
P14206	40S ribosomal protein SA OS=Mus musculus GN=Rpsa PE=1 SV=4	1.32026e+06	1.0772e+06	1.34327e+06	936846	1.10361e+06	1.28869e+06	745840	627879	784140	684707	745478	557043
P14602	Heat shock protein beta-1 OS=Mus musculus GN=Hspb1 PE=1 SV=3	72115.6	46733.6	71906.1	96483.3	74460.5	89018	105652	32801.1	73363.9	82409.2	99042.8	77857.7
P14685	26S proteasome non-ATPase regulatory subunit 3 OS=Mus musculus GN=Psmd3 PE=1 SV=3	484532	424974	568012	456608	757270	527344	1.07196e+06	668387	668350	2.02387e+06	1.61145e+06	1.16604e+06
P14733	Lamin-B1 OS=Mus musculus GN=Lmnb1 PE=1 SV=3	732409	589000	699767	650348	761051	632655	346205	413446	501074	340438	400245	435952
P14824	Annexin A6 OS=Mus musculus GN=Anxa6 PE=1 SV=3	1.19389e+07	1.3546e+07	1.35298e+07	1.2562e+07	1.30414e+07	1.25757e+07	1.30652e+07	1.78346e+07	2.06028e+07	2.10405e+07	1.45017e+07	1.48189e+07
P14869	60S acidic ribosomal protein P0 OS=Mus musculus GN=Rplp0 PE=1 SV=3	932537	823213	788525	825048	864525	776304	459986	432289	468412	361756	431218	491495
P15116	Cadherin-2 OS=Mus musculus GN=Cdh2 PE=1 SV=2	1.07128e+06	872871	866909	984485	870009	927266	989889	764470	1.08284e+06	874219	1.11886e+06	906827
P15626	Glutathione S-transferase Mu 2 OS=Mus musculus GN=Gstm2 PE=1 SV=2	1.19431e+06	996011	924170	1.10391e+06	1.03133e+06	1.08001e+06	59601.7	41886.7	45829.9	53354	58513.7	49388.1
P16045	Galectin-1 OS=Mus musculus GN=Lgals1 PE=1 SV=3	6.88124e+06	5.12675e+06	6.25467e+06	8.03415e+06	8.39293e+06	7.75067e+06	8.88429e+06	5.43256e+06	4.86755e+06	4.72859e+06	6.74855e+06	6.80653e+06
P16110	Galectin-3 OS=Mus musculus GN=Lgals3 PE=1 SV=3	1.09967e+06	707294	1.14166e+06	1.28685e+06	1.03657e+06	1.04655e+06	1.05055e+06	1.01294e+06	1.08196e+06	997538	821319	920378
P16125	L-lactate dehydrogenase B chain OS=Mus musculus GN=Ldhb PE=1 SV=2	8188.43	9014.51	9775.46	10970.4	8364.12	7076.83
P16406	Glutamyl aminopeptidase OS=Mus musculus GN=Enpep PE=1 SV=1	2.27097e+06	2.23657e+06	2.12043e+06	2.34812e+06	2.84094e+06	2.32053e+06	6.89316e+06	4.40677e+06	4.05344e+06	4.31391e+06	5.90257e+06	3.71823e+06
P17047	Lysosome-associated membrane glycoprotein 2 OS=Mus musculus GN=Lamp2 PE=1 SV=2	1.04504e+07	9.14081e+06	9.5029e+06	1.03068e+07	1.18817e+07	1.06388e+07	8.19251e+06	1.19377e+07	1.16599e+07	9.49711e+06	8.52095e+06	9.79925e+06
P17182	Alpha-enolase OS=Mus musculus GN=Eno1 PE=1 SV=3	5.4292e+06	3.94655e+06	4.98594e+06	5.53454e+06	6.45314e+06	5.94183e+06	5.06609e+06	3.76928e+06	4.67487e+06	4.02031e+06	4.72432e+06	4.69882e+06
P17426	AP-2 complex subunit alpha-1 OS=Mus musculus GN=Ap2a1 PE=1 SV=1	65440.9	40593.5	64643.3	37831.8	35736	40316.3	61113.3	32470.6	45638.3	72307.4	60400.5	36828.1
P17439	Glucosylceramidase OS=Mus musculus GN=Gba PE=1 SV=1	284331	240889	308709	304117	402575	339393	162797	120096	213183	138145	147419	268906
P17515	C-X-C motif chemokine 10 OS=Mus musculus GN=Cxcl10 PE=1 SV=1	3.47136e+06	2.27462e+06	1.94336e+06	3.0882e+06	3.23783e+06	3.63805e+06	2.12902e+06	1.44091e+06	848992	682484	1.1355e+06	1.49853e+06
P17742	Peptidyl-prolyl cis-trans isomerase A OS=Mus musculus GN=Ppia PE=1 SV=2	1.3565e+07	1.10222e+07	1.41758e+07	1.55256e+07	1.51524e+07	1.98635e+07	1.6244e+07	1.13982e+07	1.21698e+07	1.14399e+07	1.23274e+07	1.24033e+07
P17751	Triosephosphate isomerase OS=Mus musculus GN=Tpi1 PE=1 SV=4	2.71205e+06	2.76693e+06	3.03939e+06	3.05323e+06	3.26822e+06	2.6897e+06	3.22523e+06	2.78739e+06	2.7339e+06	3.07606e+06	3.21383e+06	2.62136e+06
P17879	Heat shock 70 kDa protein 1B OS=Mus musculus GN=Hspa1b PE=1 SV=3	85180.2	70255.4	59976.7	104849	88106.5	114856	75187.6	72704.4	50423.6	72808	83869.8	56142.2
P17897	Lysozyme C-1 OS=Mus musculus GN=Lyz1 PE=1 SV=1
P18052	Receptor-type tyrosine-protein phosphatase alpha OS=Mus musculus GN=Ptpra PE=1 SV=3	31253.9	39489.5	31886.5	23513.6	31125.4	30595.8	48142.9	59272.2	64116.6	42507.3	64416.9	45959.6
P18242	Cathepsin D OS=Mus musculus GN=Ctsd PE=1 SV=1	9.26411e+06	5.03005e+06	7.31886e+06	9.77429e+06	9.42798e+06	8.76081e+06	1.09151e+07	6.3948e+06	5.14941e+06	5.10354e+06	8.19311e+06	8.67814e+06
P18572	Basigin OS=Mus musculus GN=Bsg PE=1 SV=2	2.10047e+06	2.35727e+06	2.59242e+06	2.13951e+06	2.52016e+06	2.57227e+06	2.25901e+06	2.35944e+06	2.59307e+06	2.61516e+06	1.93814e+06	2.2568e+06
P18608	Non-histone chromosomal protein HMG-14 OS=Mus musculus GN=Hmgn1 PE=1 SV=2	73716.7	119496	143237	123585	84435.7	147445
P18760	Cofilin-1 OS=Mus musculus GN=Cfl1 PE=1 SV=3	2.19671e+06	1.80776e+06	2.35628e+06	2.55198e+06	3.17129e+06	1.98824e+06	2.29429e+06	2.02499e+06	3.32875e+06	1.89381e+06	3.43593e+06	2.14427e+06
P19096	Fatty acid synthase OS=Mus musculus GN=Fasn PE=1 SV=2	4.42088e+06	3.30599e+06	3.83757e+06	4.57109e+06	4.41015e+06	4.21286e+06	4.97933e+06	3.71104e+06	3.30705e+06	4.137e+06	3.83441e+06	3.3908e+06
P19157	Glutathione S-transferase P 1 OS=Mus musculus GN=Gstp1 PE=1 SV=2	1.319e+06	1.0436e+06	1.18251e+06	1.09116e+06	1.25913e+06	1.2601e+06	815900	597223	613271	668523	695819	855320
P19221	Prothrombin OS=Mus musculus GN=F2 PE=1 SV=1	998142	858006	1.04311e+06	1.16134e+06	1.28855e+06	1.32432e+06	2.05537e+06	1.30884e+06	1.00558e+06	822457	1.32719e+06	966181
P20029	78 kDa glucose-regulated protein OS=Mus musculus GN=Hspa5 PE=1 SV=3	62751.4	30998.1	44039.9	75829.4	95501.7	67834.8	78096.4	93473.4	89156.8	71402.1	76596.4	82636
P20060	Beta-hexosaminidase subunit beta OS=Mus musculus GN=Hexb PE=1 SV=2	4.41646e+06	4.55643e+06	4.66078e+06	3.33799e+06	2.93979e+06	2.93112e+06	2.40414e+06	2.96014e+06	3.07979e+06	3.13919e+06	1.94972e+06	2.13923e+06
P20065	Thymosin beta-4 OS=Mus musculus GN=Tmsb4x PE=1 SV=1	69547.5	114220	124123	123317	132371	101691	250678	192365	123452	146865	202982	168993
P20108	Thioredoxin-dependent peroxide reductase, mitochondrial OS=Mus musculus GN=Prdx3 PE=1 SV=1	34314.4	28378.7	45393.5	58838.2	66841.8	53145.4	84889.4	39345.2	31565	28597.4	60029.7	53279.6
P20152	Vimentin OS=Mus musculus GN=Vim PE=1 SV=3	4.3573e+06	3.40725e+06	3.45128e+06	4.76013e+06	5.04962e+06	4.63817e+06	3.92107e+06	2.37514e+06	2.68047e+06	2.59372e+06	3.80637e+06	3.04715e+06
P20918	Plasminogen OS=Mus musculus GN=Plg PE=1 SV=3	3.30015e+06	2.40891e+06	3.17924e+06	2.89977e+06	2.96897e+06	3.13828e+06	6.58858e+06	5.29752e+06	3.25959e+06	3.86051e+06	4.75051e+06	4.14013e+06
P21460	Cystatin-C OS=Mus musculus GN=Cst3 PE=1 SV=2	7.43988e+06	4.23809e+06	5.22582e+06	9.9921e+06	9.17016e+06	8.09359e+06	1.51391e+07	6.93351e+06	5.63693e+06	7.85148e+06	1.29387e+07	1.2233e+07
P21956	Lactadherin OS=Mus musculus GN=Mfge8 PE=1 SV=3	3.13467e+07	3.8775e+07	3.78192e+07	3.38761e+07	3.06354e+07	2.96509e+07	4.49508e+07	6.72793e+07	6.21221e+07	7.20458e+07	4.69023e+07	4.64229e+07
P21981	Protein-glutamine gamma-glutamyltransferase 2 OS=Mus musculus GN=Tgm2 PE=1 SV=4	44269.8	67818.5	42536.5	45675.2	55394.6	52158.1	54916.2	47311.1	44883.2	44163	53233.7	48601.2
P21995	Embigin OS=Mus musculus GN=Emb PE=1 SV=2	95035.3	47375.7	61464.8	108558	131308	130683
P23116	Eukaryotic translation initiation factor 3 subunit A OS=Mus musculus GN=Eif3a PE=1 SV=5	195255	136317	145935	194307	209399	141759
P23198	Chromobox protein homolog 3 OS=Mus musculus GN=Cbx3 PE=1 SV=2	66119.4	56194.8	60216.9	76820.7	74949.4	82876.8
P23492	Purine nucleoside phosphorylase OS=Mus musculus GN=Pnp PE=1 SV=2	105575	121176	107712	124864	164312	111876	170010	131091	149826	192362	207872	177534
P23591	GDP-L-fucose synthase OS=Mus musculus GN=Tsta3 PE=1 SV=3
P23780	Beta-galactosidase OS=Mus musculus GN=Glb1 PE=1 SV=1	41767.1	134587	142023	141371	141664	106463	122129	169650	112584	100574	106142	109784
P24369	Peptidyl-prolyl cis-trans isomerase B OS=Mus musculus GN=Ppib PE=1 SV=2	7.78705e+06	7.47526e+06	7.89006e+06	6.05498e+06	6.80394e+06	6.48884e+06	5.62319e+06	6.49322e+06	6.90355e+06	6.35867e+06	4.28504e+06	4.62893e+06
P24452	Macrophage-capping protein OS=Mus musculus GN=Capg PE=1 SV=2	646689	274422	364990	518457	546775	545127	136732	39923.5	121073	121043	94336.3	257456
P24527	Leukotriene A-4 hydrolase OS=Mus musculus GN=Lta4h PE=1 SV=4	406129	348724	345366	379688	434828	373213	160842	207957	223687	198872	244492	206538
P24549	Retinal dehydrogenase 1 OS=Mus musculus GN=Aldh1a1 PE=1 SV=5	98213.3	106954	134109	124042	91901.3	119969	321687	411422	429521	417189	353832	445789
P25206	DNA replication licensing factor MCM3 OS=Mus musculus GN=Mcm3 PE=1 SV=2	1.66981e+06	1.68398e+06	1.53451e+06	1.81975e+06	1.94755e+06	1.82363e+06	2.13881e+06	1.50593e+06	1.47694e+06	1.43339e+06	2.91394e+06	1.99905e+06
P25444	40S ribosomal protein S2 OS=Mus musculus GN=Rps2 PE=1 SV=3	489898	420664	591233	343881	416541	445925	128045	143657	136826	167691	155887	101682
P25785	Metalloproteinase inhibitor 2 OS=Mus musculus GN=Timp2 PE=1 SV=2	269681	279786	332883	501381	305089	336674	774716	482363	304731	342839	520248	428533
P26039	Talin-1 OS=Mus musculus GN=Tln1 PE=1 SV=2	2.51152e+06	1.92324e+06	1.77098e+06	2.62751e+06	2.24332e+06	2.06774e+06	4.80343e+06	3.03478e+06	2.8175e+06	4.1212e+06	4.00108e+06	3.82566e+06
P26040	Ezrin OS=Mus musculus GN=Ezr PE=1 SV=3	780188	744667	713988	801951	754608	628750	789553	687770	800520	790095	587129	833739
P26041	Moesin OS=Mus musculus GN=Msn PE=1 SV=3	6.49836e+06	6.91554e+06	4.04689e+06	6.65338e+06	6.98259e+06	6.20413e+06	3.51533e+06	3.78964e+06	4.28086e+06	3.98318e+06	3.64287e+06	3.7211e+06
P26043	Radixin OS=Mus musculus GN=Rdx PE=1 SV=3	214796	160781	212349	193668	185259	188836	280124	328320	202051	251021	203266	179290
P26443	Glutamate dehydrogenase 1, mitochondrial OS=Mus musculus GN=Glud1 PE=1 SV=1	142772	185321	117770	134264	123212	138154	538539	463174	564706	545951	704966	581050
P26516	26S proteasome non-ATPase regulatory subunit 7 OS=Mus musculus GN=Psmd7 PE=1 SV=2	201289	116483	133255	176920	166172	113023
P26645	Myristoylated alanine-rich C-kinase substrate OS=Mus musculus GN=Marcks PE=1 SV=2	154288	143465	133598	129863	146246	144694	144522	94062.3	225513	211771	185460	162656
P26883	Peptidyl-prolyl cis-trans isomerase FKBP1A OS=Mus musculus GN=Fkbp1a PE=1 SV=2	352600	211844	279567	480894	385294	331651	729694	289425	375931	338763	635699	435055
P27661	Histone H2AX OS=Mus musculus GN=H2afx PE=1 SV=2	648315	745204	713281	369010	343979	445977	124318	220307	181748	213296	106542	196483
P27773	Protein disulfide-isomerase A3 OS=Mus musculus GN=Pdia3 PE=1 SV=2	157425	139801	193636	193517	185180	163071	309840	391684	252977	264020	251417	308034
P28063	Proteasome subunit beta type-8 OS=Mus musculus GN=Psmb8 PE=1 SV=2	187067	207814	244664	204656	241639	215320
P28271	Cytoplasmic aconitate hydratase OS=Mus musculus GN=Aco1 PE=1 SV=3
P28352	DNA-(apurinic or apyrimidinic site) lyase OS=Mus musculus GN=Apex1 PE=1 SV=2	301811	634228	464843	331005	351198	289133
P28474	Alcohol dehydrogenase class-3 OS=Mus musculus GN=Adh5 PE=1 SV=3
P28654	Decorin OS=Mus musculus GN=Dcn PE=1 SV=1	1.23883e+06	1.17867e+06	1.34909e+06	1.77808e+06	1.68803e+06	1.44673e+06	5.13167e+06	2.39083e+06	2.37046e+06	2.34325e+06	3.4743e+06	3.3649e+06
P28667	MARCKS-related protein OS=Mus musculus GN=Marcksl1 PE=1 SV=2	2.12358e+06	2.42853e+06	2.42851e+06	3.33068e+06	2.57545e+06	2.44152e+06	5.66933e+06	4.99709e+06	5.16391e+06	5.74555e+06	5.76665e+06	4778746
P29391	Ferritin light chain 1 OS=Mus musculus GN=Ftl1 PE=1 SV=2	161986	252355	172918	194201	208470	188489	288369	216178	199156	254844	289822	251661
P29416	Beta-hexosaminidase subunit alpha OS=Mus musculus GN=Hexa PE=1 SV=2	1.19102e+06	1.07339e+06	999531	1.25969e+06	1.23203e+06	1.14029e+06	868900	573019	803541	530659	693010	852310
P29533	Vascular cell adhesion protein 1 OS=Mus musculus GN=Vcam1 PE=1 SV=1	167677	110089	94368.1	199802	190095	183452	151407	82787.4	76429.2	75512.2	98299.8	107180
P30412	Peptidyl-prolyl cis-trans isomerase C OS=Mus musculus GN=Ppic PE=1 SV=1	806215	888271	959334	1.12776e+06	1.10317e+06	921323	1.44509e+06	1.01615e+06	1.80432e+06	1.86734e+06	1.42712e+06	1.27857e+06
P30416	Peptidyl-prolyl cis-trans isomerase FKBP4 OS=Mus musculus GN=Fkbp4 PE=1 SV=5
P30681	High mobility group protein B2 OS=Mus musculus GN=Hmgb2 PE=1 SV=3	1.0812e+06	829465	1.02476e+06	788490	779393	1.00782e+06	376429	399565	408106	490478	425984	429667
P32261	Antithrombin-III OS=Mus musculus GN=Serpinc1 PE=1 SV=1	1.0235e+07	7.40304e+06	9.0793e+06	1.27616e+07	1.09823e+07	1.10117e+07	2.65009e+07	1.89737e+07	1.55242e+07	1.97693e+07	2.11892e+07	1.77321e+07
P32921	Tryptophan--tRNA ligase, cytoplasmic OS=Mus musculus GN=Wars PE=1 SV=2	174834	100991	171410	97552.2	134354	147948
P34022	Ran-specific GTPase-activating protein OS=Mus musculus GN=Ranbp1 PE=1 SV=2	209461	251984	225007	304932	272710	210789	104749	171511	236248	206140	197347	321697
P34884	Macrophage migration inhibitory factor OS=Mus musculus GN=Mif PE=1 SV=2	2.529e+06	1.84407e+06	2.67074e+06	2.31418e+06	2.38988e+06	2.42858e+06	1.60844e+06	1.31713e+06	1.38416e+06	1.07358e+06	1.26448e+06	1.50357e+06
P35282	Ras-related protein Rab-21 OS=Mus musculus GN=Rab21 PE=1 SV=4
P35293	Ras-related protein Rab-18 OS=Mus musculus GN=Rab18 PE=1 SV=2
P35550	rRNA 2'-O-methyltransferase fibrillarin OS=Mus musculus GN=Fbl PE=1 SV=2	170437	180827	177697	113085	109345	135280	80596.6	66909.2	58300.5	91156.9	65050.7	76002.6
P35564	Calnexin OS=Mus musculus GN=Canx PE=1 SV=1	71779.2	58086	89759.7	140141	83559.2	90722	139454	173286	153732	144016	179442	150851
P35700	Peroxiredoxin-1 OS=Mus musculus GN=Prdx1 PE=1 SV=1	7.11248e+06	6.54016e+06	7.20836e+06	6.63333e+06	7.5103e+06	6.83795e+06	4.94721e+06	4.66324e+06	5.81016e+06	4.73813e+06	5.05534e+06	5.39149e+06
P35762	CD81 antigen OS=Mus musculus GN=Cd81 PE=1 SV=2	679737	510317	655742	694435	717738	784768	1.53048e+06	749259	713460	759326	851467	754193
P35922	Synaptic functional regulator FMR1 OS=Mus musculus GN=Fmr1 PE=1 SV=1
P35979	60S ribosomal protein L12 OS=Mus musculus GN=Rpl12 PE=1 SV=2	266369	221017	238337	203862	325536	216156	48986.2	48006.9	33006.6	42544.4	38811.9	40703.1
P35980	60S ribosomal protein L18 OS=Mus musculus GN=Rpl18 PE=1 SV=3	146424	117659	84972.6	125057	137389	69983.4	36186.4	33196.4	30088.6	50105.2	30336	32872.4
P36536	GTP-binding protein SAR1a OS=Mus musculus GN=Sar1a PE=1 SV=1	78156.8	68815.4	80307.6	90643.2	119071	102312	98251.2	98650.9	73338.6	64320	81382	63628.4
P37040	NADPH--cytochrome P450 reductase OS=Mus musculus GN=Por PE=1 SV=2	26181.2	27874.3	34521.5	25864.8	28755	29303.9	41250	49765.4	42490.5	39615	45609.1	39856.7
P37889	Fibulin-2 OS=Mus musculus GN=Fbln2 PE=1 SV=2	472929	500066	408890	498424	502314	522317	386712	399785	226507	269098	435427	282574
P38647	Stress-70 protein, mitochondrial OS=Mus musculus GN=Hspa9 PE=1 SV=3	1.77942e+06	1.40324e+06	1.53922e+06	1.91672e+06	1.9875e+06	1.82813e+06	1.61241e+06	1.18201e+06	1.48912e+06	1.27097e+06	1.65734e+06	1.64673e+06
P40142	Transketolase OS=Mus musculus GN=Tkt PE=1 SV=1	1.12816e+06	693381	1.00865e+06	1.29204e+06	1.67182e+06	1.24088e+06	1.09342e+06	716945	916675	662940	1.1204e+06	1.23429e+06
P40237	CD82 antigen OS=Mus musculus GN=Cd82 PE=1 SV=1	352081	396478	460949	433324	502049	429902	302649	526516	428128	437519	312369	418115
P40336	Vacuolar protein sorting-associated protein 26A OS=Mus musculus GN=Vps26a PE=1 SV=1	90375.5	102534	77238.5	90217.4	108037	89258.4	93428	80206.6	62314.6	86723.2	73812.7	74754
P40936	Indolethylamine N-methyltransferase OS=Mus musculus GN=Inmt PE=1 SV=1	423240	404347	475503	305723	460339	369371	270528	197371	332822	255445	309353	214444
P41731	CD63 antigen OS=Mus musculus GN=Cd63 PE=1 SV=2	1.6964e+06	1.50654e+06	1.20575e+06	1.36072e+06	1.15366e+06	1.18305e+06	657592	1.15958e+06	1.22711e+06	1.06905e+06	693856	974526
P42125	Enoyl-CoA delta isomerase 1, mitochondrial OS=Mus musculus GN=Eci1 PE=1 SV=2	118033	52397	65880.1	103650	104156	134017	80624.1	84600.4	73663.6	74949.1	46366.9	84748.1
P42208	Septin-2 OS=Mus musculus GN=Sept2 PE=1 SV=2
P42932	T-complex protein 1 subunit theta OS=Mus musculus GN=Cct8 PE=1 SV=3	3.10499e+06	2.50973e+06	3.05441e+06	2.48859e+06	3.02409e+06	3.03075e+06	1.47319e+06	1.12153e+06	1.08389e+06	1.02137e+06	771808	1.06434e+06
P43274	Histone H1.4 OS=Mus musculus GN=Hist1h1e PE=1 SV=2	3.5897e+07	2.59246e+07	3.20354e+07	1.7642e+07	2.29447e+07	1.85757e+07	5.57044e+06	9.70739e+06	8.22323e+06	1.35543e+07	7.17208e+06	7.64514e+06
P43275	Histone H1.1 OS=Mus musculus GN=Hist1h1a PE=1 SV=2	1.435e+07	1.63707e+07	1.31051e+07	8.70437e+06	1.01286e+07	9.1012e+06	3.01735e+06	5.08262e+06	3.67117e+06	5.60128e+06	3.43581e+06	3.91591e+06
P43276	Histone H1.5 OS=Mus musculus GN=Hist1h1b PE=1 SV=2	4.21704e+07	3.0522e+07	3.15224e+07	1.81877e+07	2.35345e+07	2.08431e+07	5.01101e+06	1.12905e+07	8.22238e+06	1.34308e+07	8.11211e+06	8.7365e+06
P43277	Histone H1.3 OS=Mus musculus GN=Hist1h1d PE=1 SV=2	1.30734e+08	1.09123e+08	1.13219e+08	6.92203e+07	8.25698e+07	7.25683e+07	1.58861e+07	3.50733e+07	2.52059e+07	4.20099e+07	1.93111e+07	2.36066e+07
P43406	Integrin alpha-V OS=Mus musculus GN=Itgav PE=1 SV=2	67517.5	97822.1	88909.9	79153.4	113267	64628.6	77604.2	91332.1	89220.1	110089	96913	85721.8
P46638	Ras-related protein Rab-11B OS=Mus musculus GN=Rab11b PE=1 SV=3	171946	114148	126506	151949	133789	155520	98368.5	110262	116252	92351.4	95385.1	91437.8
P46664	Adenylosuccinate synthetase isozyme 2 OS=Mus musculus GN=Adss PE=1 SV=2	31859.6	21367.6	28054.6	18530.5	14566.8	20285.3	14907.7	10162.3	12128	7194.01	13555.5	13446.8
P46935	E3 ubiquitin-protein ligase NEDD4 OS=Mus musculus GN=Nedd4 PE=1 SV=3	9738.98	14857	9092.7	8587.54	9379.66	12369.9
P47199	Quinone oxidoreductase OS=Mus musculus GN=Cryz PE=1 SV=1
P47738	Aldehyde dehydrogenase, mitochondrial OS=Mus musculus GN=Aldh2 PE=1 SV=1	328215	236689	249428	249083	283932	273494	184768	303456	258701	236644	233710	205416
P47754	F-actin-capping protein subunit alpha-2 OS=Mus musculus GN=Capza2 PE=1 SV=3	246093	232252	284342	204586	234010	246697	60135.4	159691	153502	131130	142034	174010
P47757	F-actin-capping protein subunit beta OS=Mus musculus GN=Capzb PE=1 SV=3	237951	338463	467575	464751	424201	261248	1.1053e+06	723927	1.33248e+06	2.34037e+06	2.0362e+06	1.11672e+06
P47791	Glutathione reductase, mitochondrial OS=Mus musculus GN=Gsr PE=1 SV=3	76401.7	36912.2	46163.8	79889.9	80690.1	72795.2	67799	59920.8	49714.9	78182.4	90245.9	69036.4
P47877	Insulin-like growth factor-binding protein 2 OS=Mus musculus GN=Igfbp2 PE=2 SV=2	750811	586022	522478	1.28531e+06	954230	839318	2.207e+06	1.37474e+06	1.3319e+06	1.48823e+06	1.8194e+06	1.7497e+06
P47911	60S ribosomal protein L6 OS=Mus musculus GN=Rpl6 PE=1 SV=3	116675	98173	129309	129808	125355	115865	88514.5	82232.7	64335.6	100159	70567.8	118898
P47962	60S ribosomal protein L5 OS=Mus musculus GN=Rpl5 PE=1 SV=3	394515	333367	447057	341658	390846	375396	167939	172398	124887	219504	179112	226279
P47963	60S ribosomal protein L13 OS=Mus musculus GN=Rpl13 PE=1 SV=3
P48036	Annexin A5 OS=Mus musculus GN=Anxa5 PE=1 SV=1	2.94158e+07	3.61042e+07	3.3724e+07	2.90354e+07	3.05302e+07	3.09814e+07	2.48053e+07	3.96914e+07	4.79226e+07	4.64197e+07	3.19753e+07	3.28129e+07
P48678	Prelamin-A/C OS=Mus musculus GN=Lmna PE=1 SV=2	6.54306e+06	5.80331e+06	5.50492e+06	6.91568e+06	6.82895e+06	6.77402e+06	7.02844e+06	4.91503e+06	3.81694e+06	3.75302e+06	5.7991e+06	4.76894e+06
P48758	Carbonyl reductase [NADPH] 1 OS=Mus musculus GN=Cbr1 PE=1 SV=3	149923	88368	112951	101340	132736	125517	48219.2	30280	31452.7	34476.8	21778	32444.6
P48774	Glutathione S-transferase Mu 5 OS=Mus musculus GN=Gstm5 PE=1 SV=1	127299	79876.2	77443.8	100564	112673	127578	9658.05	11432.2	12575.7	12734.2	7974.46	8431.23
P49717	DNA replication licensing factor MCM4 OS=Mus musculus GN=Mcm4 PE=1 SV=1	1.18016e+06	2.12073e+06	1.00677e+06	2.16242e+06	2.04618e+06	960781	1.48752e+06	2.27507e+06	840139	395152	1.01108e+06	1.36401e+06
P49722	Proteasome subunit alpha type-2 OS=Mus musculus GN=Psma2 PE=1 SV=3	1.12825e+06	1.04815e+06	864264	976795	789998	984646	507438	320648	314210	589864	567577	565047
P50247	Adenosylhomocysteinase OS=Mus musculus GN=Ahcy PE=1 SV=3	1.6352e+06	1.34943e+06	1.54122e+06	1.59174e+06	1.64643e+06	1.29911e+06	852369	895909	875930	828856	1.062e+06	1.06378e+06
P50396	Rab GDP dissociation inhibitor alpha OS=Mus musculus GN=Gdi1 PE=1 SV=3
P50446	Keratin, type II cytoskeletal 6A OS=Mus musculus GN=Krt6a PE=1 SV=3	512465	662980	721443	283008	489152	526900	3.78809e+06	3.42561e+06	3.88249e+06	1.19732e+06	7.54201e+06	3.24846e+06
P50516	V-type proton ATPase catalytic subunit A OS=Mus musculus GN=Atp6v1a PE=1 SV=2	905797	995995	865425	866922	882721	891502	416194	539520	472382	498578	422244	437482
P50518	V-type proton ATPase subunit E 1 OS=Mus musculus GN=Atp6v1e1 PE=1 SV=2	210051	190011	174203	352684	238314	207768	105224	78188.5	92693.2	102415	85361.1	71937.1
P50543	Protein S100-A11 OS=Mus musculus GN=S100a11 PE=1 SV=1	252451	315210	281907	240790	234087	318588	172919	281863	247636	187896	224981	189768
P51150	Ras-related protein Rab-7a OS=Mus musculus GN=Rab7a PE=1 SV=2	4.77217e+06	4.94867e+06	4.74758e+06	6.28268e+06	6.2878e+06	5.07571e+06	1.15834e+07	8.19515e+06	1.16933e+07	1.42397e+07	1.54952e+07	1.00408e+07
P51855	Glutathione synthetase OS=Mus musculus GN=Gss PE=1 SV=1
P51859	Hepatoma-derived growth factor OS=Mus musculus GN=Hdgf PE=1 SV=2	1.63281e+06	1.71977e+06	1.50185e+06	1.43161e+06	1.25928e+06	1.47065e+06	562377	504852	406489	692495	659691	588856
P51863	V-type proton ATPase subunit d 1 OS=Mus musculus GN=Atp6v0d1 PE=1 SV=2	225784	415882	323197	203392	285848	270444	177185	268179	370189	307466	197452	234713
P51885	Lumican OS=Mus musculus GN=Lum PE=1 SV=2	1.04528e+06	864027	1.09431e+06	1.3676e+06	1.10257e+06	1.21048e+06	3.13854e+06	2.52982e+06	2.00178e+06	2.86769e+06	2.13043e+06	2.05425e+06
P52480	Pyruvate kinase PKM OS=Mus musculus GN=Pkm PE=1 SV=4	1.29384e+07	9.30351e+06	1.15203e+07	9.47575e+06	1.12343e+07	1.03946e+07	5.00267e+06	4.89512e+06	6.19654e+06	6.10754e+06	4.57895e+06	5.98738e+06
P52760	2-iminobutanoate/2-iminopropanoate deaminase OS=Mus musculus GN=Rida PE=1 SV=3	1.16391e+06	837812	1.03103e+06	1.41642e+06	1.5579e+06	1.4562e+06	1.29937e+06	1.01414e+06	654449	775997	1.28505e+06	1.18121e+06
P53986	Monocarboxylate transporter 1 OS=Mus musculus GN=Slc16a1 PE=1 SV=1	815197	1.02673e+06	1.08626e+06	860880	692638	788607	956106	591035	981059	1.32503e+06	740524	1.0016e+06
P53994	Ras-related protein Rab-2A OS=Mus musculus GN=Rab2a PE=1 SV=1	113019	162333	122876	127771	144920	147785	203420	155249	178130	154313	184058	193404
P54071	Isocitrate dehydrogenase [NADP], mitochondrial OS=Mus musculus GN=Idh2 PE=1 SV=3	1.46274e+06	999987	1.04499e+06	1.10402e+06	1.216e+06	1.20827e+06	420408	394171	362755	485164	397012	429737
P54116	Erythrocyte band 7 integral membrane protein OS=Mus musculus GN=Stom PE=1 SV=3
P54775	26S proteasome regulatory subunit 6B OS=Mus musculus GN=Psmc4 PE=1 SV=2	81323.9	45563.4	53252.6	73889.3	51673.5	72156.1	35151.4	40475.8	25706.1	20940.3	29881.1	25492.9
P54823	Probable ATP-dependent RNA helicase DDX6 OS=Mus musculus GN=Ddx6 PE=1 SV=1	72038.1	82090.8	87578.7	49475.4	67085.7	65946.3	64295.6	59367.5	57131.5	88901.8	54575.9	63329.8
P54923	[Protein ADP-ribosylarginine] hydrolase OS=Mus musculus GN=Adprh PE=1 SV=1
P55065	Phospholipid transfer protein OS=Mus musculus GN=Pltp PE=1 SV=1	8.20662e+06	5.64568e+06	7.21141e+06	1.22644e+07	1.2346e+07	1.14394e+07	2.58115e+07	1.57905e+07	8.4731e+06	9.57608e+06	2.0627e+07	1.52974e+07
P56399	Ubiquitin carboxyl-terminal hydrolase 5 OS=Mus musculus GN=Usp5 PE=1 SV=1
P56480	ATP synthase subunit beta, mitochondrial OS=Mus musculus GN=Atp5b PE=1 SV=2	313228	200907	258294	277207	304698	252464	487202	424255	348310	483579	407543	371146
P56565	Protein S100-A1 OS=Mus musculus GN=S100a1 PE=1 SV=2
P57716	Nicastrin OS=Mus musculus GN=Ncstn PE=1 SV=3	361397	391386	460912	248803	399553	433876	385453	392357	362183	394475	222672	282273
P57746	V-type proton ATPase subunit D OS=Mus musculus GN=Atp6v1d PE=1 SV=1
P58022	Lysyl oxidase homolog 2 OS=Mus musculus GN=Loxl2 PE=1 SV=2	165449	101701	137947	162365	132986	115853	81866.6	103042	68348.1	70565.2	112181	65894.2
P58242	Acid sphingomyelinase-like phosphodiesterase 3b OS=Mus musculus GN=Smpdl3b PE=1 SV=1	1.74136e+06	2.17794e+06	2.05459e+06	2.45587e+06	2.23675e+06	2.11531e+06	2.08275e+06	2.53535e+06	2.59978e+06	2.12215e+06	2.29333e+06	2.57274e+06
P58252	Elongation factor 2 OS=Mus musculus GN=Eef2 PE=1 SV=2	7.06853e+06	5.71372e+06	6.02558e+06	6.15052e+06	6.58722e+06	6.52497e+06	4.23368e+06	3.78508e+06	3.66554e+06	3.48339e+06	3.5734e+06	4.02918e+06
P58389	Serine/threonine-protein phosphatase 2A activator OS=Mus musculus GN=Ptpa PE=1 SV=1	44356.1	46894.3	55635.9	85339.7	37965.9	41564.6
P59708	Splicing factor 3B subunit 6 OS=Mus musculus GN=Sf3b6 PE=1 SV=1
P60122	RuvB-like 1 OS=Mus musculus GN=Ruvbl1 PE=1 SV=1	694189	443066	498601	439152	571561	480729	393080	404955	373826	326588	394308	395819
P60229	Eukaryotic translation initiation factor 3 subunit E OS=Mus musculus GN=Eif3e PE=1 SV=1
P60710	Actin, cytoplasmic 1 OS=Mus musculus GN=Actb PE=1 SV=1	7.34556e+07	6.31789e+07	7.23202e+07	7.70937e+07	8.09107e+07	7.54269e+07	7.51351e+07	6.01e+07	6.29263e+07	5.90774e+07	7.09535e+07	70491202
P60766	Cell division control protein 42 homolog OS=Mus musculus GN=Cdc42 PE=1 SV=2	339884	354169	394237	349596	322782	333102	298628	412295	382651	365681	307486	289881
P60824	Cold-inducible RNA-binding protein OS=Mus musculus GN=Cirbp PE=1 SV=1	130310	66628.3	88736.2	110822	137529	145064	85817.1	64366.2	61478.3	61431.6	57257.3	39673.7
P60843	Eukaryotic initiation factor 4A-I OS=Mus musculus GN=Eif4a1 PE=1 SV=1	1.19954e+06	1.00103e+06	1.07284e+06	1.02091e+06	1.17742e+06	1.14881e+06	523817	488226	467106	426130	512667	528058
P60867	40S ribosomal protein S20 OS=Mus musculus GN=Rps20 PE=1 SV=1	305614	272511	210910	296897	320075	273999	186046	210558	104145	166247	174724	150077
P61021	Ras-related protein Rab-5B OS=Mus musculus GN=Rab5b PE=1 SV=1
P61027	Ras-related protein Rab-10 OS=Mus musculus GN=Rab10 PE=1 SV=1	19595.3	23038.8	20869.7	30815.8	29162.9	22185.4	30651.2	22681.1	27144.4	30577.1	27371.4	13793
P61089	Ubiquitin-conjugating enzyme E2 N OS=Mus musculus GN=Ube2n PE=1 SV=1	17695.3	23798.6	28892.7	46837.3	34347.4	30784.5	55092.5	45568.1	28025.9	36785.8	36218.5	15187.4
P61161	Actin-related protein 2 OS=Mus musculus GN=Actr2 PE=1 SV=1	623706	600433	545957	573521	494071	594873	319311	346861	337750	384252	377372	334384
P61164	Alpha-centractin OS=Mus musculus GN=Actr1a PE=1 SV=1	701114	613822	647575	655793	764820	574997	242378	224443	397350	221431	288934	276525
P61202	COP9 signalosome complex subunit 2 OS=Mus musculus GN=Cops2 PE=1 SV=1	130096	60249.5	126707	75988.1	96251.1	85851.9	95100.5	103882	103183	76211	78966.9	84232
P61205	ADP-ribosylation factor 3 OS=Mus musculus GN=Arf3 PE=2 SV=2	2.21599e+06	2.11972e+06	2.31836e+06	2.39206e+06	2.58588e+06	2.39628e+06	2.19651e+06	2.28012e+06	2.3169e+06	2.35334e+06	2.35335e+06	2.46255e+06
P61290	Proteasome activator complex subunit 3 OS=Mus musculus GN=Psme3 PE=1 SV=1	35970.3	38516.1	33221.3	31598.6	44665.8	47736.5
P61358	60S ribosomal protein L27 OS=Mus musculus GN=Rpl27 PE=1 SV=2	326418	276647	287349	277350	373744	374242
P61458	Pterin-4-alpha-carbinolamine dehydratase OS=Mus musculus GN=Pcbd1 PE=1 SV=2	256843	210762	401329	346886	235948	101622	109903	74896.5	89982.3	95989.6	96338	81564.7
P61957	Small ubiquitin-related modifier 2 OS=Mus musculus GN=Sumo2 PE=1 SV=1	589432	549695	649149	692519	541041	662700	558165	393761	497647	453234	646494	554744
P61965	WD repeat-containing protein 5 OS=Mus musculus GN=Wdr5 PE=1 SV=1
P61979	Heterogeneous nuclear ribonucleoprotein K OS=Mus musculus GN=Hnrnpk PE=1 SV=1	208315	170141	183124	211804	223035	212856	124443	131750	143408	132035	98804.2	109037
P61982	14-3-3 protein gamma OS=Mus musculus GN=Ywhag PE=1 SV=2	3.77057e+06	3.07207e+06	3.3717e+06	3.54291e+06	4.04015e+06	3.70936e+06	3.16741e+06	2.00877e+06	2.41042e+06	2.58738e+06	2.53743e+06	2.63397e+06
P62069	Ubiquitin carboxyl-terminal hydrolase 46 OS=Mus musculus GN=Usp46 PE=1 SV=1
P62071	Ras-related protein R-Ras2 OS=Mus musculus GN=Rras2 PE=1 SV=1	212394	165304	221234	206701	231120	192583	207581	196549	234498	271182	148328	173857
P62075	Mitochondrial import inner membrane translocase subunit Tim13 OS=Mus musculus GN=Timm13 PE=1 SV=1
P62137	Serine/threonine-protein phosphatase PP1-alpha catalytic subunit OS=Mus musculus GN=Ppp1ca PE=1 SV=1	576817	422070	577458	415774	486544	568603	467008	356184	288699	294637	433581	396516
P62141	Serine/threonine-protein phosphatase PP1-beta catalytic subunit OS=Mus musculus GN=Ppp1cb PE=1 SV=3	147770	146926	126572	133064	161903	109397
P62192	26S proteasome regulatory subunit 4 OS=Mus musculus GN=Psmc1 PE=1 SV=1	151262	131196	121085	147317	111389	131714	85148.5	71395.4	42932.6	79988.7	76338.7	66006.8
P62196	26S proteasome regulatory subunit 8 OS=Mus musculus GN=Psmc5 PE=1 SV=1	537286	482737	456132	551513	502730	469978	119553	125057	117966	132054	129009	135036
P62242	40S ribosomal protein S8 OS=Mus musculus GN=Rps8 PE=1 SV=2	480761	645431	686523	661948	795188	558891	1.65509e+06	1.07481e+06	1.37721e+06	2.08559e+06	3.07714e+06	1.55387e+06
P62245	40S ribosomal protein S15a OS=Mus musculus GN=Rps15a PE=1 SV=2	511124	483194	315313	444109	461314	128274	253402	493606	273223	439556	273943	357157
P62259	14-3-3 protein epsilon OS=Mus musculus GN=Ywhae PE=1 SV=1	2.70676e+06	2.11523e+06	3.1576e+06	2.97004e+06	3.14449e+06	3.22811e+06	3.43515e+06	2.59357e+06	2.41214e+06	2.64725e+06	2.80317e+06	2.81224e+06
P62264	40S ribosomal protein S14 OS=Mus musculus GN=Rps14 PE=1 SV=3	453268	434951	592527	468596	478764	440356	178376	159406	375408	252578	239219	220042
P62281	40S ribosomal protein S11 OS=Mus musculus GN=Rps11 PE=1 SV=3
P62301	40S ribosomal protein S13 OS=Mus musculus GN=Rps13 PE=1 SV=2	109584	98533.5	100799	79312.9	115152	131924	74685.5	44465.3	48564.3	58040.3	34627.1	48541.6
P62305	Small nuclear ribonucleoprotein E OS=Mus musculus GN=Snrpe PE=1 SV=1	169506	144633	112334	152295	155769	145215	51351.4	43211	71893.4	70428.1	54171.4	57530.1
P62307	Small nuclear ribonucleoprotein F OS=Mus musculus GN=Snrpf PE=1 SV=1	118451	143851	81851.2	93580.8	155499	129160	64865.3	95275.4	77174	75404.8	94391.5	96421.3
P62309	Small nuclear ribonucleoprotein G OS=Mus musculus GN=Snrpg PE=1 SV=1	153675	140151	133165	97765.2	108453	119539	32047.4	74943.8	56790.7	77211.5	44732.2	55092.3
P62315	Small nuclear ribonucleoprotein Sm D1 OS=Mus musculus GN=Snrpd1 PE=1 SV=1	640517	750430	426803	424415	749122	584560	252322	284229	147279	270013	492067	287917
P62317	Small nuclear ribonucleoprotein Sm D2 OS=Mus musculus GN=Snrpd2 PE=1 SV=1	1.27522e+06	1.02353e+06	1.4391e+06	1.01166e+06	1.08288e+06	1.16714e+06	434810	448289	511652	334560	389505	479960
P62320	Small nuclear ribonucleoprotein Sm D3 OS=Mus musculus GN=Snrpd3 PE=1 SV=1	1.38455e+06	1.32046e+06	1.20934e+06	1.37644e+06	1.29064e+06	1.21728e+06	756615	827023	647215	709560	667810	866299
P62334	26S proteasome regulatory subunit 10B OS=Mus musculus GN=Psmc6 PE=1 SV=1	196795	213086	175897	148050	157371	169590	40602.5	63761.7	76034.3	45475.5	48521.7	48495.4
P62702	40S ribosomal protein S4, X isoform OS=Mus musculus GN=Rps4x PE=1 SV=2	131420	155667	178333	147076	102440	144563	92326	83905.7	91471.3	88726.8	79286	99097.8
P62715	Serine/threonine-protein phosphatase 2A catalytic subunit beta isoform OS=Mus musculus GN=Ppp2cb PE=1 SV=1	427761	309421	359169	372672	379175	418283	224116	203708	236813	128497	139790	193266
P62748	Hippocalcin-like protein 1 OS=Mus musculus GN=Hpcal1 PE=1 SV=2	44868.2	58311.4	73698.9	44509.8	52336.1	69843.6	55212.5	74466.5	74227.8	70849.7	36230.8	54579
P62806	Histone H4 OS=Mus musculus GN=Hist1h4a PE=1 SV=2	1913028824	1871317250	1683235597	1150073150	1180850562	1126146674	4.56041e+08	8.53874e+08	6.37916e+08	9.11819e+08	4.2774e+08	551532015
P62814	V-type proton ATPase subunit B, brain isoform OS=Mus musculus GN=Atp6v1b2 PE=1 SV=1	478393	409809	407148	393654	434766	403518	145943	114030	120352	93804.5	109916	144558
P62821	Ras-related protein Rab-1A OS=Mus musculus GN=Rab1A PE=1 SV=3	24462.4	28706.9	26531.5	26334.7	61170	38486.1	40384.8	50571.8	60567.5	44422.8	32057.4	40187.1
P62827	GTP-binding nuclear protein Ran OS=Mus musculus GN=Ran PE=1 SV=3	4.22337e+06	4.6249e+06	5.1407e+06	3.85207e+06	3.88271e+06	3.86078e+06	2.1151e+06	2.23905e+06	2.32553e+06	2.76236e+06	2.13482e+06	2.63143e+06
P62830	60S ribosomal protein L23 OS=Mus musculus GN=Rpl23 PE=1 SV=1	107106	97495.8	89873.3	127167	104926	106526	340654	225998	138529	125769	268636	235280
P62835	Ras-related protein Rap-1A OS=Mus musculus GN=Rap1a PE=1 SV=1	85395.3	166641	134326	102329	95073.3	98214.6	79896.2	116605	136676	168487	99500.4	102832
P62849	40S ribosomal protein S24 OS=Mus musculus GN=Rps24 PE=1 SV=1	43894.1	31338.4	55854.2	56025.9	56581.8	55132.8	37601.5	43103.5	53302.8	51518.8	43881.6	47210.1
P62852	40S ribosomal protein S25 OS=Mus musculus GN=Rps25 PE=1 SV=1	134721	146804	127328	149710	128909	138593
P62855	40S ribosomal protein S26 OS=Mus musculus GN=Rps26 PE=1 SV=3	132461	136466	134844	121868	145183	158050	93620.3	92983.2	119465	119426	75540.1	75489.8
P62858	40S ribosomal protein S28 OS=Mus musculus GN=Rps28 PE=1 SV=1	270236	198970	216887	299446	374923	301097	127054	98646.2	152771	129930	105536	186820
P62874	Guanine nucleotide-binding protein G(I)/G(S)/G(T) subunit beta-1 OS=Mus musculus GN=Gnb1 PE=1 SV=3
P62889	60S ribosomal protein L30 OS=Mus musculus GN=Rpl30 PE=1 SV=2	71374.9	60503.1	65189.3	53031.6	51683.5	61152.3	27986.8	30029.1	27689.1	37043.3	31116.7	21989.2
P62897	Cytochrome c, somatic OS=Mus musculus GN=Cycs PE=1 SV=2	1.86475e+06	1.14358e+06	1.72353e+06	2.15009e+06	2.01155e+06	2.04323e+06	1.81923e+06	1.21865e+06	1.39218e+06	1.12771e+06	1.42912e+06	1.43664e+06
P62908	40S ribosomal protein S3 OS=Mus musculus GN=Rps3 PE=1 SV=1	1.64043e+06	1.49677e+06	1.55707e+06	1.18045e+06	1.18394e+06	1.33191e+06	98995.1	122863	285577	148506	148707	137047
P62960	Nuclease-sensitive element-binding protein 1 OS=Mus musculus GN=Ybx1 PE=1 SV=3	243299	220346	264577	166397	341643	246739	111870	135928	145421	152454	118649	107084
P62962	Profilin-1 OS=Mus musculus GN=Pfn1 PE=1 SV=2	2.72207e+06	2.22183e+06	2.68942e+06	2.81701e+06	2.67813e+06	2.53186e+06	2.97671e+06	3.01862e+06	2.65942e+06	2.49927e+06	3.27079e+06	2.99411e+06
P62996	Transformer-2 protein homolog beta OS=Mus musculus GN=Tra2b PE=1 SV=1
P63005	Platelet-activating factor acetylhydrolase IB subunit alpha OS=Mus musculus GN=Pafah1b1 PE=1 SV=2
P63017	Heat shock cognate 71 kDa protein OS=Mus musculus GN=Hspa8 PE=1 SV=1	1.75518e+07	1.44211e+07	1.70226e+07	1.72628e+07	1.82797e+07	1.89453e+07	1.43929e+07	1.53696e+07	1.52013e+07	1.74275e+07	1.60103e+07	1.56378e+07
P63028	Translationally-controlled tumor protein OS=Mus musculus GN=Tpt1 PE=1 SV=1	693560	493391	550245	722746	800652	720329	439691	275747	413396	275611	351472	440770
P63082	V-type proton ATPase 16 kDa proteolipid subunit OS=Mus musculus GN=Atp6v0c PE=1 SV=1	156617	184929	87987.2	206000	269669	228590	166476	158576	124728	180244	133926	203272
P63085	Mitogen-activated protein kinase 1 OS=Mus musculus GN=Mapk1 PE=1 SV=3	752309	864387	723684	612298	824376	863646	56683.1	57980.9	49113.1	73470.7	85250.5	54874.5
P63101	14-3-3 protein zeta/delta OS=Mus musculus GN=Ywhaz PE=1 SV=1	7.97577e+06	5.93862e+06	8.05706e+06	8.62446e+06	9.38082e+06	8.87188e+06	8.68105e+06	6.70136e+06	6.22136e+06	6.32951e+06	8.04544e+06	7.49003e+06
P63158	High mobility group protein B1 OS=Mus musculus GN=Hmgb1 PE=1 SV=2	1.2924e+06	1.05648e+06	1.46068e+06	1.00157e+06	1.07771e+06	1.07022e+06	372380	288710	335059	368048	308050	449234
P63163	Small nuclear ribonucleoprotein-associated protein N OS=Mus musculus GN=Snrpn PE=1 SV=1	323474	355348	380099	261287	352772	389072	23347.1	47662	41897.6	52158.3	62975.2	46187.5
P63168	Dynein light chain 1, cytoplasmic OS=Mus musculus GN=Dynll1 PE=1 SV=1	41494.7	57385	71279.5	59530.9	59265.6	66051.1
P63242	Eukaryotic translation initiation factor 5A-1 OS=Mus musculus GN=Eif5a PE=1 SV=2	89787.9	37726	73517.2	77949	81727.6	94359.3	60023.6	58455.1	58676	26504.6	72108.9	78808.3
P68033	Actin, alpha cardiac muscle 1 OS=Mus musculus GN=Actc1 PE=1 SV=1	1.35824e+06	1.3487e+06	2.63941e+06	2.33726e+06	1.6643e+06	1.6925e+06	1.49692e+06	676818	2.13365e+06	2.30477e+06	1.75106e+06	1.99262e+06
P68040	Receptor of activated protein C kinase 1 OS=Mus musculus GN=Rack1 PE=1 SV=3	1.3481e+06	1.78598e+06	2.0411e+06	1.22233e+06	1.17129e+06	1.35668e+06	486070	575369	1.22511e+06	1.37603e+06	997467	897850
P68372	Tubulin beta-4B chain OS=Mus musculus GN=Tubb4b PE=1 SV=1	508100	516983	583000	483493	475268	508678	147450	132498	227330	221829	159207	158698
P68510	14-3-3 protein eta OS=Mus musculus GN=Ywhah PE=1 SV=2	1.74848e+06	1.7595e+06	6.20957e+06	968735	2.96968e+06	1.9557e+06	2.84144e+06	3.23694e+06	3.75822e+06	1.36465e+06	6.40883e+06	5.64062e+06
P70168	Importin subunit beta-1 OS=Mus musculus GN=Kpnb1 PE=1 SV=2
P70195	Proteasome subunit beta type-7 OS=Mus musculus GN=Psmb7 PE=1 SV=1	851518	678818	536330	710324	579441	650842	374844	354869	303357	347795	288481	233275
P70296	Phosphatidylethanolamine-binding protein 1 OS=Mus musculus GN=Pebp1 PE=1 SV=3	2.4019e+06	1.55124e+06	2.16649e+06	2.32219e+06	2.50153e+06	2.61955e+06	2.67082e+06	1.65853e+06	1.93606e+06	1.45868e+06	2.31834e+06	2.10953e+06
P70349	Histidine triad nucleotide-binding protein 1 OS=Mus musculus GN=Hint1 PE=1 SV=3	322118	256489	419887	405954	470918	394896	315435	346010	378705	427099	341406	621291
P70428	Exostosin-2 OS=Mus musculus GN=Ext2 PE=1 SV=2	77004.3	64364.3	73255	46120.4	54701.3	61156.5	27631.9	35967.9	50560.2	53339.2	44361.7	41277.9
P70441	Na(+)/H(+) exchange regulatory cofactor NHE-RF1 OS=Mus musculus GN=Slc9a3r1 PE=1 SV=3
P70670	Nascent polypeptide-associated complex subunit alpha, muscle-specific form OS=Mus musculus GN=Naca PE=1 SV=2	467889	498209	499306	462632	400810	481875	519124	466325	648347	467021	515546	563765
P70699	Lysosomal alpha-glucosidase OS=Mus musculus GN=Gaa PE=1 SV=2	44806.3	53676	37027.1	36314.4	38363	38143.3
P80313	T-complex protein 1 subunit eta OS=Mus musculus GN=Cct7 PE=1 SV=1	201474	119349	190050	155445	182635	169954	44161.9	61993.3	66125.1	67174.8	46853.6	66062.1
P80314	T-complex protein 1 subunit beta OS=Mus musculus GN=Cct2 PE=1 SV=4	1.49001e+06	1.12231e+06	1.23024e+06	965875	1.2027e+06	1.20273e+06	306606	595156	535199	468274	373954	390899
P80315	T-complex protein 1 subunit delta OS=Mus musculus GN=Cct4 PE=1 SV=3	824910	548361	593495	530447	496977	533075	85836.8	86510	70894.8	74336.9	100236	82955.8
P80316	T-complex protein 1 subunit epsilon OS=Mus musculus GN=Cct5 PE=1 SV=1	917669	705899	934679	606405	722916	721712	145146	155489	145301	186165	81592.8	112762
P80317	T-complex protein 1 subunit zeta OS=Mus musculus GN=Cct6a PE=1 SV=3	642169	390565	493075	481424	528323	527006	213335	281103	250200	251370	180952	236261
P80318	T-complex protein 1 subunit gamma OS=Mus musculus GN=Cct3 PE=1 SV=1	2.55829e+06	1.71971e+06	1.69554e+06	1.51479e+06	1.39516e+06	1.88483e+06	785946	1.16422e+06	826180	796751	840519	714395
P82198	Transforming growth factor-beta-induced protein ig-h3 OS=Mus musculus GN=Tgfbi PE=1 SV=1	438214	298488	242704	362313	474354	637118	148511	435793	127325	96092.5	210475	315127
P83887	Tubulin gamma-1 chain OS=Mus musculus GN=Tubg1 PE=1 SV=1	269442	232698	83487.7	242762	133339	220912	392197	544961	313443	313606	376219	221569
P84099	60S ribosomal protein L19 OS=Mus musculus GN=Rpl19 PE=1 SV=1	340005	244221	328703	391534	304494	388781
P97298	Pigment epithelium-derived factor OS=Mus musculus GN=Serpinf1 PE=1 SV=2	1.21328e+07	1.26067e+07	1.37682e+07	1.52172e+07	1.06784e+07	1.20182e+07	1.62832e+07	1.38758e+07	1.3285e+07	1.64783e+07	1.34712e+07	1.20043e+07
P97300	Neuroplastin OS=Mus musculus GN=Nptn PE=1 SV=3	216836	351835	389343	180209	226849	204479	182258	277690	514444	447446	264339	319735
P97310	DNA replication licensing factor MCM2 OS=Mus musculus GN=Mcm2 PE=1 SV=3	3.82927e+06	3.53247e+06	3.83076e+06	2.76762e+06	3.04506e+06	3.44307e+06	1.10293e+06	1.15679e+06	1.10946e+06	1.10434e+06	1.11446e+06	1.08646e+06
P97311	DNA replication licensing factor MCM6 OS=Mus musculus GN=Mcm6 PE=1 SV=1	1.30213e+06	1.24955e+06	1.31639e+06	1.05558e+06	1.14339e+06	1.2481e+06	480507	520631	534447	605125	401387	381443
P97321	Prolyl endopeptidase FAP OS=Mus musculus GN=Fap PE=1 SV=1	40840.8	37859	31854.6	29634.6	20129.9	31704.1	40275.2	34135.1	37284.8	35043.1	34183.6	34237.9
P97326	Cadherin-6 OS=Mus musculus GN=Cdh6 PE=1 SV=2	123015	117246	176427	144698	141857	142038	156896	181418	138009	151849	154189	157667
P97351	40S ribosomal protein S3a OS=Mus musculus GN=Rps3a PE=1 SV=3
P97371	Proteasome activator complex subunit 1 OS=Mus musculus GN=Psme1 PE=1 SV=2	28646.7	27778.8	12720.2	27432	26089.6	22119	19662.6	13256.4	15546.8	20108.1	9221.8	16424
P97384	Annexin A11 OS=Mus musculus GN=Anxa11 PE=1 SV=2	221102	285715	290531	283629	227964	251119	111536	456707	391211	505015	120946	99264.1
P97429	Annexin A4 OS=Mus musculus GN=Anxa4 PE=1 SV=4	5.30255e+06	6.14956e+06	5.57492e+06	5.52898e+06	5.5252e+06	5.68868e+06	5.16399e+06	6.7511e+06	7.76296e+06	7.05988e+06	5.07254e+06	5.38026e+06
P97822	Acidic leucine-rich nuclear phosphoprotein 32 family member E OS=Mus musculus GN=Anp32e PE=1 SV=2	188174	193011	214209	215819	238003	221985	241796	113025	246827	280092	396489	309531
P98063	Bone morphogenetic protein 1 OS=Mus musculus GN=Bmp1 PE=1 SV=2	532279	349282	431638	402587	348659	380803	128911	116409	163550	139654	124976	107605
P98064	Mannan-binding lectin serine protease 1 OS=Mus musculus GN=Masp1 PE=1 SV=2	47519.6	52312.2	44200.8	43254.7	27411.7	29167.5	331372	383548	639058	106027	164450	334069
P98156	Very low-density lipoprotein receptor OS=Mus musculus GN=Vldlr PE=1 SV=1	93608.8	98082.1	105492	119150	96536.8	99677.6	147524	58986.7	81842.8	91322.1	106917	85457.6
P99024	Tubulin beta-5 chain OS=Mus musculus GN=Tubb5 PE=1 SV=1	7.72362e+06	6.06085e+06	7.40641e+06	6.07027e+06	7.24183e+06	7.1789e+06	3.31961e+06	3.99982e+06	4.84143e+06	4.38891e+06	4.21462e+06	4.03608e+06
P99026	Proteasome subunit beta type-4 OS=Mus musculus GN=Psmb4 PE=1 SV=1	795870	769258	777283	600295	635067	572329	433195	460094	421739	549983	354243	434811
P99027	60S acidic ribosomal protein P2 OS=Mus musculus GN=Rplp2 PE=1 SV=3	237926	260162	321472	325466	313782	306190	205144	185697	193174	148000	251030	250651
P99029	Peroxiredoxin-5, mitochondrial OS=Mus musculus GN=Prdx5 PE=1 SV=2	885962	706778	658328	983542	967506	846985	931903	763825	786219	681354	1.27952e+06	900646
Q00493	Carboxypeptidase E OS=Mus musculus GN=Cpe PE=1 SV=2	489352	399018	266349	762395	633393	674108	1.03791e+06	283991	498165	594914	420672	569396
Q00519	Xanthine dehydrogenase/oxidase OS=Mus musculus GN=Xdh PE=1 SV=5	98764.5	77487.5	82644.2	109569	85019.4	95028
Q00612	Glucose-6-phosphate 1-dehydrogenase X OS=Mus musculus GN=G6pdx PE=1 SV=3	37496.2	38214.2	35416.2	20524.9	10214.6	39637.1	37620.5	24782	22459.6	16695.8	14298.1	23866.9
Q00623	Apolipoprotein A-I OS=Mus musculus GN=Apoa1 PE=1 SV=2	2.23308e+07	1.81238e+07	2.34428e+07	2.87395e+07	2.46869e+07	2.40827e+07	6.55939e+07	4.84774e+07	3.84183e+07	4.75087e+07	5.081e+07	4.56647e+07
Q00915	Retinol-binding protein 1 OS=Mus musculus GN=Rbp1 PE=1 SV=2	28221.7	39720.8	21998.4	33247.3	41998.9	44774.6
Q00PI9	Heterogeneous nuclear ribonucleoprotein U-like protein 2 OS=Mus musculus GN=Hnrnpul2 PE=1 SV=2	85518.5	86650.5	63544.6	72979.4	76652.1	85663.2
Q01149	Collagen alpha-2(I) chain OS=Mus musculus GN=Col1a2 PE=1 SV=2	49512.3	50072.5	43638.4	69601	54920	49743.3	79277.5	59514.9	96567.8	143343	56819.2	75932
Q01853	Transitional endoplasmic reticulum ATPase OS=Mus musculus GN=Vcp PE=1 SV=4	1.24472e+07	8.10422e+06	8.70176e+06	1.11386e+07	1.0733e+07	1.06039e+07	6.115e+06	8.39397e+06	5.80348e+06	6.35069e+06	5.21093e+06	6.75414e+06
Q02053	Ubiquitin-like modifier-activating enzyme 1 OS=Mus musculus GN=Uba1 PE=1 SV=1	495551	464920	466891	413488	467332	451219	225535	205291	170326	154580	174881	197425
Q02257	Junction plakoglobin OS=Mus musculus GN=Jup PE=1 SV=3	27127.2	84690.6	38780.2	35776.2	36597.2	25355.2	116428	97072.2	103213	65315.9	128290	115703
Q02819	Nucleobindin-1 OS=Mus musculus GN=Nucb1 PE=1 SV=2	4.87805e+06	3.29625e+06	4.09324e+06	7.2518e+06	6.72618e+06	5.86405e+06	9.25842e+06	4.71361e+06	4.25407e+06	4.68711e+06	7.4739e+06	6.77034e+06
Q03265	ATP synthase subunit alpha, mitochondrial OS=Mus musculus GN=Atp5a1 PE=1 SV=1	20898.1	25803	16146.2	21631	35351.1	30461.5	44992	47970.2	48957.2	53365.4	44338.7	29091.7
Q04447	Creatine kinase B-type OS=Mus musculus GN=Ckb PE=1 SV=1	32092.9	20859	31238	41407.3	64449.9	58570.5	40062.8	36397.8	30111.1	30403.6	27285.6	29390.1
Q04750	DNA topoisomerase 1 OS=Mus musculus GN=Top1 PE=1 SV=2	901617	981376	1.0958e+06	846594	938610	792048	403231	425940	473728	423106	434588	425859
Q04857	Collagen alpha-1(VI) chain OS=Mus musculus GN=Col6a1 PE=1 SV=1	3510888	2.79889e+06	3.29704e+06	3.96108e+06	3.77096e+06	3.95826e+06	5.78419e+06	3.46194e+06	3.23273e+06	3.84116e+06	4.13722e+06	4.04283e+06
Q05895	Thrombospondin-3 OS=Mus musculus GN=Thbs3 PE=1 SV=2	3.70372e+06	2.83787e+06	3.00751e+06	4.03814e+06	3.36431e+06	3.41347e+06	4.21452e+06	3.59825e+06	3.43612e+06	3.56059e+06	4.11468e+06	3.64554e+06
Q05D44	Eukaryotic translation initiation factor 5B OS=Mus musculus GN=Eif5b PE=1 SV=2
Q06890	Clusterin OS=Mus musculus GN=Clu PE=1 SV=1	6.51571e+06	4.95541e+06	5.23637e+06	6.17886e+06	5.52477e+06	5.64833e+06	5.24486e+06	5.16319e+06	3.56744e+06	4.05136e+06	5.26105e+06	5.66968e+06
Q07113	Cation-independent mannose-6-phosphate receptor OS=Mus musculus GN=Igf2r PE=1 SV=1	466321	295372	382605	428852	359439	518666	725644	809032	496641	554343	594255	563502
Q07417	Short-chain specific acyl-CoA dehydrogenase, mitochondrial OS=Mus musculus GN=Acads PE=1 SV=2	71490.1	56335.5	67291.6	43818	50417.1	54233.5
Q07797	Galectin-3-binding protein OS=Mus musculus GN=Lgals3bp PE=1 SV=1	9.49567e+06	7.80401e+06	7.5855e+06	6.5608e+06	6.90855e+06	6.96771e+06	3.29829e+06	3.73901e+06	3.24885e+06	3.22915e+06	3.19604e+06	3.33968e+06
Q08761	Vitamin K-dependent protein S OS=Mus musculus GN=Pros1 PE=2 SV=1
Q08879	Fibulin-1 OS=Mus musculus GN=Fbln1 PE=1 SV=2	1.61366e+06	1.15712e+06	1.37109e+06	2.00575e+06	1.76082e+06	1.77208e+06	4.16515e+06	2.90998e+06	2.2593e+06	2.84337e+06	3.34623e+06	3.11039e+06
Q11011	Puromycin-sensitive aminopeptidase OS=Mus musculus GN=Npepps PE=1 SV=2	271886	215355	249479	307800	243313	252451	419446	395178	267163	363572	363044	302896
Q20BD0	Heterogeneous nuclear ribonucleoprotein A/B OS=Mus musculus GN=Hnrnpab PE=1 SV=1	915395	828020	889155	885962	1.01787e+06	811365	263690	220025	236898	606283	480169	603114
Q3TCN2	Putative phospholipase B-like 2 OS=Mus musculus GN=Plbd2 PE=1 SV=2	1.62688e+06	1.35395e+06	1.56945e+06	2.00981e+06	1.961e+06	1.86696e+06	1.74684e+06	1.43438e+06	1.33273e+06	1.16645e+06	1.65002e+06	1.52929e+06
Q3TEA8	Heterochromatin protein 1-binding protein 3 OS=Mus musculus GN=Hp1bp3 PE=1 SV=1	5.58983e+06	5.81952e+06	5.51972e+06	4.31419e+06	4.32796e+06	4.31246e+06	3.60502e+06	4.34778e+06	3.24057e+06	4.78124e+06	4.16921e+06	3.5759e+06
Q3TGU7	Proliferation-associated 2G4 OS=Mus musculus GN=Pa2g4 PE=1 SV=1
Q3THE2	Myosin regulatory light chain 12B OS=Mus musculus GN=Myl12b PE=1 SV=2	274519	262744	208300	196535	194892	223784	257833	204573	142140	160755	116281	101844
Q3TIV5	Zinc finger CCCH domain-containing protein 15 OS=Mus musculus GN=Zc3h15 PE=1 SV=2
Q3TLP8	RAS-related C3 botulinum substrate 1, isoform CRA_a OS=Mus musculus GN=Rac1 PE=1 SV=1	181197	149116	204641	169475	188012	191541	131985	151754	185941	189068	149299	157534
Q3TTY5	Keratin, type II cytoskeletal 2 epidermal OS=Mus musculus GN=Krt2 PE=1 SV=1	1.50409e+06	3.7553e+07	1.2878e+07	4.2339e+06	9.31364e+06	7.51944e+06	3.8791e+06	5.87743e+06	1.63902e+07	5.47549e+06	1.43142e+07	1.01658e+07
Q3TVK3	Aspartyl aminopeptidase OS=Mus musculus GN=Dnpep PE=1 SV=1	314518	247566	271518	283870	275876	318426	190050	151473	143887	135815	159706	146579
Q3TW96	UDP-N-acetylhexosamine pyrophosphorylase-like protein 1 OS=Mus musculus GN=Uap1l1 PE=1 SV=1	292753	235494	248818	273959	271134	289369	95116.7	79798.3	113553	84311.5	83299.4	55303.5
Q3TXS7	26S proteasome non-ATPase regulatory subunit 1 OS=Mus musculus GN=Psmd1 PE=1 SV=1	146026	126617	181653	143623	132643	145738	76947.2	67168.2	71123	56601.4	58577.4	59475.8
Q3U1J4	DNA damage-binding protein 1 OS=Mus musculus GN=Ddb1 PE=1 SV=2	74546.6	36484.1	32741	67595.7	67921.1	53054.6	51982.3	40095.2	46917.5	57381.8	32278.1	52764.8
Q3U2G2	Heat shock 70 kDa protein 4 OS=Mus musculus GN=Hspa4 PE=1 SV=1	343362	241009	286642	363908	354980	240753	459103	531429	319421	365911	314156	517228
Q3U367	4-trimethylaminobutyraldehyde dehydrogenase OS=Mus musculus GN=Aldh9a1 PE=1 SV=1
Q3U3V1	Coagulation factor X OS=Mus musculus GN=F10 PE=1 SV=1	156378	143716	150667	185453	255538	147920	589342	168258	447310	307062	498621	144692
Q3U9N4	Granulins OS=Mus musculus GN=Grn PE=1 SV=1	4.38971e+06	3.71243e+06	3.75683e+06	5.19438e+06	5.55383e+06	4.85731e+06	4.37938e+06	2.73589e+06	2.22068e+06	2.44611e+06	3.43042e+06	3.32643e+06
Q3UDE2	Tubulin--tyrosine ligase-like protein 12 OS=Mus musculus GN=Ttll12 PE=1 SV=1	32789.3	28309.4	30698.2	27465.1	26609.9	31404
Q3UE92	X-prolyl aminopeptidase (Aminopeptidase P) 1, soluble, isoform CRA_b OS=Mus musculus GN=Xpnpep1 PE=1 SV=1
Q3UGR5	Haloacid dehalogenase-like hydrolase domain-containing protein 2 OS=Mus musculus GN=Hdhd2 PE=1 SV=2	47398.6	40334.1	32025.1	50017.4	40249.8	40403.8
Q3UH59	Myosin-10 OS=Mus musculus GN=Myh10 PE=1 SV=1	11766.9	14142.1	12675.6	11034.4	10729.5	12781.3
Q3UKW2	Calmodulin-1 OS=Mus musculus GN=Calm1 PE=1 SV=1	1.35107e+06	1.46421e+06	1.31147e+06	1.31972e+06	1.46328e+06	1.22601e+06	1.33595e+06	1.26417e+06	1.36147e+06	1.42556e+06	1.12775e+06	1.08794e+06
Q3UQ28	Peroxidasin homolog OS=Mus musculus GN=Pxdn PE=1 SV=2	194583	114294	134547	190930	108542	172910	128082	202232	143611	106093	115819	126728
Q3UTR7	Angiotensinogen OS=Mus musculus GN=Agt PE=1 SV=1	3.62772e+07	2.79122e+07	3.32284e+07	3.45083e+07	3.13849e+07	3.01667e+07	3.49954e+07	2.49807e+07	2.1577e+07	2.29008e+07	2.47532e+07	2.58049e+07
Q3UV17	Keratin, type II cytoskeletal 2 oral OS=Mus musculus GN=Krt76 PE=1 SV=1	1.61422e+07	4.17816e+07	3.35488e+07	2.22134e+07	2.51421e+07	2.39833e+07	4.30984e+07	3.86386e+07	4.19897e+07	3.06793e+07	5.14017e+07	4.38319e+07
Q3UW53	Protein Niban OS=Mus musculus GN=Fam129a PE=1 SV=2	2.97176e+06	1.89742e+06	2.35235e+06	3.48741e+06	3.47937e+06	3.52027e+06	5.72599e+06	3.18306e+06	1.83959e+06	1.97632e+06	4.25763e+06	4.4058e+06
Q3UXS0	Secretory carrier-associated membrane protein OS=Mus musculus GN=Scamp3 PE=1 SV=1
Q3V117	ATP-citrate synthase OS=Mus musculus GN=Acly PE=1 SV=1	1.79919e+06	1.5545e+06	1.6161e+06	1.72488e+06	1.5724e+06	1.58137e+06	2.07617e+06	2.72754e+06	2.43154e+06	1.84964e+06	2.06183e+06	1.96939e+06
Q4KMM3	Oxidation resistance protein 1 OS=Mus musculus GN=Oxr1 PE=1 SV=3	231752	142861	136570	141160	172644	183627	60051.6	37597.2	48393.1	30977.7	46171.1	62818.8
Q4VWZ5	Acyl-CoA-binding protein OS=Mus musculus GN=Dbi PE=1 SV=1	204648	81548.9	200449	242600	207021	310874	381121	196743	172616	115267	217359	183057
Q52KC3	DNA helicase OS=Mus musculus GN=Mcm5 PE=1 SV=1	925933	826822	800204	872332	889348	701916	650051	361323	362931	375171	388245	405071
Q549C9	Cellular tumor antigen p53 OS=Mus musculus GN=Trp53 PE=1 SV=1	110013	95342.3	103364	99911.7	90611.9	109306
Q569Z6	Thyroid hormone receptor-associated protein 3 OS=Mus musculus GN=Thrap3 PE=1 SV=1	308704	319513	232436	269908	298889	250719	43977.1	148665	165980	276901	225513	139868
Q56A07	Sodium channel subunit beta-2 OS=Mus musculus GN=Scn2b PE=1 SV=1
Q571E4	N-acetylgalactosamine-6-sulfatase OS=Mus musculus GN=Galns PE=1 SV=2	181919	137023	206582	216614	244973	222621	252481	161090	138856	146790	198256	205206
Q59IW6	ABI gene family, member 3 (NESH)-binding protein OS=Mus musculus GN=Abi3bp PE=1 SV=1
Q5EBP8	Heterogeneous nuclear ribonucleoprotein A1 OS=Mus musculus GN=Hnrnpa1 PE=1 SV=1	1.94935e+06	1.48821e+06	1.63537e+06	1.9801e+06	2.34509e+06	2.05908e+06	1.56305e+06	1.1844e+06	1.06644e+06	1.01632e+06	1.50068e+06	1.29396e+06
Q5MJS3	Extracellular serine/threonine protein kinase FAM20C OS=Mus musculus GN=Fam20c PE=1 SV=1	150426	130860	80569.2	295486	208264	253763	247581	138349	136064	142082	197264	161583
Q5SUR0	Phosphoribosylformylglycinamidine synthase OS=Mus musculus GN=Pfas PE=1 SV=1
Q5SUS9	RNA-binding protein EWS OS=Mus musculus GN=Ewsr1 PE=1 SV=1	266787	258692	313713	271707	253241	280643	169788	127411	100391	166351	178679	187882
Q5SWN2	Replication protein A subunit OS=Mus musculus GN=Rpa1 PE=1 SV=2	634199	239484	265292	262652	277470	483065	534951	477151	122977	132832	405431	129734
Q5SXR6	Clathrin heavy chain OS=Mus musculus GN=Cltc PE=1 SV=1	6.43499e+07	6.59621e+07	7.88183e+07	4.74023e+07	5.12253e+07	5.4632e+07	1.84455e+07	2.42609e+07	2.50539e+07	2.69453e+07	1.57941e+07	1.8782e+07
Q5XJF6	Ribosomal protein OS=Mus musculus GN=Rpl10a PE=1 SV=1	380796	305774	377143	299056	347712	306551	226930	220874	533957	381740	247012	427838
Q60648	Ganglioside GM2 activator OS=Mus musculus GN=Gm2a PE=1 SV=2	26620.3	15000.1	10176	48597.7	42804	51597.4	37349.4	24936.3	21434	12228.9	20739.5	14212.6
Q60668	Heterogeneous nuclear ribonucleoprotein D0 OS=Mus musculus GN=Hnrnpd PE=1 SV=2
Q60675	Laminin subunit alpha-2 OS=Mus musculus GN=Lama2 PE=1 SV=2	46116.9	46887.4	40791.9	51759.7	51621	48594.3	75909.7	58428.5	53675.1	84464.4	110731	96236.1
Q60687	Follitropin subunit beta OS=Mus musculus GN=Fshb PE=2 SV=1
Q60692	Proteasome subunit beta type-6 OS=Mus musculus GN=Psmb6 PE=1 SV=3	2.36162e+06	1.96149e+06	1.71833e+06	1.83834e+06	1.62851e+06	1.58671e+06	1.3632e+06	1.31438e+06	1.01129e+06	1.07978e+06	1.07077e+06	1.06493e+06
Q60749	KH domain-containing, RNA-binding, signal transduction-associated protein 1 OS=Mus musculus GN=Khdrbs1 PE=1 SV=2	322522	270436	348073	357073	292330	352761	155066	156723	146761	201678	124819	224318
Q60864	Stress-induced-phosphoprotein 1 OS=Mus musculus GN=Stip1 PE=1 SV=1	144391	183636	170646	145027	184996	152849	612318	260981	275279	250520	267355	456088
Q60865	Caprin-1 OS=Mus musculus GN=Caprin1 PE=1 SV=2	38744.9	15031.2	27365.1	30982.8	45323.2	47313.7
Q60932	Voltage-dependent anion-selective channel protein 1 OS=Mus musculus GN=Vdac1 PE=1 SV=3	416084	554211	669172	893964	1.35521e+06	847261	874321	623070	543627	907554	868674	838101
Q60972	Histone-binding protein RBBP4 OS=Mus musculus GN=Rbbp4 PE=1 SV=5	359469	194148	350917	341133	412087	457537	373606	190656	155727	186939	204747	241189
Q61001	Laminin subunit alpha-5 OS=Mus musculus GN=Lama5 PE=1 SV=4	513745	465293	345403	384125	391957	278507	551224	913455	514548	698434	414977	464561
Q61029	Lamina-associated polypeptide 2, isoforms beta/delta/epsilon/gamma OS=Mus musculus GN=Tmpo PE=1 SV=4	3.1897e+06	2.68797e+06	2.80472e+06	2.54371e+06	2.57907e+06	2.99349e+06	2.08139e+06	1.70831e+06	1.34942e+06	1.41067e+06	1.71021e+06	2.09972e+06
Q61033	Lamina-associated polypeptide 2, isoforms alpha/zeta OS=Mus musculus GN=Tmpo PE=1 SV=4
Q61171	Peroxiredoxin-2 OS=Mus musculus GN=Prdx2 PE=1 SV=3	2.20703e+06	1.99798e+06	2.25898e+06	2.37831e+06	2.51523e+06	2.58883e+06	2.32243e+06	1.86228e+06	2.21496e+06	1.86695e+06	2.28616e+06	1.97953e+06
Q61187	Tumor susceptibility gene 101 protein OS=Mus musculus GN=Tsg101 PE=1 SV=2	96215.1	114702	121106	95774	96870.5	108293	162094	164696	168928	181634	94088.8	105126
Q61245	Collagen alpha-1(XI) chain OS=Mus musculus GN=Col11a1 PE=1 SV=2
Q61292	Laminin subunit beta-2 OS=Mus musculus GN=Lamb2 PE=1 SV=2	65481.7	50822.9	62627	69248.1	69361.3	56015.1	173539	302940	207354	314190	153378	180389
Q61321	Homeobox protein SIX4 OS=Mus musculus GN=Six4 PE=1 SV=1	1.16795e+06	1.29093e+06	1.02145e+06	1.51125e+06	1.54362e+06	1.47975e+06	2.1487e+06	1.58012e+06	1.71003e+06	1.50327e+06	2.14193e+06	1.45832e+06
Q61391	Neprilysin OS=Mus musculus GN=Mme PE=1 SV=3	443114	492131	525847	399454	572884	558429	322613	333947	429620	259480	179544	425374
Q61398	Procollagen C-endopeptidase enhancer 1 OS=Mus musculus GN=Pcolce PE=1 SV=2	210750264	2.25427e+08	245144664	1.83405e+08	1.86605e+08	1.75762e+08	1.12742e+08	1.66734e+08	1.36444e+08	156829372	1.05382e+08	1.23789e+08
Q61425	Hydroxyacyl-coenzyme A dehydrogenase, mitochondrial OS=Mus musculus GN=Hadh PE=1 SV=2	79271.3	46730.2	104233	84665.8	70186.8	73337	85938.7	92528.4	36675.6	45161.8	57233.4	55050.2
Q61508	Extracellular matrix protein 1 OS=Mus musculus GN=Ecm1 PE=1 SV=2	1.3393e+06	984773	988900	1.49731e+06	1.4953e+06	1.28499e+06	1.19283e+06	1.23419e+06	787351	813153	1.39661e+06	1.61741e+06
Q61553	Fascin OS=Mus musculus GN=Fscn1 PE=1 SV=4	47707.1	44074	46225.3	46260.2	51739.2	49203.1
Q61592	Growth arrest-specific protein 6 OS=Mus musculus GN=Gas6 PE=2 SV=2	86231	40279.3	76540.1	80116.7	63835.9	88495.2	175988	55803.2	95913.9	68249.4	98411.7	64292.9
Q61598	Rab GDP dissociation inhibitor beta OS=Mus musculus GN=Gdi2 PE=1 SV=1	401790	384394	482971	448875	492430	454669	395554	323677	376881	360394	365406	392632
Q61704	Inter-alpha-trypsin inhibitor heavy chain H3 OS=Mus musculus GN=Itih3 PE=1 SV=3	3.98026e+06	3.23656e+06	3.82724e+06	5.50197e+06	5.05578e+06	4.70642e+06	1.1124e+07	9.0821e+06	6.35913e+06	8.51824e+06	1.00097e+07	7.9161e+06
Q61735	Leukocyte surface antigen CD47 OS=Mus musculus GN=Cd47 PE=1 SV=2	22717	38486.8	38532.6	30311.8	29514.4	33117.8	22970.9	33764.7	39732.4	32276.8	16840.3	31976.1
Q61738	Integrin alpha-7 OS=Mus musculus GN=Itga7 PE=1 SV=3
Q61753	D-3-phosphoglycerate dehydrogenase OS=Mus musculus GN=Phgdh PE=1 SV=3	16686.2	13519.4	20837.3	15710	11955.6	20445.6
Q61768	Kinesin-1 heavy chain OS=Mus musculus GN=Kif5b PE=1 SV=3
Q61805	Lipopolysaccharide-binding protein OS=Mus musculus GN=Lbp PE=1 SV=2	2.06011e+06	1.60504e+06	1.59426e+06	1.79397e+06	1.94313e+06	1.97973e+06	1.42424e+06	1.17631e+06	1.21606e+06	1.06099e+06	1.31384e+06	1.3615e+06
Q61810	Latent-transforming growth factor beta-binding protein 3 OS=Mus musculus GN=Ltbp3 PE=1 SV=3
Q61823	Programmed cell death protein 4 OS=Mus musculus GN=Pdcd4 PE=1 SV=1
Q61881	DNA replication licensing factor MCM7 OS=Mus musculus GN=Mcm7 PE=1 SV=1	2.26067e+06	2.01875e+06	1.91318e+06	1.89678e+06	1.88863e+06	1.84617e+06	2.45979e+06	719536	1.42171e+06	1.82337e+06	1.8856e+06	1.85761e+06
Q61937	Nucleophosmin OS=Mus musculus GN=Npm1 PE=1 SV=1	1.79296e+06	2.14659e+06	1.75551e+06	1.73351e+06	1.62839e+06	1.52437e+06	1.13174e+06	1.50379e+06	1.61962e+06	2.02796e+06	1.61663e+06	1.2608e+06
Q61990	Poly(rC)-binding protein 2 OS=Mus musculus GN=Pcbp2 PE=1 SV=1	31966.2	31248.6	46289.8	42642.9	45805.2	56435.8
Q62009	Periostin OS=Mus musculus GN=Postn PE=1 SV=2	2.37164e+06	1.80859e+06	1.45874e+06	2.2034e+06	2.24917e+06	1.99342e+06	2.15664e+06	1.84039e+06	1.57762e+06	1.56047e+06	2.17943e+06	2.00205e+06
Q62093	Serine/arginine-rich splicing factor 2 OS=Mus musculus GN=Srsf2 PE=1 SV=4	77795.8	88241.9	91099	100155	91475.1	136983
Q62165	Dystroglycan OS=Mus musculus GN=Dag1 PE=1 SV=4	366133	283811	275194	518876	610575	458351	972989	364713	426685	426515	504182	663712
Q62261	Spectrin beta chain, non-erythrocytic 1 OS=Mus musculus GN=Sptbn1 PE=1 SV=2	83520.4	53173.6	34639.6	80406.3	74881.1	93109.5	63610.1	73301	59822.9	52526	42949.8	75668.9
Q62283	Tetraspanin-7 OS=Mus musculus GN=Tspan7 PE=1 SV=2
Q62351	Transferrin receptor protein 1 OS=Mus musculus GN=Tfrc PE=1 SV=1
Q62356	Follistatin-related protein 1 OS=Mus musculus GN=Fstl1 PE=1 SV=2	222725	174924	280753	380359	266216	238602	409261	415670	204374	202599	410016	412976
Q62418	Drebrin-like protein OS=Mus musculus GN=Dbnl PE=1 SV=2
Q62426	Cystatin-B OS=Mus musculus GN=Cstb PE=1 SV=1	490541	361706	531869	502043	613541	493110	475099	201241	347712	292254	333336	485516
Q62433	Protein NDRG1 OS=Mus musculus GN=Ndrg1 PE=1 SV=1	1.46538e+06	1.92057e+06	1.80455e+06	1.77516e+06	2.03587e+06	1.86364e+06	1.46828e+06	1.34007e+06	2.02246e+06	2.02712e+06	1.78496e+06	1.83608e+06
Q62446	Peptidyl-prolyl cis-trans isomerase FKBP3 OS=Mus musculus GN=Fkbp3 PE=1 SV=2
Q62465	Synaptic vesicle membrane protein VAT-1 homolog OS=Mus musculus GN=Vat1 PE=1 SV=3	4.90048e+06	5.86158e+06	6.24831e+06	6.70085e+06	4.10279e+06	4.8062e+06	4.66408e+06	5.8679e+06	6.72592e+06	1.03828e+07	4.84372e+06	5.40805e+06
Q62470	Integrin alpha-3 OS=Mus musculus GN=Itga3 PE=1 SV=1	1.45014e+06	2.04534e+06	1.78537e+06	1.23218e+06	1.43119e+06	1.39576e+06	1.49324e+06	2.53243e+06	2.61971e+06	2.80172e+06	1.82386e+06	1.82567e+06
Q640N1	Adipocyte enhancer-binding protein 1 OS=Mus musculus GN=Aebp1 PE=1 SV=1	3.18472e+07	2.19978e+07	2.27618e+07	3.02645e+07	2.95751e+07	2.758e+07	1.96877e+07	2.15566e+07	1.54131e+07	1.5767e+07	1.56461e+07	2.12638e+07
Q64191	N(4)-(beta-N-acetylglucosaminyl)-L-asparaginase OS=Mus musculus GN=Aga PE=1 SV=1	338249	370272	369836	390566	500087	467320	579009	302859	305549	313349	372945	354216
Q64282	Interferon-induced protein with tetratricopeptide repeats 1 OS=Mus musculus GN=Ifit1 PE=1 SV=2	392786	326460	447162	596314	426567	492159	994422	551222	597573	592874	885776	717041
Q64339	Ubiquitin-like protein ISG15 OS=Mus musculus GN=Isg15 PE=1 SV=4
Q64433	10 kDa heat shock protein, mitochondrial OS=Mus musculus GN=Hspe1 PE=1 SV=2	355228	412777	276194	476185	509855	438676	745567	328534	289808	249161	777380	540556
Q64449	C-type mannose receptor 2 OS=Mus musculus GN=Mrc2 PE=1 SV=3	55100.3	28708.5	68983.1	52028	21572.6	42783.3	205783	50699.2	40122.1	33132.8	52721	53312
Q64511	DNA topoisomerase 2-beta OS=Mus musculus GN=Top2b PE=1 SV=2
Q64524	Histone H2B type 2-E OS=Mus musculus GN=Hist2h2be PE=1 SV=3	3.69939e+06	3.05478e+06	3.713e+06	2.75329e+06	2.60718e+06	3.14632e+06	892699	1.08518e+06	819078	1.33225e+06	901567	845547
Q64727	Vinculin OS=Mus musculus GN=Vcl PE=1 SV=4	68926.2	39130.2	35040.2	59133.7	42812.9	49150.2	82331.6	119218	93454.7	80397.4	86673.4	91079.6
Q6GQT1	Alpha-2-macroglobulin-P OS=Mus musculus GN=A2m PE=2 SV=2	2.59494e+07	1.88755e+07	2.01338e+07	2.95232e+07	2.32048e+07	2.66011e+07	3.63975e+07	6.0756e+07	2.84006e+07	3.98998e+07	2.83396e+07	2.92045e+07
Q6IFX2	Keratin, type I cytoskeletal 42 OS=Mus musculus GN=Krt42 PE=1 SV=1	550610	917776	723764	546269	409957	191539	788935	329201	1.74804e+06	812490	3.48087e+06	650910
Q6IFZ6	Keratin, type II cytoskeletal 1b OS=Mus musculus GN=Krt77 PE=1 SV=1	1.66123e+06	3.23562e+07	1.46259e+07	4.48611e+06	9.35303e+06	6.8622e+06	3.39537e+06	8.23223e+06	2.15588e+07	6.46466e+06	1.87314e+07	1.49924e+07
Q6IRU2	Tropomyosin alpha-4 chain OS=Mus musculus GN=Tpm4 PE=1 SV=3	274904	234388	240005	189594	365291	287216	68621.6	54107	92750.2	62950.1	79371.6	72229.4
Q6IRU5	Clathrin light chain B OS=Mus musculus GN=Cltb PE=1 SV=1	172768	198714	148852	217456	169518	202900
Q6NSP9	High mobility group protein HMGI-C OS=Mus musculus GN=Hmga2 PE=1 SV=1
Q6NXH9	Keratin, type II cytoskeletal 73 OS=Mus musculus GN=Krt73 PE=1 SV=1	1.06213e+06	1.55172e+07	1.08394e+07	2.5245e+06	6.54925e+06	5.16654e+06	2298536	4.5716e+06	1.10043e+07	4.08645e+06	8.59613e+06	6.89228e+06
Q6P069	Sorcin OS=Mus musculus GN=Sri PE=1 SV=1
Q6P4T2	U5 small nuclear ribonucleoprotein 200 kDa helicase OS=Mus musculus GN=Snrnp200 PE=1 SV=1	1.01039e+06	942677	868250	1.0824e+06	1.02425e+06	879588	1.01264e+06	971725	476932	860583	947753	672471
Q6P5F7	Protein tweety homolog 3 OS=Mus musculus GN=Ttyh3 PE=1 SV=1	1.51563e+06	1.69998e+06	1.47624e+06	1.48122e+06	1.58528e+06	1.76664e+06	27026.2	35943.2	47067.2	39187.8	26394.8	22262.2
Q6P5F9	Exportin-1 OS=Mus musculus GN=Xpo1 PE=1 SV=1	168673	106468	106376	126558	151607	159024	106466	95083.5	93343.5	85115.9	115604	128581
Q6P9J9	Anoctamin-6 OS=Mus musculus GN=Ano6 PE=1 SV=1	74112.6	91051.4	96662.1	66171.5	43067.6	34693.5	84061.3	81664.5	119107	106468	67001.7	57890.4
Q6PDG5	SWI/SNF complex subunit SMARCC2 OS=Mus musculus GN=Smarcc2 PE=1 SV=2
Q6PFA2	Clathrin light chain OS=Mus musculus GN=Clta PE=1 SV=1	3.54772e+06	4.59465e+06	3.61338e+06	2.92987e+06	3.03959e+06	2.57798e+06	1.01034e+06	2.20621e+06	1.84962e+06	2.04706e+06	1.48444e+06	1.46556e+06
Q6PGF5	BMS1 homolog, ribosome assembly protein (Yeast) OS=Mus musculus GN=Bms1 PE=1 SV=1
Q6PHN9	Ras-related protein Rab-35 OS=Mus musculus GN=Rab35 PE=1 SV=1	64761.5	46401.2	42157.3	86583.5	65710.2	63100.7	57804.9	80830.1	97246.1	46021.2	49675.9	72222.2
Q6PIP5	NudC domain-containing protein 1 OS=Mus musculus GN=Nudcd1 PE=1 SV=2	139276	108631	148265	88834.6	103713	79294.8	154977	133518	141216	138637	135438	139703
Q6R0H7	Guanine nucleotide-binding protein G(s) subunit alpha isoforms XLas OS=Mus musculus GN=Gnas PE=1 SV=1	131670	145506	173027	131259	106225	184797
Q6ZQ38	Cullin-associated NEDD8-dissociated protein 1 OS=Mus musculus GN=Cand1 PE=1 SV=2	607536	420743	475907	480742	515463	570561	270797	217944	232924	206497	198865	264270
Q6ZWQ0	Nesprin-2 OS=Mus musculus GN=Syne2 PE=1 SV=2
Q6ZWX6	Eukaryotic translation initiation factor 2 subunit 1 OS=Mus musculus GN=Eif2s1 PE=1 SV=3	14506.9	17456.9	18244.2	22360.1	12661.9	18204.5
Q76MZ3	Serine/threonine-protein phosphatase 2A 65 kDa regulatory subunit A alpha isoform OS=Mus musculus GN=Ppp2r1a PE=1 SV=3	167284	154352	136286	162953	158833	128140	87273.1	103025	103846	77072.1	78434.7	86490.9
Q792Y9	MCG140783 OS=Mus musculus GN=Gm5771 PE=1 SV=1
Q792Z1	MCG140784 OS=Mus musculus GN=Try10 PE=1 SV=1	38362.2	163344	66661.8	79823.5	97271.2	61074.1	178827	89148.6	275756	138104	126889	179631
Q7TMK9	Heterogeneous nuclear ribonucleoprotein Q OS=Mus musculus GN=Syncrip PE=1 SV=2	226037	235868	255820	329157	281537	270744	246895	299604	197786	210766	243929	220797
Q7TPR4	Alpha-actinin-1 OS=Mus musculus GN=Actn1 PE=1 SV=1	441737	313953	339985	402277	539456	513718	1.73947e+06	365219	421306	232684	849498	711390
Q7TQI3	Ubiquitin thioesterase OTUB1 OS=Mus musculus GN=Otub1 PE=1 SV=2
Q7TSF1	Desmoglein-1-beta OS=Mus musculus GN=Dsg1b PE=1 SV=1
Q7TSV4	Phosphoglucomutase-2 OS=Mus musculus GN=Pgm2 PE=1 SV=1	47870.4	48119.4	47704.2	41141	45767.5	52206.7	41324.5	31589.5	42099.6	23332.1	48971.2	29983.8
Q80SZ7	Guanine nucleotide-binding protein G(I)/G(S)/G(O) subunit gamma-5 OS=Mus musculus GN=Gng5 PE=1 SV=2	5.51298e+06	2.52843e+06	1.68637e+06	4.47575e+06	5.67184e+06	5.5766e+06	1.4747e+07	1.23209e+07	3.52479e+06	3.8915e+06	6.12018e+06	5.40279e+06
Q80VQ0	Aldehyde dehydrogenase family 3 member B1 OS=Mus musculus GN=Aldh3b1 PE=1 SV=1
Q80X41	Serine/threonine-protein kinase VRK1 OS=Mus musculus GN=Vrk1 PE=1 SV=2	81733.8	65326.2	79470.6	81178	117089	104691	92617.2	82389.5	54975.3	31645.7	69587.6	51929.8
Q80X71	Transmembrane protein 106B OS=Mus musculus GN=Tmem106b PE=1 SV=1	352760	271969	380296	438993	365116	453799	871811	1.11009e+06	1.0056e+06	1.17427e+06	929906	930670
Q80X90	Filamin-B OS=Mus musculus GN=Flnb PE=1 SV=3	18868	15412.1	14863.7	38334.2	25796.9	22304.9	13486.1	27168.8	25437.5	26170.7	27613.5	29483.2
Q80XU3	Nuclear ubiquitous casein and cyclin-dependent kinase substrate 1 OS=Mus musculus GN=Nucks1 PE=1 SV=1	48634.8	63450.1	63930.7	54312.2	49937	52484
Q80YQ1	Thrombospondin-1 OS=Mus musculus GN=Thbs1 PE=1 SV=1	4.13614e+06	4.08077e+06	4.48535e+06	4.48743e+06	3.94027e+06	3.96701e+06	6.4667e+06	7.68156e+06	7.95611e+06	8.37094e+06	7.01432e+06	6.57468e+06
Q80YX1	Tenascin OS=Mus musculus GN=Tnc PE=1 SV=1	2.22265e+07	3.38066e+07	2.59548e+07	2.41759e+07	2.29174e+07	1.97176e+07	2.34072e+07	3.45883e+07	8.50722e+07	4.21843e+07	2.53838e+07	2.33535e+07
Q80ZM5	H1 histone family, member X OS=Mus musculus GN=H1fx PE=1 SV=1	355898	196458	282664	290634	218172	267460
Q812F8	Alpha-1,3-mannosyl-glycoprotein 4-beta-N-acetylglucosaminyltransferase B OS=Mus musculus GN=Mgat4b PE=2 SV=1
Q8BFQ1	Prosaposin OS=Mus musculus GN=Psap PE=1 SV=1	1.04621e+08	7.16279e+07	7.5379e+07	1.15755e+08	1.05326e+08	1.19232e+08	1.36541e+08	9.78322e+07	6.89753e+07	6.89274e+07	1.02555e+08	1.06998e+08
Q8BFR4	N-acetylglucosamine-6-sulfatase OS=Mus musculus GN=Gns PE=1 SV=1	855297	817796	923010	1.0632e+06	1.05168e+06	1.0025e+06	1.11515e+06	735820	741618	601499	758890	894784
Q8BFZ3	Beta-actin-like protein 2 OS=Mus musculus GN=Actbl2 PE=1 SV=1
Q8BG05	Heterogeneous nuclear ribonucleoprotein A3 OS=Mus musculus GN=Hnrnpa3 PE=1 SV=1	1.06754e+06	1.08614e+06	1.13102e+06	1.0001e+06	919300	1.05448e+06	910708	859913	929287	927452	820274	824477
Q8BG13	RNA-binding protein 3 OS=Mus musculus GN=Rbm3 PE=1 SV=1
Q8BG19	Transmembrane and TPR repeat-containing protein 4 OS=Mus musculus GN=Tmtc4 PE=2 SV=1	319895	295986	318264	358267	282935	246655	155317	106397	167235	172435	112290	150993
Q8BG32	26S proteasome non-ATPase regulatory subunit 11 OS=Mus musculus GN=Psmd11 PE=1 SV=3	1.12834e+06	932710	887197	830626	836857	929725	312396	358544	395565	321100	329810	312686
Q8BGQ7	Alanine--tRNA ligase, cytoplasmic OS=Mus musculus GN=Aars PE=1 SV=1	560517	373250	380529	519863	551031	444114	377652	395818	476253	432664	389340	382821
Q8BGX0	E3 ubiquitin-protein ligase TRIM23 OS=Mus musculus GN=Trim23 PE=2 SV=1	45533.4	54274.2	76304.4	81380.2	73635.5	69096.5	29777.5	81564.2	72895.5	63490.7	45049.7	35207.1
Q8BGZ7	Keratin, type II cytoskeletal 75 OS=Mus musculus GN=Krt75 PE=1 SV=1	150027	642526	204060	40519.9	135887	96264.3	186447	135484	468825	116208	601450	203419
Q8BH35	Complement component C8 beta chain OS=Mus musculus GN=C8b PE=1 SV=1
Q8BH97	Reticulocalbin-3 OS=Mus musculus GN=Rcn3 PE=1 SV=1	17445.7	18787.2	16577.6	17302.2	27135.2	14832	47765.8	17838.7	35647.1	35740.1	44615.5	35039.2
Q8BHN3	Neutral alpha-glucosidase AB OS=Mus musculus GN=Ganab PE=1 SV=1	2.43663e+06	1.62403e+06	2.21536e+06	2.66276e+06	2.91826e+06	2.72142e+06	3.27644e+06	1.94896e+06	1.58108e+06	1.79639e+06	2.32802e+06	2.88858e+06
Q8BJU2	Tetraspanin-9 OS=Mus musculus GN=Tspan9 PE=1 SV=1	50265	85115.7	78818.5	51862.6	67472.3	54019.6	58996.7	143147	141837	125449	103981	83867.1
Q8BK67	Protein RCC2 OS=Mus musculus GN=Rcc2 PE=1 SV=1
Q8BKC5	Importin-5 OS=Mus musculus GN=Ipo5 PE=1 SV=3
Q8BL97	Serine/arginine-rich splicing factor 7 OS=Mus musculus GN=Srsf7 PE=1 SV=1	36362.4	54544.7	53819.1	83488.9	67933.5	29592.3	34737.8	22542.1	32113.4	34827.8	30146.8	25643.8
Q8BM72	Heat shock 70 kDa protein 13 OS=Mus musculus GN=Hspa13 PE=1 SV=1	69408.3	36517.9	33976.9	88780.6	81081.9	73963.5	92676.3	41944.4	37678.8	53321	50279.3	46185.9
Q8BND5	Sulfhydryl oxidase 1 OS=Mus musculus GN=Qsox1 PE=1 SV=1
Q8BP47	Asparagine--tRNA ligase, cytoplasmic OS=Mus musculus GN=Nars PE=1 SV=2	54004	26213.4	37430.6	28207.5	44219.1	46500.5
Q8BPB5	EGF-containing fibulin-like extracellular matrix protein 1 OS=Mus musculus GN=Efemp1 PE=1 SV=1	171115	98460.5	147524	215857	297320	166674	593504	403623	414956	347597	437382	369344
Q8BPX9	Solute carrier family 15 member 3 OS=Mus musculus GN=Slc15a3 PE=2 SV=1							766303	663887	766370	436345	717149	460939
Q8BQ46	TAF15 RNA polymerase II, TATA box binding protein (TBP)-associated factor OS=Mus musculus GN=Taf15 PE=1 SV=1	229410	261250	267293	305707	296744	235148	269999	161407	257114	219306	232071	189357
Q8BTM8	Filamin-A OS=Mus musculus GN=Flna PE=1 SV=5	131568	109926	138556	140532	103033	136051
Q8BTS0	DEAD (Asp-Glu-Ala-Asp) box polypeptide 5 OS=Mus musculus GN=Ddx5 PE=1 SV=1	1.48515e+06	704994	788156	585881	1.43037e+06	1.86467e+06	3.83551e+06	2.06304e+06	508057	551272	1.56954e+06	1.64637e+06
Q8BTS3	Guanylate-binding protein 9 OS=Mus musculus GN=Gbp9 PE=1 SV=1
Q8BTV2	Cleavage and polyadenylation specificity factor subunit 7 OS=Mus musculus GN=Cpsf7 PE=1 SV=2	67529.2	73266.2	95264.7	53803.2	110218	65006.8	42438.7	38576.5	51365.6	65682	47425.3	59634
Q8BVE3	V-type proton ATPase subunit H OS=Mus musculus GN=Atp6v1h PE=1 SV=1	27903.9	18875.1	16706.5	40040.9	30587.4	40862.6
Q8BVI4	Dihydropteridine reductase OS=Mus musculus GN=Qdpr PE=1 SV=2
Q8BVQ9	26S proteasome regulatory subunit 7 OS=Mus musculus GN=Psmc2 PE=1 SV=1	534951	590459	587254	448798	503770	457327	215566	339495	274908	278213	204046	250276
Q8BVT7	RIKEN cDNA 4921511C20 gene OS=Mus musculus GN=4921511C20Rik PE=2 SV=1
Q8BWM0	Prostaglandin E synthase 2 OS=Mus musculus GN=Ptges2 PE=1 SV=3
Q8BWP8	Beta-1,4-glucuronyltransferase 1 OS=Mus musculus GN=B4gat1 PE=1 SV=1	102195	51842.4	85345.2	126325	145759	109970	328395	117159	104822	75498	252123	155251
Q8BWT1	3-ketoacyl-CoA thiolase, mitochondrial OS=Mus musculus GN=Acaa2 PE=1 SV=3	332057	304414	316568	320245	333032	249040	356852	421800	302048	252771	305626	364991
Q8BZ00	Sodium/hydrogen exchanger 9 OS=Mus musculus GN=Slc9a9 PE=2 SV=1	1.07635e+06	426991	451275	1.18917e+06	843983	41029.8	1.32508e+06	793589	765991	880630	1.52824e+06	1.19642e+06
Q8C129	Leucyl-cystinyl aminopeptidase OS=Mus musculus GN=Lnpep PE=1 SV=1	225096	271069	231410	277150	343496	322010	262796	362687	395615	274233	324890	307659
Q8C266	Ras-related protein Rab-5C OS=Mus musculus GN=Rab5c PE=1 SV=1	834008	997329	819155	800250	835213	798677	460254	792202	972391	773482	630819	561576
Q8C2Q7	Heterogeneous nuclear ribonucleoprotein H OS=Mus musculus GN=Hnrnph1 PE=1 SV=1	432943	291516	397827	393224	378890	359536	458629	350753	319764	460048	290819	349088
Q8C483	Serine--tRNA ligase, cytoplasmic OS=Mus musculus GN=Sars PE=1 SV=1	147758	183109	171897	167117	157284	145482	87772.3	61942.8	94666.3	82139.7	89455.2	67354.5
Q8C7E4	Ribonuclease 4 OS=Mus musculus GN=Rnase4 PE=1 SV=1	7.70906e+06	7.19327e+06	8.38893e+06	6.18838e+06	5.51581e+06	6.37582e+06	3.6519e+06	4.34123e+06	4.01905e+06	4.14604e+06	3.10452e+06	3.50218e+06
Q8C7R4	Ubiquitin-like modifier-activating enzyme 6 OS=Mus musculus GN=Uba6 PE=1 SV=1
Q8C8U0	Liprin-beta-1 OS=Mus musculus GN=Ppfibp1 PE=1 SV=3
Q8CBB6	Histone H2B OS=Mus musculus GN=Hist1h2bq PE=2 SV=1	1095599243	1217000739	1100905275	686623508	7.31963e+08	7.01613e+08	2.76958e+08	5.74494e+08	4.48547e+08	6.69149e+08	2.91856e+08	3.99933e+08
Q8CCK0	Core histone macro-H2A.2 OS=Mus musculus GN=H2afy2 PE=1 SV=3	594758	681840	561537	292161	386985	441187	189146	223944	156085	204609	175137	213490
Q8CDN6	Thioredoxin-like protein 1 OS=Mus musculus GN=Txnl1 PE=1 SV=3	29692.9	27575	13704.2	25154.9	26947.7	37484.5
Q8CG16	Complement C1r-A subcomponent OS=Mus musculus GN=C1ra PE=1 SV=1	31603.8	37385	40671.8	100333	34653	31157.4	68419.3	53585.3	60311.4	74670.8	48257.3	61442.9
Q8CG19	Latent-transforming growth factor beta-binding protein 1 OS=Mus musculus GN=Ltbp1 PE=1 SV=2
Q8CGC7	Bifunctional glutamate/proline--tRNA ligase OS=Mus musculus GN=Eprs PE=1 SV=4	38080.8	37130.9	31268.7	35512.4	39491.7	32040.4
Q8CI19	Platelet-derived growth factor C OS=Mus musculus GN=Pdgfc PE=1 SV=2	85169.7	46936.6	33388.4	50346.8	39643.7	51339.7
Q8CI94	Glycogen phosphorylase, brain form OS=Mus musculus GN=Pygb PE=1 SV=3	6731.14	4518.96	8179.26	3522.02	6403.4	7537.32
Q8HWB2	Histocompatibility 2, Q region locus 4 OS=Mus musculus GN=H2-Q4 PE=1 SV=1	3.63611e+06	3.41142e+06	3.45877e+06	3.02413e+06	4.1072e+06	3.61099e+06	1.7828e+06	1.4758e+06	1.46997e+06	1.38015e+06	1.67006e+06	1.84625e+06
Q8JZQ9	Eukaryotic translation initiation factor 3 subunit B OS=Mus musculus GN=Eif3b PE=1 SV=1	91539.2	62339.6	68298.1	75742.1	89420.4	91915.3	34907.2	55229.6	47599.3	56534.7	32097.3	40317.3
Q8K183	Pyridoxal kinase OS=Mus musculus GN=Pdxk PE=1 SV=1	491695	349735	453882	412901	474578	430249	185538	201105	457265	257213	286097	340756
Q8K1M6	Dynamin-1-like protein OS=Mus musculus GN=Dnm1l PE=1 SV=2	166096	112373	123723	107027	135983	149579	88783.5	88559.4	90542.9	84665.3	99101.5	77718.1
Q8K2C9	Very-long-chain (3R)-3-hydroxyacyl-CoA dehydratase 3 OS=Mus musculus GN=Hacd3 PE=1 SV=2
Q8K310	Matrin-3 OS=Mus musculus GN=Matr3 PE=1 SV=1	76762.1	72618.7	54470.6	66553.3	47034.7	60352.2	27609.3	24351.1	20737.5	17788.7	21104.2	38004.5
Q8K3C3	Protein LZIC OS=Mus musculus GN=Lzic PE=1 SV=1
Q8K4G1	Latent-transforming growth factor beta-binding protein 4 OS=Mus musculus GN=Ltbp4 PE=1 SV=2
Q8K4Q8	Collectin-12 OS=Mus musculus GN=Colec12 PE=1 SV=1
Q8K4Z3	NAD(P)H-hydrate epimerase OS=Mus musculus GN=Naxe PE=1 SV=1	43772.2	31002.3	25002.6	55636.9	43932.5	38299.1	21566.6	20327.4	23245.8	29385.2	27498.6	27256.2
Q8QZY1	Eukaryotic translation initiation factor 3 subunit L OS=Mus musculus GN=Eif3l PE=1 SV=1
Q8R016	Bleomycin hydrolase OS=Mus musculus GN=Blmh PE=1 SV=1	178539	192079	135325	172199	305290	163109	273471	309882	163956	262684	203655	205818
Q8R105	Vacuolar protein sorting-associated protein 37C OS=Mus musculus GN=Vps37c PE=1 SV=1
Q8R146	Acylamino-acid-releasing enzyme OS=Mus musculus GN=Apeh PE=1 SV=3	1.03186e+06	247113	480030	1.18628e+06	1.214e+06	1.20757e+06	2.41481e+06	1.57367e+06	629341	1.03237e+06	1.92749e+06	1.63827e+06
Q8R1B4	Eukaryotic translation initiation factor 3 subunit C OS=Mus musculus GN=Eif3c PE=1 SV=1	117564	69523.5	72348.3	77375.1	78935.5	87780.4	34547.9	78621	37244.2	34428.9	37121.7	24808.6
Q8R1F1	Niban-like protein 1 OS=Mus musculus GN=Fam129b PE=1 SV=2	1.19383e+07	1.17889e+07	1.52116e+07	1.46848e+07	1.42921e+07	1.37929e+07	2.65277e+07	2.79555e+07	31755325	3.66852e+07	3.18074e+07	2.80317e+07
Q8R2P8	Lysine--tRNA ligase OS=Mus musculus GN=Kars PE=1 SV=1	18117.6	12772	18907.4	11389.8	10533.2	15055.1
Q8R2Q8	Bone marrow stromal antigen 2 OS=Mus musculus GN=Bst2 PE=1 SV=1	6.26011e+06	7.05441e+06	7.18653e+06	8.32214e+06	8.66737e+06	6.54954e+06	2.06319e+07	1.11014e+07	1.61336e+07	2.04516e+07	1.99944e+07	1.59188e+07
Q8R3X6	Glypican-6 OS=Mus musculus GN=Gpc6 PE=1 SV=1
Q8R422	CD109 antigen OS=Mus musculus GN=Cd109 PE=1 SV=1	211138	140351	177525	213251	231579	171660	53242.5	62757.4	74268.2	51994.9	76886.6	76855
Q8R5C5	Beta-centractin OS=Mus musculus GN=Actr1b PE=1 SV=1
Q8R5L1	Complement component 1 Q subcomponent-binding protein, mitochondrial OS=Mus musculus GN=C1qbp PE=1 SV=1	143848	106364	160927	198706	173161	178493	91550.5	105116	97082.1	58227.3	78723	106666
Q8VBV7	COP9 signalosome complex subunit 8 OS=Mus musculus GN=Cops8 PE=1 SV=1
Q8VC30	Triokinase/FMN cyclase OS=Mus musculus GN=Tkfc PE=1 SV=1
Q8VDD5	Myosin-9 OS=Mus musculus GN=Myh9 PE=1 SV=4	1.88282e+07	1.61505e+07	1.92774e+07	1.84878e+07	1.82779e+07	1.92203e+07	2.38637e+07	2.12266e+07	2.40198e+07	2.39853e+07	2.1182e+07	2.38204e+07
Q8VDM4	26S proteasome non-ATPase regulatory subunit 2 OS=Mus musculus GN=Psmd2 PE=1 SV=1	948481	589223	598202	835234	837977	877444	469976	1.18147e+06	407937	244939	661947	744261
Q8VDM6	Heterogeneous nuclear ribonucleoprotein U-like protein 1 OS=Mus musculus GN=Hnrnpul1 PE=1 SV=1
Q8VDN2	Sodium/potassium-transporting ATPase subunit alpha-1 OS=Mus musculus GN=Atp1a1 PE=1 SV=1	1.07049e+07	1.25302e+07	1.30717e+07	9.92372e+06	1.34858e+07	1.26313e+07	7.69347e+06	1.07021e+07	1.482e+07	1.32316e+07	9.82625e+06	1.00821e+07
Q8VDW0	ATP-dependent RNA helicase DDX39A OS=Mus musculus GN=Ddx39a PE=1 SV=1
Q8VE96	Solute carrier family 35 member F6 OS=Mus musculus GN=Slc35f6 PE=1 SV=1	112179	126878	65665.1	91459.3	92595	104382	20381	80637.3	20164.1	14480	10948.8	18851.1
Q8VED5	Keratin, type II cytoskeletal 79 OS=Mus musculus GN=Krt79 PE=1 SV=2	417487	1.53804e+07	3.83638e+06	2.91949e+06	4.96779e+06	4.47035e+06	1.9961e+06	2.35385e+06	8.78045e+06	4.22893e+06	9.35024e+06	3.73424e+06
Q8VEH3	ADP-ribosylation factor-like protein 8A OS=Mus musculus GN=Arl8a PE=1 SV=1
Q8VEK3	Heterogeneous nuclear ribonucleoprotein U OS=Mus musculus GN=Hnrnpu PE=1 SV=1	736811	686518	639896	580404	644543	588007	421785	488325	374392	437258	403469	417160
Q8VEZ2	Olfactory receptor OS=Mus musculus GN=Olfr1269 PE=2 SV=1
Q8VHM5	Heterogeneous nuclear ribonucleoprotein R OS=Mus musculus GN=Hnrnpr PE=1 SV=1	102321	72895.6	93604.2	79243	102816	112474
Q8VHX6	Filamin-C OS=Mus musculus GN=Flnc PE=1 SV=3	88592.8	73001.1	105886	90158.9	86847.3	100846	81374.1	72717.9	72378.5	100472	61590.6	67097.1
Q8VI78	Phospholipase A1 member A OS=Mus musculus GN=Pla1a PE=2 SV=3	342696	255933	287375	282949	329889	275372	55429	64483.3	62421.2	72891.7	73505.1	66023.5
Q8VIJ6	Splicing factor, proline- and glutamine-rich OS=Mus musculus GN=Sfpq PE=1 SV=1	224574	128929	158365	151209	125741	145926	81205.9	156191	130150	115754	90986.2	145627
Q91V41	Ras-related protein Rab-14 OS=Mus musculus GN=Rab14 PE=1 SV=3
Q91V55	40S ribosomal protein S5 OS=Mus musculus GN=Rps5 PE=1 SV=1	171827	109715	123158	179213	184499	208305	87469.4	49615	39606.2	71896.1	77729.2	84035.8
Q91W98	Solute carrier family 15 member 4 OS=Mus musculus GN=Slc15a4 PE=1 SV=1
Q91WG5	5'-AMP-activated protein kinase subunit gamma-2 OS=Mus musculus GN=Prkag2 PE=1 SV=2
Q91WV0	Protein Dr1 OS=Mus musculus GN=Dr1 PE=1 SV=1
Q91XV3	Brain acid soluble protein 1 OS=Mus musculus GN=Basp1 PE=1 SV=3	33656.3	34289.4	14940.2	55569.8	27265.1	35643.3	36019.6	50447.3	31221.3	33097.5	25694.2	31812.7
Q91YI0	Argininosuccinate lyase OS=Mus musculus GN=Asl PE=1 SV=1
Q91YP3	Deoxyribose-phosphate aldolase OS=Mus musculus GN=Dera PE=1 SV=1	57181.1	29383.9	48637.8	34784	66516.9	42608.8	34560.7	38714.1	22698.2	28638.4	31439.8	19388.9
Q91YR1	Twinfilin-1 OS=Mus musculus GN=Twf1 PE=1 SV=2	29516.8	36048.7	62448.3	71341.6	28145.5	41063.3
Q91YU6	Leucine zipper putative tumor suppressor 2 OS=Mus musculus GN=Lzts2 PE=1 SV=3	8.93741e+06	7.42601e+06	1.06989e+07	1.18521e+07	9.94084e+06	9.73447e+06	2.8191e+07	2.28243e+07	1.60671e+07	1.69564e+07	2.15701e+07	2.00865e+07
Q91Z25	Actin-related protein 2/3 complex subunit OS=Mus musculus GN=Arpc1b PE=1 SV=1
Q91Z50	Flap endonuclease 1 OS=Mus musculus GN=Fen1 PE=1 SV=1	50273	10454.3	26614.2	15151.9	29677.9	29673.1
Q91ZJ5	UTP--glucose-1-phosphate uridylyltransferase OS=Mus musculus GN=Ugp2 PE=1 SV=3	82803.2	71269.8	60997.3	54697.6	72393.6	63404.2	18191.1	13148.7	11872.2	12354.1	17855.5	17495.3
Q91ZW3	SWI/SNF-related matrix-associated actin-dependent regulator of chromatin subfamily A member 5 OS=Mus musculus GN=Smarca5 PE=1 SV=1
Q920A5	Retinoid-inducible serine carboxypeptidase OS=Mus musculus GN=Scpep1 PE=1 SV=2	1.03118e+06	548874	1.22442e+06	1.42128e+06	1.42158e+06	1.33639e+06	1.80194e+06	741363	763714	645736	1.40899e+06	1.40253e+06
Q920E5	Farnesyl pyrophosphate synthase OS=Mus musculus GN=Fdps PE=1 SV=1	257246	230006	190128	227465	280001	260179	158770	118874	116089	119633	175055	153903
Q921F2	TAR DNA-binding protein 43 OS=Mus musculus GN=Tardbp PE=1 SV=1	79774.5	65505.9	74214.5	89299.5	84063.7	98484.1	35677.6	49251.9	73333.6	99148.6	36686.5	57347.1
Q921M3	Splicing factor 3B subunit 3 OS=Mus musculus GN=Sf3b3 PE=1 SV=1	234396	215245	270169	397931	402068	353704	332026	175514	149124	117826	225553	155735
Q921M7	Protein FAM49B OS=Mus musculus GN=Fam49b PE=1 SV=1	36878.4	36643.2	39097.4	30799.6	35801.6	37871.7	15563.1	12792.4	22167.6	16273	16586.7	13232
Q922B2	Aspartate--tRNA ligase, cytoplasmic OS=Mus musculus GN=Dars PE=1 SV=2	379347	365373	447548	369606	301289	310167	77360.8	101797	162396	193363	155719	81343.1
Q922D8	C-1-tetrahydrofolate synthase, cytoplasmic OS=Mus musculus GN=Mthfd1 PE=1 SV=4
Q922I7	MCG13402, isoform CRA_c OS=Mus musculus GN=Ptbp1 PE=1 SV=1	74525.3	82344.1	31893.2	84811.1	65369.2	79146.7
Q922U2	Keratin, type II cytoskeletal 5 OS=Mus musculus GN=Krt5 PE=1 SV=1	4.58534e+06	4.51392e+07	2.6385e+07	1.08163e+07	2.02322e+07	1.72028e+07	1.17396e+07	1.78823e+07	3.84093e+07	2.73713e+07	4.48524e+07	2.89538e+07
Q923G2	DNA-directed RNA polymerases I, II, and III subunit RPABC3 OS=Mus musculus GN=Polr2h PE=1 SV=3
Q99J77	Sialic acid synthase OS=Mus musculus GN=Nans PE=1 SV=1	274090	189881	180279	260648	247573	347031	58002.3	56255.1	58411	74123.3	60162.1	45389.9
Q99J93	Interferon-induced transmembrane protein 2 OS=Mus musculus GN=Ifitm2 PE=1 SV=1
Q99JA5	Ly6e protein OS=Mus musculus GN=Ly6e PE=1 SV=1	93301.3	196397	267857	140315	107214	97836.5	91134.2	91681.2	100187	60524	92071	92186.9
Q99JF8	PC4 and SFRS1-interacting protein OS=Mus musculus GN=Psip1 PE=1 SV=1	220158	226604	233431	189212	242672	226198	275498	266494	214025	319573	78216	259901
Q99JI4	26S proteasome non-ATPase regulatory subunit 6 OS=Mus musculus GN=Psmd6 PE=1 SV=1	36611	17151.3	23553.8	27617	17690	19723.8	15459.1	21517.3	16051.5	15813.7	16572.4	16515.4
Q99JR5	Tubulointerstitial nephritis antigen-like OS=Mus musculus GN=Tinagl1 PE=1 SV=1	3.97291e+06	4.22374e+06	4.8769e+06	4.24928e+06	4.59051e+06	4.84705e+06	1.18744e+07	7.76471e+06	5.86103e+06	6.67531e+06	9.6584e+06	9.51781e+06
Q99JY9	Actin-related protein 3 OS=Mus musculus GN=Actr3 PE=1 SV=3	262496	165911	203967	223967	234913	188008	198370	237240	211765	119577	177535	212703
Q99K48	Non-POU domain-containing octamer-binding protein OS=Mus musculus GN=Nono PE=1 SV=3
Q99KI0	Aconitate hydratase, mitochondrial OS=Mus musculus GN=Aco2 PE=1 SV=1	3.01632e+06	2.51284e+06	2.85112e+06	2.27974e+06	2.81045e+06	2.70651e+06	2.33281e+06	1.77386e+06	1.89407e+06	1.68949e+06	1.88836e+06	2.10668e+06
Q99KJ8	Dynactin subunit 2 OS=Mus musculus GN=Dctn2 PE=1 SV=3	29362.9	32698.2	30934.2	24119.7	32355.4	28412.8
Q99KK7	Dipeptidyl peptidase 3 OS=Mus musculus GN=Dpp3 PE=1 SV=2	166732	47147.3	142198	151823	74816.1	166875	75923.4	91662	46306.9	48964.8	65521	53045
Q99KP6	Pre-mRNA-processing factor 19 OS=Mus musculus GN=Prpf19 PE=1 SV=1	1.46018e+06	924736	1.0217e+06	853101	1.22344e+06	900280	350179	262452	345756	328854	412511	289055
Q99KR8	Plasma alpha-L-fucosidase OS=Mus musculus GN=Fuca2 PE=1 SV=1	258301	221220	192253	200847	235843	199527	92930.2	52454.7	94553.4	90255.5	76465.5	61211.4
Q99L47	Hsc70-interacting protein OS=Mus musculus GN=St13 PE=1 SV=1	944793	704777	878680	1.00367e+06	1.2005e+06	937093	738323	886936	1.04353e+06	944775	953521	1.10451e+06
Q99LC5	Electron transfer flavoprotein subunit alpha, mitochondrial OS=Mus musculus GN=Etfa PE=1 SV=2	11156.1	14459.5	14608.7	15142.4	14547.2	18787.8
Q99LJ1	Tissue alpha-L-fucosidase OS=Mus musculus GN=Fuca1 PE=1 SV=1	459478	174171	386437	420677	312379	447643	287208	289525	222365	375694	151031	199440
Q99M71	Mammalian ependymin-related protein 1 OS=Mus musculus GN=Epdr1 PE=1 SV=1	369958	448316	422364	378003	1.34706e+06	1.37307e+06	1.20778e+06	1.47013e+06	524428	355813	646755	723948
Q99P72	Reticulon-4 OS=Mus musculus GN=Rtn4 PE=1 SV=2
Q99P91	Transmembrane glycoprotein NMB OS=Mus musculus GN=Gpnmb PE=1 SV=2	291862	366277	291182	451179	450981	406232	173488	202003	252273	183550	200017	194931
Q99PT1	Rho GDP-dissociation inhibitor 1 OS=Mus musculus GN=Arhgdia PE=1 SV=3	1.56445e+06	1.07457e+06	1.24616e+06	1.38418e+06	1.75397e+06	1.43034e+06	2.57618e+06	1.82095e+06	1.439e+06	937231	1.91513e+06	1.66161e+06
Q9CPV4	Glyoxalase domain-containing protein 4 OS=Mus musculus GN=Glod4 PE=1 SV=1	48702.8	32325.7	35176.9	69632.3	50744.5	46934.4	59260.1	77360.2	52067.2	49919.5	56123.3	53111.1
Q9CPY7	Cytosol aminopeptidase OS=Mus musculus GN=Lap3 PE=1 SV=3	246660	260133	211285	158868	137875	197198
Q9CQ22	Ragulator complex protein LAMTOR1 OS=Mus musculus GN=Lamtor1 PE=1 SV=1	57477.6	61772.9	64847.5	67165	58379.1	54301.8	71901.4	81347	88683.6	64332.6	89954.1	74189.8
Q9CQ65	S-methyl-5'-thioadenosine phosphorylase OS=Mus musculus GN=Mtap PE=1 SV=1	49984.8	27185.5	33685.7	27113.4	30613.5	22591	52011.5	60475.8	55809.1	58795.6	59170.4	49402.8
Q9CQ89	Protein CutA OS=Mus musculus GN=Cuta PE=1 SV=3	101425	68893.9	107986	88510.7	111208	85527.5	121109	103576	73601.6	120713	89414.8	90767.2
Q9CQC8	Maspardin OS=Mus musculus GN=Spg21 PE=1 SV=1
Q9CQF3	Cleavage and polyadenylation specificity factor subunit 5 OS=Mus musculus GN=Nudt21 PE=1 SV=1
Q9CQF9	Prenylcysteine oxidase OS=Mus musculus GN=Pcyox1 PE=1 SV=1	321416	478358	205785	500065	519616	443812	407556	421119	446479	399337	452282	429075
Q9CQR4	Acyl-coenzyme A thioesterase 13 OS=Mus musculus GN=Acot13 PE=1 SV=1	74020.3	94058.6	97055.1	67767.7	83435.4	59689.6	55085.3	62887.4	64429.9	59781.9	69502.3	64730.3
Q9CQV8	14-3-3 protein beta/alpha OS=Mus musculus GN=Ywhab PE=1 SV=3	985632	873937	922581	921938	1.13078e+06	843208	751764	543132	870337	754619	645211	643224
Q9CQW9	Interferon-induced transmembrane protein 3 OS=Mus musculus GN=Ifitm3 PE=1 SV=1	713471	879941	869602	643565	1.00458e+06	836591	403017	564931	539665	378629	605902	504001
Q9CR00	26S proteasome non-ATPase regulatory subunit 9 OS=Mus musculus GN=Psmd9 PE=1 SV=1
Q9CR21	Acyl carrier protein, mitochondrial OS=Mus musculus GN=Ndufab1 PE=1 SV=1	18905.7	22148.6	21710.7	29886.5	31098.3	33148.1	25531.8	21582.1	21689.4	22519	16326.1	27966.2
Q9CR51	V-type proton ATPase subunit G 1 OS=Mus musculus GN=Atp6v1g1 PE=1 SV=3
Q9CR57	60S ribosomal protein L14 OS=Mus musculus GN=Rpl14 PE=1 SV=3	750338	746238	786388	600240	575542	795464	158764	134490	109350	133616	130215	116731
Q9CVB6	Actin-related protein 2/3 complex subunit 2 OS=Mus musculus GN=Arpc2 PE=1 SV=3
Q9CXY6	Interleukin enhancer-binding factor 2 OS=Mus musculus GN=Ilf2 PE=1 SV=1
Q9CY58	Plasminogen activator inhibitor 1 RNA-binding protein OS=Mus musculus GN=Serbp1 PE=1 SV=2	22218	23965.9	50254.5	24810.3	18350	18702.7	5936.39	8678.32	7989.68	9834.38	8682.73	8555.17
Q9CYL5	Golgi-associated plant pathogenesis-related protein 1 OS=Mus musculus GN=Glipr2 PE=1 SV=3
Q9CYN9	Renin receptor OS=Mus musculus GN=Atp6ap2 PE=1 SV=2	116012	113144	126950	141079	127355	145597	66441.1	20109.2	21841.5	23546.7	21326.5	27695.9
Q9CYR0	Single-stranded DNA-binding protein, mitochondrial OS=Mus musculus GN=Ssbp1 PE=1 SV=1	82116.6	54800.9	62170.1	43064.4	64434.8	63801.3
Q9CZ04	COP9 signalosome complex subunit 7a OS=Mus musculus GN=Cops7a PE=1 SV=2	146581	80382.8	128142	87559.4	81225.1	98035.8	84568.1	66243.2	58996.9	63625	77722.8	76587.2
Q9CZN7	Serine hydroxymethyltransferase OS=Mus musculus GN=Shmt2 PE=1 SV=1	630042	607159	488054	559334	456778	544897	234834	253232	275055	304149	226593	196412
Q9CZU6	Citrate synthase, mitochondrial OS=Mus musculus GN=Cs PE=1 SV=1	8.87383e+06	7.76272e+06	7.88341e+06	7.50655e+06	8.47685e+06	8.57038e+06	1.48774e+06	1.61484e+06	1.36577e+06	2.00035e+06	1.63628e+06	1.6659e+06
Q9D0E1	Heterogeneous nuclear ribonucleoprotein M OS=Mus musculus GN=Hnrnpm PE=1 SV=3
Q9D0I9	Arginine--tRNA ligase, cytoplasmic OS=Mus musculus GN=Rars PE=1 SV=2
Q9D0J8	Parathymosin OS=Mus musculus GN=Ptms PE=1 SV=3	73043.1	23079.7	73808.2	72232.4	52231.9	80792.3	106070	46360	48709.4	36426.3	40262	31269.1
Q9D0K2	Succinyl-CoA:3-ketoacid coenzyme A transferase 1, mitochondrial OS=Mus musculus GN=Oxct1 PE=1 SV=1	1.46344e+06	1.18428e+06	1.23247e+06	1.78342e+06	1.68644e+06	1.54231e+06	1.35936e+06	2.60527e+06	2.19077e+06	2.10965e+06	1.95511e+06	2.13684e+06
Q9D0M5	Dynein light chain 2, cytoplasmic OS=Mus musculus GN=Dynll2 PE=1 SV=1	25899.1	28607.1	25010.9	41354.6	29617.4	50429.2	28999.8	27281.1	34616.5	39718.2	32788.2	28188.7
Q9D0R2	Threonine--tRNA ligase, cytoplasmic OS=Mus musculus GN=Tars PE=1 SV=2	75291.7	40120.4	82369.5	76633.2	63938.6	81859.7
Q9D172	ES1 protein homolog, mitochondrial OS=Mus musculus GN=D10Jhu81e PE=1 SV=1	25193.4	19290.1	17736.3	18641.8	20438.9	13659.3	25676.3	28283.3	30640.6	22020.7	25097.1	17304.3
Q9D1A2	Cytosolic non-specific dipeptidase OS=Mus musculus GN=Cndp2 PE=1 SV=1	51636.5	48307.9	39611.3	44783.8	64324.6	66002.1	75630.9	63926	34235.6	51765	53616.6	46467.3
Q9D1G1	Ras-related protein Rab-1B OS=Mus musculus GN=Rab1b PE=1 SV=1	819747	1.12287e+06	1.20565e+06	933893	828984	826067	777238	1.21444e+06	1.27219e+06	460987	865049	1.10148e+06
Q9D1H7	Golgi to ER traffic protein 4 homolog OS=Mus musculus GN=Get4 PE=1 SV=2	34657	15376.5	28232.7	32580.4	33747.8	35532.3
Q9D1K2	V-type proton ATPase subunit F OS=Mus musculus GN=Atp6v1f PE=1 SV=2	71980.5	59998.3	69606.7	70161.1	60019.5	81536.7	108832	90226.8	110081	129437	80769.4	120833
Q9D379	Epoxide hydrolase 1 OS=Mus musculus GN=Ephx1 PE=1 SV=2	1.05113e+07	1.3627e+07	1.09709e+07	1.22193e+07	1.51005e+07	1.33403e+07	5.25749e+06	7.91333e+06	7.91916e+06	6.27998e+06	6.68936e+06	8.28337e+06
Q9D554	Splicing factor 3A subunit 3 OS=Mus musculus GN=Sf3a3 PE=1 SV=2	113591	67558.5	102354	82786.5	53192.8	60828.7
Q9D5R3	Centrosomal protein of 83 kDa OS=Mus musculus GN=Cep83 PE=1 SV=2	2.65551e+06	1.50473e+06	2.78375e+06	1.53161e+06	1.41047e+06	1.8939e+06	1.06724e+06	3.37388e+06	797190	1.68108e+06	2.14595e+06	1.14744e+06
Q9D6S7	Ribosome-recycling factor, mitochondrial OS=Mus musculus GN=Mrrf PE=1 SV=1	85700.6	48637.1	60868.9	54837.5	50879	90308.6
Q9D6X6	Serine protease 23 OS=Mus musculus GN=Prss23 PE=2 SV=2
Q9D6Z1	Nucleolar protein 56 OS=Mus musculus GN=Nop56 PE=1 SV=2
Q9D708	Protein S100-A16 OS=Mus musculus GN=S100a16 PE=1 SV=1	129685	74986.8	82207.6	80571	102354	82484.7	41522.4	62020.9	78551.1	96663.3	35096.5	36644.4
Q9D7V9	N-acylethanolamine-hydrolyzing acid amidase OS=Mus musculus GN=Naaa PE=1 SV=2	314472	77012.3	279478	288468	353495	300928
Q9D892	Inosine triphosphate pyrophosphatase OS=Mus musculus GN=Itpa PE=1 SV=2	162186	133228	196676	100558	87254.2	132886	63179.2	77951.2	112998	74427.7	61254.6	113917
Q9D8B3	Charged multivesicular body protein 4b OS=Mus musculus GN=Chmp4b PE=1 SV=2
Q9D8E6	60S ribosomal protein L4 OS=Mus musculus GN=Rpl4 PE=1 SV=3	1.49772e+06	1.3133e+06	1.14994e+06	1.08007e+06	1.15386e+06	1.38909e+06	611314	631149	632401	604304	545792	573682
Q9D8N0	Elongation factor 1-gamma OS=Mus musculus GN=Eef1g PE=1 SV=3	343727	308157	281226	318399	353259	312773	102638	109147	67610.1	93878	96273.6	90748.7
Q9D8N2	Protein FAM45A OS=Mus musculus GN=Fam45a PE=1 SV=2
Q9D8U8	Sorting nexin-5 OS=Mus musculus GN=Snx5 PE=1 SV=1
Q9D8W5	26S proteasome non-ATPase regulatory subunit 12 OS=Mus musculus GN=Psmd12 PE=1 SV=4	97137.5	66890.3	70372.6	58053.2	59200.3	87605.6
Q9D939	Sulfotransferase 1C2 OS=Mus musculus GN=Sult1c2 PE=1 SV=1	43038.9	33060.9	39687	44084.4	52486.2	36703	31203.4	21241.6	22388.4	23373.9	18108.8	19299.7
Q9DAR7	m7GpppX diphosphatase OS=Mus musculus GN=Dcps PE=1 SV=1	51561.6	45112.4	57670.7	49038.9	53163.6	61643.3	48627.1	58987.1	37282	61301.4	60585.6	50388.1
Q9DAW9	Calponin-3 OS=Mus musculus GN=Cnn3 PE=1 SV=1	38333.9	31617.9	41504.1	46071.7	34292.1	36761.2	32504.2	35777.6	32645.2	24573.1	39292.3	28211.4
Q9DB05	Alpha-soluble NSF attachment protein OS=Mus musculus GN=Napa PE=1 SV=1
Q9DBC7	cAMP-dependent protein kinase type I-alpha regulatory subunit OS=Mus musculus GN=Prkar1a PE=1 SV=3	51849.5	24216.2	54031.9	59552	31221.9	69767.3	43721.5	39487.9	45657.6	54804.2	56925.8	53842
Q9DBD0	Inhibitor of carbonic anhydrase OS=Mus musculus GN=Ica PE=1 SV=1	1.01616e+06	796213	914967	1.08644e+06	1.04132e+06	1.0417e+06	2.51779e+06	1.42792e+06	1.24222e+06	1.0031e+06	1.54942e+06	1.34933e+06
Q9DBG9	Tax1-binding protein 3 OS=Mus musculus GN=Tax1bp3 PE=1 SV=1
Q9DBJ1	Phosphoglycerate mutase 1 OS=Mus musculus GN=Pgam1 PE=1 SV=3	2.46346e+06	2.06161e+06	2.64697e+06	2.74208e+06	2.82684e+06	2.79838e+06	2.4146e+06	1.96517e+06	2.26098e+06	2.26264e+06	2.08233e+06	2.16521e+06
Q9DBZ5	Eukaryotic translation initiation factor 3 subunit K OS=Mus musculus GN=Eif3k PE=1 SV=1	73486.9	88430.4	67242.8	73575.1	72837.7	60700.7	39825	86819.8	89770.2	53663.2	79950.9	60469.3
Q9DC37	Major facilitator superfamily domain-containing protein 1 OS=Mus musculus GN=Mfsd1 PE=1 SV=1	87465.1	171361	82547.7	59694.6	148252	159374	11534.5	81322.1	135448	181340	208154	125334
Q9DC51	Guanine nucleotide-binding protein G(k) subunit alpha OS=Mus musculus GN=Gnai3 PE=1 SV=3
Q9DCC4	Pyrroline-5-carboxylate reductase 3 OS=Mus musculus GN=Pycr3 PE=1 SV=2
Q9DCD0	6-phosphogluconate dehydrogenase, decarboxylating OS=Mus musculus GN=Pgd PE=1 SV=3	94894.7	57852.9	117605	91452.3	71265.5	89969.1
Q9DCL9	Multifunctional protein ADE2 OS=Mus musculus GN=Paics PE=1 SV=4	1.33405e+06	1.14535e+06	1.19636e+06	1.01026e+06	987813	1.00677e+06	832986	850887	927542	880823	679940	725440
Q9DCW4	Electron transfer flavoprotein subunit beta OS=Mus musculus GN=Etfb PE=1 SV=3	186094	173840	201416	98224.8	195840	206127	513670	366684	663406	460084	645174	559616
Q9EPC1	Alpha-parvin OS=Mus musculus GN=Parva PE=1 SV=1	27949.2	28202.2	26303.6	19683.2	30165.2	32964.6	42661	29235.3	40243.9	39788.5	33757.9	27666.5
Q9EPL2	Calsyntenin-1 OS=Mus musculus GN=Clstn1 PE=1 SV=1	2.23975e+06	1.91514e+06	2.15188e+06	2.69898e+06	2.12877e+06	2.29763e+06	2.70528e+06	2.98808e+06	2.4345e+06	2.48425e+06	2.91962e+06	2.45822e+06
Q9EQ08	Heparan N-sulfatase OS=Mus musculus GN=Sgsh PE=1 SV=1	115163	60532.2	103642	156943	148773	128043	174706	72040.4	75003.6	71007.6	53441.6	88686.5
Q9EQH3	Vacuolar protein sorting-associated protein 35 OS=Mus musculus GN=Vps35 PE=1 SV=1	1.58855e+06	1.09281e+06	1.21648e+06	1.08744e+06	1.57454e+06	1.35073e+06	1.45075e+06	1.22241e+06	694733	916210	917204	918291
Q9EQU5	Protein SET OS=Mus musculus GN=Set PE=1 SV=1	519611	371405	500037	494045	501440	607359	806106	458730	409922	637309	351522	478397
Q9ER72	Cysteine--tRNA ligase, cytoplasmic OS=Mus musculus GN=Cars PE=1 SV=2	36458.3	29093.4	18895	21303.8	33218.9	32441.4	28591.2	23556.1	25033	20876.7	23971	19094.5
Q9ERG0	LIM domain and actin-binding protein 1 OS=Mus musculus GN=Lima1 PE=1 SV=3	23070.2	21094.1	20398.2	14786.6	9992.29	14766.2	49728.9	41972.4	35037.2	35621.9	31007.5	22360.3
Q9ERK4	Exportin-2 OS=Mus musculus GN=Cse1l PE=1 SV=1	29257.7	13801.7	50736.3	21312.5	52205	26179.6
Q9ESU7	Amino acid transporter OS=Mus musculus GN=Slc1a5 PE=1 SV=1	139684	177631	180119	200657	174700	178587	269569	333658	301013	353956	313639	290821
Q9ESY9	Gamma-interferon-inducible lysosomal thiol reductase OS=Mus musculus GN=Ifi30 PE=1 SV=3	48689.6	16561	30184.3	50783.3	55138.6	36306	50620.3	16530.6	18739.4	28943.9	32625.7	35505.4
Q9ET22	Dipeptidyl peptidase 2 OS=Mus musculus GN=Dpp7 PE=1 SV=2	281958	248031	361823	246405	147493	176686	93205.4	163707	214193	131321	224616	162844
Q9JHF5	V-type proton ATPase subunit a OS=Mus musculus GN=Tcirg1 PE=1 SV=1	68164.4	74445	89686.6	72239.6	84166.7	91793.5	74169.2	81499	93919.1	95211.5	104858	75722.2
Q9JHJ3	Glycosylated lysosomal membrane protein OS=Mus musculus GN=Glmp PE=1 SV=1
Q9JHR7	Insulin-degrading enzyme OS=Mus musculus GN=Ide PE=1 SV=1	293167	175150	161976	174454	232167	203991	76459.7	97488.3	59746.9	84865.6	55159.2	83277.7
Q9JHU4	Cytoplasmic dynein 1 heavy chain 1 OS=Mus musculus GN=Dync1h1 PE=1 SV=2	1.74692e+06	1.4181e+06	1.49931e+06	1.35934e+06	1.46546e+06	1.42662e+06	856687	661962	645413	537223	627871	615364
Q9JIF0	Protein arginine N-methyltransferase 1 OS=Mus musculus GN=Prmt1 PE=1 SV=1	351321	244646	430799	196977	232569	303369	172385	155726	156231	176989	168128	128969
Q9JIF7	Coatomer subunit beta OS=Mus musculus GN=Copb1 PE=1 SV=1	52920.7	36188.3	27258.3	31706.1	32472.3	37409.3	15043.2	17260.6	18948.2	13220.6	15128	15589.1
Q9JII6	Alcohol dehydrogenase [NADP(+)] OS=Mus musculus GN=Akr1a1 PE=1 SV=3	220991	306411	380319	257932	289263	324182	269310	197173	241681	155455	212921	243059
Q9JIW9	Ras-related protein Ral-B OS=Mus musculus GN=Ralb PE=1 SV=1	102344	89457.4	90345.2	82275.9	119628	43713.6	156543	96993.8	160100	121536	140760	151470
Q9JJF9	Signal peptide peptidase-like 2A OS=Mus musculus GN=Sppl2a PE=1 SV=2
Q9JJU8	SH3 domain-binding glutamic acid-rich-like protein OS=Mus musculus GN=Sh3bgrl PE=1 SV=1	340585	254852	221507	359536	385499	306905	341163	212915	209852	212129	213778	264725
Q9JJV2	Profilin-2 OS=Mus musculus GN=Pfn2 PE=1 SV=3
Q9JK53	Prolargin OS=Mus musculus GN=Prelp PE=1 SV=2	76437.6	76359.6	90678.9	58341.8	97830.1	78915.4	82123	75799.1	61473.6	83442.7	104609	90468.4
Q9JK81	UPF0160 protein MYG1, mitochondrial OS=Mus musculus GN=Myg1 PE=1 SV=1	74349.6	45399.6	90327.2	87321.1	51683.1	71064	65674.9	38315.8	74312.9	62733.9	73070.2	69419.1
Q9JKF1	Ras GTPase-activating-like protein IQGAP1 OS=Mus musculus GN=Iqgap1 PE=1 SV=2	890902	1.41607e+06	1.18235e+06	975060	795416	817106	1.05825e+06	1.81747e+06	2.54069e+06	2.68049e+06	1.55217e+06	1.52488e+06
Q9JKY5	Huntingtin-interacting protein 1-related protein OS=Mus musculus GN=Hip1r PE=1 SV=2
Q9JL35	High mobility group nucleosome-binding domain-containing protein 5 OS=Mus musculus GN=Hmgn5 PE=1 SV=2	188521	76428.1	267579	257890	162127	143471	97915.7	131902	75438.5	150260	109670	62092
Q9JLV5	Cullin-3 OS=Mus musculus GN=Cul3 PE=1 SV=1
Q9JLZ6	Hypermethylated in cancer 2 protein OS=Mus musculus GN=Hic2 PE=2 SV=4	136614	276566	219781	151894	148086	119722	195352	446309	439202	531158	244993	299178
Q9JM76	Actin-related protein 2/3 complex subunit 3 OS=Mus musculus GN=Arpc3 PE=1 SV=3	50120	66492.4	71091.7	52059.7	63388.2	63808.4	42347.7	30379.1	49236.1	35836.5	33776.3	30565.7
Q9JMA1	Ubiquitin carboxyl-terminal hydrolase 14 OS=Mus musculus GN=Usp14 PE=1 SV=3	137942	76789.6	108408	114302	129398	119069	140151	90957	101639	87190.8	98580.1	100275
Q9JMG7	Hepatoma-derived growth factor-related protein 3 OS=Mus musculus GN=Hdgfl3 PE=1 SV=2	1.39081e+06	1.65786e+06	1.40491e+06	1.09713e+06	1.24016e+06	968025	464779	769224	716929	868606	426709	338292
Q9JMH6	Thioredoxin reductase 1, cytoplasmic OS=Mus musculus GN=Txnrd1 PE=1 SV=3	514017	346832	486669	510021	454005	509645	372570	347541	433812	316828	384578	366787
Q9QUI0	Transforming protein RhoA OS=Mus musculus GN=Rhoa PE=1 SV=1	786816	929161	869573	896558	813417	924781	722340	940233	942031	1.03593e+06	581051	743719
Q9QUK9	MCG15083 OS=Mus musculus GN=Try5 PE=1 SV=1
Q9QUM9	Proteasome subunit alpha type-6 OS=Mus musculus GN=Psma6 PE=1 SV=1	2.85875e+06	2.37872e+06	2.47733e+06	2.43181e+06	2.28483e+06	2.51128e+06	1.13765e+06	1.26964e+06	970348	1.21078e+06	914617	1.13684e+06
Q9QUR6	Prolyl endopeptidase OS=Mus musculus GN=Prep PE=1 SV=1	236934	241898	246492	302677	245980	274218	162978	163561	183319	132442	164649	148906
Q9QWL7	Keratin, type I cytoskeletal 17 OS=Mus musculus GN=Krt17 PE=1 SV=3	2.15156e+06	5.15805e+06	4.11473e+06	2.23895e+06	2.53984e+06	2.67643e+06	5.23903e+06	5.87293e+06	12352061	6.598e+06	2.47333e+07	4.68375e+06
Q9QWR8	Alpha-N-acetylgalactosaminidase OS=Mus musculus GN=Naga PE=1 SV=2	1.16452e+06	1.25417e+06	1.21701e+06	1.23775e+06	1.11262e+06	1.08609e+06	798395	830183	936060	1.05229e+06	877812	1.04782e+06
Q9QY61	Iroquois-class homeodomain protein IRX-4 OS=Mus musculus GN=Irx4 PE=2 SV=1	565243	514886	565098	849205	673692	514674	1.2136e+06	1.02145e+06	1.08471e+06	1.43521e+06	1.34968e+06	1.19988e+06
Q9QYB1	Chloride intracellular channel protein 4 OS=Mus musculus GN=Clic4 PE=1 SV=3	31705	23068.7	20644.4	33999.6	21860.7	28998.8	13771.8	9907.22	10789.8	12163.7	12870.3	9922.34
Q9QYR9	Acyl-coenzyme A thioesterase 2, mitochondrial OS=Mus musculus GN=Acot2 PE=1 SV=2
Q9QZ25	Vascular non-inflammatory molecule 3 OS=Mus musculus GN=Vnn3 PE=1 SV=3	807924	566480	821002	931031	813498	783638	2.00173e+06	1.41468e+06	1.27416e+06	1.57551e+06	1.72712e+06	1.50422e+06
Q9QZ88	Vacuolar protein sorting-associated protein 29 OS=Mus musculus GN=Vps29 PE=1 SV=1	310462	345150	318300	248556	244579	345730	223296	206129	101528	152693	244642	149744
Q9QZE5	Coatomer subunit gamma-1 OS=Mus musculus GN=Copg1 PE=1 SV=1	28821.6	20767.3	23506.4	25411.6	24965.7	26329.4
Q9QZF2	Glypican-1 OS=Mus musculus GN=Gpc1 PE=1 SV=1	127474	96957.6	110764	138521	101486	138923	124857	136152	100016	54561.9	91685.6	84417.6
Q9QZQ8	Core histone macro-H2A.1 OS=Mus musculus GN=H2afy PE=1 SV=3	2.29014e+06	1.7044e+06	2.00771e+06	1.45258e+06	1.63831e+06	1.51081e+06	575874	713387	447004	734244	647411	669141
Q9QZS0	Collagen alpha-3(IV) chain OS=Mus musculus GN=Col4a3 PE=1 SV=2	661358	978988	490279	428965	454795	379237	271940	606828	529537	285524	191109	242641
Q9R045	Angiopoietin-related protein 2 OS=Mus musculus GN=Angptl2 PE=2 SV=2	1.04416e+06	1.13703e+06	1.57962e+06	944130	815049	933905	1.02834e+06	1.17183e+06	889279	976392	882201	1.06394e+06
Q9R098	Hepatocyte growth factor activator OS=Mus musculus GN=Hgfac PE=1 SV=1	410249	414018	668138	631644	568375	568440	2.25099e+06	1.28512e+06	1.42905e+06	1.24083e+06	1.10257e+06	1.00537e+06
Q9R0E2	Procollagen-lysine,2-oxoglutarate 5-dioxygenase 1 OS=Mus musculus GN=Plod1 PE=1 SV=1	408773	282189	366232	499407	450295	445036	910362	757236	435982	530764	840384	566793
Q9R0G6	Cartilage oligomeric matrix protein OS=Mus musculus GN=Comp PE=1 SV=2	398259	335817	463591	543413	551509	475915	1.54477e+06	940421	861489	1.18615e+06	1.11031e+06	941919
Q9R0P5	Destrin OS=Mus musculus GN=Dstn PE=1 SV=3	256561	287924	313941	329234	271982	299370	409513	313199	461195	356524	323560	294557
Q9R0Q7	Prostaglandin E synthase 3 OS=Mus musculus GN=Ptges3 PE=1 SV=1	74670.2	47495.1	177562	126590	190905	100989	404188	207493	279111	356843	452829	246279
Q9R118	Serine protease HTRA1 OS=Mus musculus GN=Htra1 PE=1 SV=2	1.11119e+07	1.13856e+07	1.18101e+07	1.07716e+07	1.07054e+07	1.05124e+07	1.22313e+07	1.21552e+07	9.07853e+06	1.02827e+07	9.27511e+06	8.86304e+06
Q9R1P0	Proteasome subunit alpha type-4 OS=Mus musculus GN=Psma4 PE=1 SV=1	2.23638e+06	2.3699e+06	1.65804e+06	1.96454e+06	1.8328e+06	1.92864e+06	1.03074e+06	1.41779e+06	1.22883e+06	1.64901e+06	1.45658e+06	935788
Q9R1P1	Proteasome subunit beta type-3 OS=Mus musculus GN=Psmb3 PE=1 SV=1	820111	652309	745987	628379	632730	667026	382489	587956	359446	435169	341963	317846
Q9R1P3	Proteasome subunit beta type-2 OS=Mus musculus GN=Psmb2 PE=1 SV=1	701189	704895	563899	691015	612810	679439	293621	338702	233155	272669	223428	253327
Q9R1P4	Proteasome subunit alpha type-1 OS=Mus musculus GN=Psma1 PE=1 SV=1	369636	322068	293799	265240	282992	283906	125881	119749	98860.8	135184	112777	100911
Q9R1Q6	Transmembrane protein 176B OS=Mus musculus GN=Tmem176b PE=1 SV=1	959501	983136	988323	1.27721e+06	1.37476e+06	1.30312e+06	3.46646e+06	1.54276e+06	1.5618e+06	1.33877e+06	2.40674e+06	2.52934e+06
Q9R1Q9	V-type proton ATPase subunit S1 OS=Mus musculus GN=Atp6ap1 PE=1 SV=1	171001	80086	138292	244302	260721	255390	347429	195067	150104	182971	321803	331382
Q9R1T2	SUMO-activating enzyme subunit 1 OS=Mus musculus GN=Sae1 PE=1 SV=1	72134	103691	89063.5	74927.5	112950	118838	81782.4	116598	187764	234914	174431	157902
Q9WTI7	Unconventional myosin-Ic OS=Mus musculus GN=Myo1c PE=1 SV=2	78502.9	78647.9	85140.8	85390.1	64012.8	73097	61222.6	55611.9	67688.3	50423	63955.4	55406.9
Q9WTM5	RuvB-like 2 OS=Mus musculus GN=Ruvbl2 PE=1 SV=3	507384	465750	463244	378063	432387	456929	415426	436169	359383	268256	385239	360110
Q9WTP6	Adenylate kinase 2, mitochondrial OS=Mus musculus GN=Ak2 PE=1 SV=5	211352	129758	195559	231127	254436	221592	168636	182484	173224	129437	195515	183146
Q9WTQ5	A-kinase anchor protein 12 OS=Mus musculus GN=Akap12 PE=1 SV=1
Q9WTX6	Cullin-1 OS=Mus musculus GN=Cul1 PE=1 SV=1	39168.8	36289.7	37058.9	33690.4	29332.6	35732.6
Q9WU28	Prefoldin subunit 5 OS=Mus musculus GN=Pfdn5 PE=1 SV=1	10566.6	9990.51	11519.5	13114	8120.31	7772.36	12892.1	13977.2	10605.8	12147.1	16052.5	10711.4
Q9WU78	Programmed cell death 6-interacting protein OS=Mus musculus GN=Pdcd6ip PE=1 SV=3	677564	733232	623314	606936	700330	651790	847951	1.68858e+06	777429	896143	759813	622559
Q9WUL7	ADP-ribosylation factor-like protein 3 OS=Mus musculus GN=Arl3 PE=1 SV=1
Q9WUM3	Coronin-1B OS=Mus musculus GN=Coro1b PE=1 SV=1	104976	222071	181860	216430	253437	203279
Q9WUM4	Coronin-1C OS=Mus musculus GN=Coro1c PE=1 SV=2	164730	117043	165698	118742	170129	141919	85300.1	58896	111156	68583.2	119908	121854
Q9WUU7	Cathepsin Z OS=Mus musculus GN=Ctsz PE=1 SV=1	859403	1.01391e+06	1.14638e+06	1.701e+06	1.36323e+06	1.21765e+06	1.81393e+06	1.12569e+06	947180	1.1801e+06	1.426e+06	1.46831e+06
Q9WV02	RNA-binding motif protein, X chromosome OS=Mus musculus GN=Rbmx PE=1 SV=1	137821	93074	73666.5	108779	133773	97786.9	74470.7	96509.5	68503.8	64911.6	74363.5	108763
Q9WV06	Ankyrin repeat domain-containing protein 2 OS=Mus musculus GN=Ankrd2 PE=1 SV=3
Q9WV54	Acid ceramidase OS=Mus musculus GN=Asah1 PE=1 SV=1	546381	519217	493904	615092	720584	679705	685635	385263	432867	376824	665298	709544
Q9WV80	Sorting nexin-1 OS=Mus musculus GN=Snx1 PE=1 SV=1	206281	167218	193629	230848	174210	233242
Q9WV91	Prostaglandin F2 receptor negative regulator OS=Mus musculus GN=Ptgfrn PE=1 SV=2	94852.1	119960	102343	99419.2	151268	106199	180472	224313	78319.7	170694	186775	138405
Q9WVA4	Transgelin-2 OS=Mus musculus GN=Tagln2 PE=1 SV=4	289776	184619	291797	322041	330922	286451	262087	148493	203016	157655	330885	246087
Q9WVJ2	26S proteasome non-ATPase regulatory subunit 13 OS=Mus musculus GN=Psmd13 PE=1 SV=1	1.20076e+06	1.00473e+06	1.10279e+06	996890	1.05017e+06	977249	1.01679e+06	949596	1.10178e+06	1.37946e+06	1.70845e+06	1.35665e+06
Q9WVJ3	Carboxypeptidase Q OS=Mus musculus GN=Cpq PE=1 SV=1	287079	126385	169531	263690	160250	205312	131810	236686	163597	164665	200619	169192
Q9WVK4	EH domain-containing protein 1 OS=Mus musculus GN=Ehd1 PE=1 SV=1	359107	315750	315287	313858	289413	299073	240196	330916	326748	370709	291191	272989
Q9Z0J0	Epididymal secretory protein E1 OS=Mus musculus GN=Npc2 PE=1 SV=1	1.96604e+06	1.34297e+06	1.81909e+06	2.09607e+06	1.82395e+06	1.95378e+06	2.02039e+06	1.33538e+06	1.09736e+06	1.08648e+06	1.38225e+06	1.26782e+06
Q9Z0K8	Pantetheinase OS=Mus musculus GN=Vnn1 PE=1 SV=3	453800	475203	600191	949407	851330	770580	2.35822e+06	1.06348e+06	1.21053e+06	1.36946e+06	2.03031e+06	1.37973e+06
Q9Z0L8	Gamma-glutamyl hydrolase OS=Mus musculus GN=Ggh PE=1 SV=2	30859.1	32230	22287.2	37553	27287.4	33199.9	36185.7	36573.9	41971.1	41569.4	32359.7	36026.5
Q9Z0N1	Eukaryotic translation initiation factor 2 subunit 3, X-linked OS=Mus musculus GN=Eif2s3x PE=1 SV=2	29274.6	22205	21359.4	21669.3	25711.7	23514.6
Q9Z0X1	Apoptosis-inducing factor 1, mitochondrial OS=Mus musculus GN=Aifm1 PE=1 SV=1	46077	76998.7	92194.7	89770.1	77371.2	67610.5	89361.7	73507.8	90426.6	110683	100935	91484.9
Q9Z1F9	SUMO-activating enzyme subunit 2 OS=Mus musculus GN=Uba2 PE=1 SV=1
Q9Z1G3	V-type proton ATPase subunit C 1 OS=Mus musculus GN=Atp6v1c1 PE=1 SV=4	28294.6	43519.7	30427.9	38570.4	34317.4	28107.1	11696.1	11617.1	9089.96	9919.2	9145.24	10472.4
Q9Z1G4	V-type proton ATPase 116 kDa subunit a isoform 1 OS=Mus musculus GN=Atp6v0a1 PE=1 SV=3	206230	275640	284073	266399	306875	297771	209004	164491	246657	220332	229654	198256
Q9Z1N5	Spliceosome RNA helicase Ddx39b OS=Mus musculus GN=Ddx39b PE=1 SV=1	119047	65560.2	38344.5	107966	165585	95171.4
Q9Z1Q5	Chloride intracellular channel protein 1 OS=Mus musculus GN=Clic1 PE=1 SV=3	488533	626153	473425	396037	412041	280278	106272	77496.7	107479	77853.7	93604.4	85317.2
Q9Z1R3	Apolipoprotein M OS=Mus musculus GN=Apom PE=1 SV=1
Q9Z1R9	MCG124046 OS=Mus musculus GN=Prss1 PE=1 SV=1	2.58866e+07	4.8117e+07	4.26898e+07	2.95393e+07	2.58211e+07	2.32922e+07	3.46608e+07	5.53895e+07	110722405	105768680	5.59836e+07	5.27e+07
Q9Z1T2	Thrombospondin-4 OS=Mus musculus GN=Thbs4 PE=1 SV=1	65631.4	58744	46096.1	83029.1	56536.3	93116	199906	107833	89663.9	85243	74232.1	104467
Q9Z1W4	Growth/differentiation factor 11 OS=Mus musculus GN=Gdf11 PE=1 SV=1	114107	89676.1	84999.2	69956.7	74159	89298.9	29916.8	40244	25168	26643.8	25636.2	26846.9
Q9Z1Z2	Serine-threonine kinase receptor-associated protein OS=Mus musculus GN=Strap PE=1 SV=2
Q9Z204	Heterogeneous nuclear ribonucleoproteins C1/C2 OS=Mus musculus GN=Hnrnpc PE=1 SV=1	817863	838796	865024	867312	961695	622808	528064	446551	434210	215030	317943	375978
Q9Z257	P2X purinoceptor OS=Mus musculus GN=P2rx4 PE=1 SV=1	769720	736136	617720	805556	883803	874402	526752	691540	880006	701152	627922	752476
Q9Z2D6	Methyl-CpG-binding protein 2 OS=Mus musculus GN=Mecp2 PE=1 SV=1	241478	183855	242429	162327	161444	113393	66165.9	116841	57687.9	58560.5	53877.7	62837.1
Q9Z2D8	Methyl-CpG-binding domain protein 3 OS=Mus musculus GN=Mbd3 PE=1 SV=1
Q9Z2K1	Keratin, type I cytoskeletal 16 OS=Mus musculus GN=Krt16 PE=1 SV=3	1.3825e+06	7.31984e+07	1.07479e+07	4.82369e+06	9.82109e+06	7.25335e+06	3.94109e+06	4.85274e+06	1.659e+07	6.56859e+06	1.94059e+07	6.77377e+06
Q9Z2L6	Multiple inositol polyphosphate phosphatase 1 OS=Mus musculus GN=Minpp1 PE=1 SV=3	17532.8	13025.2	42903.4	38967	39307.3	33078.7	40838.1	29265	37852.8	28592.1	27345	41977.5
Q9Z2U0	Proteasome subunit alpha type-7 OS=Mus musculus GN=Psma7 PE=1 SV=1	3.9312e+06	3.05062e+06	2.86752e+06	3.51547e+06	3.30553e+06	3.42133e+06	1.10772e+06	2.43312e+06	1.23432e+06	1.57825e+06	1.519e+06	1.45538e+06
Q9Z2U1	Proteasome subunit alpha type-5 OS=Mus musculus GN=Psma5 PE=1 SV=1	3.34349e+06	2.40356e+06	2.25405e+06	2.91568e+06	2.6767e+06	2.52176e+06	1.22125e+06	1.66327e+06	1.01116e+06	1.35759e+06	1.09104e+06	1.09846e+06
Q9Z2X1	Heterogeneous nuclear ribonucleoprotein F OS=Mus musculus GN=Hnrnpf PE=1 SV=3	854546	588394	528279	752149	692951	950361	301481	335197	339905	333416	269564	156127
V9GX81	Maestro heat-like repeat family member 6 OS=Mus musculus GN=Mroh6 PE=4 SV=1	8.0309e+08	6.2592e+08	6.4272e+08	1065730075	1016164913	8.89904e+08	1965857467	1396592898	1055366172	1220234113	2101081636	1762741918
