# Supplementary material for: Reproductive tract extracellular vesicles are sufficient to transmit intergenerational stress and program neurodevelopment
Source: Nat Commun. 2020 Mar 20;11:1499. doi: 10.1038/s41467-020-15305-w (PMC7083921; doi:10.1038/s41467-020-15305-w)
Supplement: Supplementary file 9 — Supplementary Data 7 [file 41467_2020_15305_MOESM9_ESM.xlsx]

## Sheet: SUPP TABLE
GROUP ENRICHED	CLUSTER NAME	GO TERM	GO #	TYPE	SIZE	ES	NES	NOM P VAL	FDR Q
CORT	Synaptic Signaling	GO_REGULATION_OF_CALCIUM_ION_DEPENDENT_EXOCYTOSIS	GO:0017158	C5_BP	55	-0.631491	-1.78732	0	0.0363115
		GO_NEUROTRANSMITTER_TRANSPORT	GO:0006836	C5_BP	119	-0.607315	-1.94057	0	0.0065381
		GO_NEURON_NEURON_SYNAPTIC_TRANSMISSION	GO:0007270	C5_BP	38	-0.673072	-1.79166	0.00175131	0.0388816
		GO_SYNAPTIC_SIGNALING	GO:0099536	C5_BP	292	-0.604215	-2.10066	0	0
		GO_PRESYNAPTIC_PROCESS_INVOLVED_IN_SYNAPTIC_TRANSMISSION	GO:0099531	C5_BP	93	-0.582618	-1.79506	0	0.0426836
		GO_CELL_CELL_SIGNALING	GO:0007267	C5_BP	463	-0.491642	-1.78958	0	0.0372307
	Synapse Structure Regulation	GO_REGULATION_OF_SYNAPSE_STRUCTURE_OR_ACTIVITY	GO:0050803	C5_BP	197	-0.534035	-1.7926	0	0.0414093
		GO_REGULATION_OF_SYNAPTIC_PLASTICITY	GO:0048167	C5_BP	120	-0.59687	-1.90587	0	0.0111403
		GO_MODULATION_OF_SYNAPTIC_TRANSMISSION	GO:0050804	C5_BP	238	-0.534588	-1.8186	0	0.0376817
	Potassium Ion Transport	GO_POTASSIUM_ION_TRANSPORT	GO:0006813	C5_BP	97	-0.606601	-1.90279	0	0.00943668
		GO_POTASSIUM_ION_IMPORT	GO:0010107	C5_BP	19	-0.785569	-1.81424	0.00357143	0.0361811
