# Supplementary material for: Reproductive tract extracellular vesicles are sufficient to transmit intergenerational stress and program neurodevelopment
Source: Nat Commun. 2020 Mar 20;11:1499. doi: 10.1038/s41467-020-15305-w (PMC7083921; doi:10.1038/s41467-020-15305-w)
Supplement: Supplementary file 10 — Supplementary Data 8 [file 41467_2020_15305_MOESM10_ESM.xlsx]

## Sheet: SUPP TABLE
GROUP ENRICHED	CLUSTER NAME	GO TERM	GO #	TYPE	SIZE	ES	NES	NOM P VAL	FDR Q
CORT	Synaptic Signaling	GO_REGULATION_OF_CALCIUM_ION_DEPENDENT_EXOCYTOSIS	GO:0017158	C5_BP	55	-0.631491	-1.78732	0	0.0363115
		GO_NEUROTRANSMITTER_TRANSPORT	GO:0006836	C5_BP	119	-0.607315	-1.94057	0	0.0065381
		GO_NEURON_NEURON_SYNAPTIC_TRANSMISSION	GO:0007270	C5_BP	38	-0.673072	-1.79166	0.00175131	0.0388816
		GO_SYNAPTIC_SIGNALING	GO:0099536	C5_BP	292	-0.604215	-2.10066	0	0
		GO_PRESYNAPTIC_PROCESS_INVOLVED_IN_SYNAPTIC_TRANSMISSION	GO:0099531	C5_BP	93	-0.582618	-1.79506	0	0.0426836
		GO_CELL_CELL_SIGNALING	GO:0007267	C5_BP	463	-0.491642	-1.78958	0	0.0372307
	Calcium-dependent Exocytosis	GO_CARDIAC_CONDUCTION	GO:0061337	C5_BP	64	-0.650672	-1.89621	0	0.00928031
	Synapse Structure Regulation	GO_REGULATION_OF_SYNAPSE_STRUCTURE_OR_ACTIVITY	GO:0050803	C5_BP	197	-0.534035	-1.7926	0	0.0414093
		GO_REGULATION_OF_SYNAPTIC_PLASTICITY	GO:0048167	C5_BP	120	-0.59687	-1.90587	0	0.0111403
		GO_MODULATION_OF_SYNAPTIC_TRANSMISSION	GO:0050804	C5_BP	238	-0.534588	-1.8186	0	0.0376817
	Cell-Cell Adhesion	GO_HOMOPHILIC_CELL_ADHESION_VIA_PLASMA_MEMBRANE_ADHESION_MOLECULES	GO:0007156	C5_BP	94	-0.639912	-1.96879	0	0.00361107
		GO_CELL_CELL_ADHESION_VIA_PLASMA_MEMBRANE_ADHESION_MOLECULES	GO:0098742	C5_BP	121	-0.579075	-1.83092	0	0.0344809
	Potassium Ion Transport	GO_POTASSIUM_ION_TRANSPORT	GO:0006813	C5_BP	97	-0.606601	-1.90279	0	0.00943668
		GO_POTASSIUM_ION_IMPORT	GO:0010107	C5_BP	19	-0.785569	-1.81424	0.00357143	0.0361811
	Learning	GO_LEARNING	GO:0007612	C5_BP	104	-0.562825	-1.77035	0	0.046364
	Startle Response	GO_STARTLE_RESPONSE	GO:0001964	C5_BP	18	-0.782151	-1.79873	0	0.0440055
GROUP ENRICHED	CLUSTER NAME	GO TERM	GO #	TYPE	SIZE	ES	NES	NOM P VAL	FDR Q
VEH	Type I IFN Production	GO_REGULATION_OF_TYPE_I_INTERFERON_PRODUCTION	GO:0032479	C5_BP	89	0.661871	2.16363	0	0.00150251
		GO_REGULATION_OF_INTERFERON_BETA_PRODUCTION	GO:0032648	C5_BP	34	0.679188	1.86014	0	0.0430946
		GO_POSITIVE_REGULATION_OF_TYPE_I_INTERFERON_PRODUCTION	GO:0032481	C5_BP	59	0.678194	2.04399	0	0.00909065
	Platelet Degranulation	GO_PLATELET_DEGRANULATION	GO:0002576	C5_BP	71	0.644662	1.98897	0	0.0124179
	Phagocytosis	GO_PHAGOCYTOSIS	GO:0006909	C5_BP	134	0.591102	2.00129	0	0.0135568
	Leukocyte Activation	GO_MYELOID_LEUKOCYTE_ACTIVATION	GO:0002274	C5_BP	64	0.62531	1.89488	0	0.0300158
		GO_DENDRITIC_CELL_DIFFERENTIATION	GO:0097028	C5_BP	21	0.763504	1.86396	0	0.043718
		GO_MYELOID_DENDRITIC_CELL_ACTIVATION	GO:0001773	C5_BP	15	0.854797	1.96519	0	0.0140881
	Endothelial Cell Migration	GO_POSITIVE_REGULATION_OF_ENDOTHELIAL_CELL_MIGRATION	GO:0010595	C5_BP	58	0.646854	1.93401	0	0.0169201
	Dopaminergic Neuron Differentiation	GO_DOPAMINERGIC_NEURON_DIFFERENTIATION	GO:0071542	C5_BP	25	0.734706	1.90071	0	0.0293769
	Oxidative Stress Response	GO_REGULATION_OF_RESPONSE_TO_OXIDATIVE_STRESS	GO:1902882	C5_BP	50	0.64529	1.94295	0	0.0187446
		GO_REGULATION_OF_OXIDATIVE_STRESS_INDUCED_CELL_DEATH	GO:1903201	C5_BP	36	0.701607	1.93522	0	0.0184795
	Cytokine Secretion	GO_NEGATIVE_REGULATION_OF_CYTOKINE_SECRETION	GO:0050710	C5_BP	21	0.803179	1.98792	0	0.00993436
	IL8 Production	GO_REGULATION_OF_INTERLEUKIN_8_PRODUCTION	GO:0032677	C5_BP	28	0.716271	1.876	0	0.0381674
	TNF Superfamily Production	GO_REGULATION_OF_TUMOR_NECROSIS_FACTOR_SUPERFAMILY_CYTOKINE_PRODUCTION	GO:1903555	C5_BP	60	0.616663	1.89091	0	0.0299102
