# Supplementary material for: Reproductive tract extracellular vesicles are sufficient to transmit intergenerational stress and program neurodevelopment
Source: Nat Commun. 2020 Mar 20;11:1499. doi: 10.1038/s41467-020-15305-w (PMC7083921; doi:10.1038/s41467-020-15305-w)
Supplement: Supplementary file 11 — Supplementary Data 9 [file 41467_2020_15305_MOESM11_ESM.xlsx]

## Sheet: SUPP TABLE
GROUP ENR	CLUSTER NAME	GO TERM	GO #	TYPE	SIZE	ES	NES	NOM P VAL	FDR Q
CORT	IL6 Production	GO_REGULATION_OF_INTERLEUKIN_6_PRODUCTION	GO:0032675	C5_BP	67	-0.631287	-2.15702	0	0
		GO_POSITIVE_REGULATION_OF_INTERLEUKIN_6_PRODUCTION	GO:0032755	C5_BP	45	-0.656887	-2.08631	0	0.000395317
	Inflammatory Response	GO_REGULATION_OF_RESPONSE_TO_WOUNDING	GO:1903034	C5_BP	284	-0.515161	-2.10953	0	0.000279154
		GO_POSITIVE_REGULATION_OF_INFLAMMATORY_RESPONSE	GO:0050729	C5_BP	60	-0.66174	-2.2248	0	0
		GO_REGULATION_OF_INFLAMMATORY_RESPONSE	GO:0050727	C5_BP	186	-0.536177	-2.08842	0	0.00042826
		GO_POSITIVE_REGULATION_OF_RESPONSE_TO_WOUNDING	GO:1903036	C5_BP	96	-0.597291	-2.14003	0	0
	Regulation of IL1	GO_REGULATION_OF_INTERLEUKIN_1_SECRETION	GO:0050704	C5_BP	19	-0.8264	-2.18326	0	0
		GO_POSITIVE_REGULATION_OF_INTERLEUKIN_1_PRODUCTION	GO:0032732	C5_BP	20	-0.80228	-2.12927	0	0.000102373
		GO_POSITIVE_REGULATION_OF_INTERLEUKIN_1_BETA_PRODUCTION	GO:0032731	C5_BP	17	-0.785592	-2.03554	0	0.00102882
	IFN Production	GO_REGULATION_OF_INTERFERON_GAMMA_PRODUCTION	GO:0032649	C5_BP	51	-0.629269	-2.06598	0	0.000440457
	Innate Immune Receptors	GO_POSITIVE_REGULATION_OF_DEFENSE_RESPONSE	GO:0031349	C5_BP	265	-0.534882	-2.14214	0	0
		GO_PATTERN_RECOGNITION_RECEPTOR_SIGNALING_PATHWAY	GO:0002221	C5_BP	92	-0.598804	-2.1659	0	0
		GO_TOLL_LIKE_RECEPTOR_SIGNALING_PATHWAY	GO:0002224	C5_BP	76	-0.594297	-2.06597	0	0.000411093
		GO_POSITIVE_REGULATION_OF_INNATE_IMMUNE_RESPONSE	GO:0045089	C5_BP	201	-0.512526	-2.03333	0	0.000930841
		GO_MYD88_DEPENDENT_TOLL_LIKE_RECEPTOR_SIGNALING_PATHWAY	GO:0002755	C5_BP	29	-0.703696	-2.04114	0	0.000915078
	Chemotaxis Regulation	GO_REGULATION_OF_CHEMOTAXIS	GO:0050920	C5_BP	128	-0.570366	-2.13777	0	0
		GO_NEGATIVE_REGULATION_OF_CHEMOTAXIS	GO:0050922	C5_BP	40	-0.666595	-2.06497	0	0.0003854
		GO_POSITIVE_REGULATION_OF_RESPONSE_TO_EXTERNAL_STIMULUS	GO:0032103	C5_BP	196	-0.564905	-2.20511	0	0
		GO_POSITIVE_REGULATION_OF_CHEMOTAXIS	GO:0050921	C5_BP	82	-0.583518	-2.03479	0	0.000977383
	Innate Immune Response	GO_DEFENSE_RESPONSE_TO_BACTERIUM	GO:0042742	C5_BP	89	-0.598724	-2.1593	0	0
		GO_INNATE_IMMUNE_RESPONSE	GO:0045087	C5_BP	338	-0.503215	-2.05392	0	0.000605184
GROUP ENR	CLUSTER NAME	GO TERM	GO #	TYPE	SIZE	ES	NES	NOM P VAL	FDR Q
VEH	ncRNA Processing	GO_TRNA_PROCESSING	GO:0008033	C5_BP	95	0.532268	2.17175	0	0.000637651
		GO_NCRNA_PROCESSING	GO:0034470	C5_BP	347	0.460724	2.15889	0	0.000768544
		GO_RIBOSOME_BIOGENESIS	GO:0042254	C5_BP	286	0.473931	2.17492	0	0.00062422
	DNA Recombination	GO_TELOMERE_MAINTENANCE_VIA_RECOMBINATION	GO:0000722	C5_BP	32	0.679959	2.22682	0	0.000334573
		GO_DNA_RECOMBINATION	GO:0006310	C5_BP	177	0.567234	2.47048	0	0
		GO_MITOTIC_RECOMBINATION	GO:0006312	C5_BP	40	0.654828	2.20681	0	0.000467736
		GO_STRAND_DISPLACEMENT	GO:0000732	C5_BP	26	0.698151	2.14481	0	0.000825923
	Translation	GO_TRANSLATIONAL_TERMINATION	GO:0006415	C5_BP	91	0.549763	2.20535	0	0.000440222
		GO_MITOCHONDRIAL_TRANSLATION	GO:0032543	C5_BP	104	0.554833	2.26762	0	8.6683e-05
	Chromosome Segregation	GO_ORGANELLE_FISSION	GO:0048285	C5_BP	412	0.456049	2.14703	0	0.00085896
		GO_CHROMOSOME_SEGREGATION	GO:0007059	C5_BP	234	0.556913	2.53919	0	0
		GO_NUCLEAR_CHROMOSOME_SEGREGATION	GO:0098813	C5_BP	193	0.577355	2.55667	0	0
		GO_SISTER_CHROMATID_COHESION	GO:0007062	C5_BP	102	0.619883	2.47321	0	0
		GO_SISTER_CHROMATID_SEGREGATION	GO:0000819	C5_BP	158	0.581738	2.49268	0	0
		GO_MITOTIC_SISTER_CHROMATID_SEGREGATION	GO:0000070	C5_BP	81	0.553873	2.17848	0	0.000609253
		GO_MEIOTIC_CHROMOSOME_SEGREGATION	GO:0045132	C5_BP	44	0.65042	2.25352	0	0.000157073
	DNA Replication	GO_DNA_REPLICATION	GO:0006260	C5_BP	190	0.5087	2.21301	0	0.000436365
		GO_DNA_REPLICATION_INITIATION	GO:0006270	C5_BP	27	0.695767	2.19209	0	0.000624203
		GO_DNA_DEPENDENT_DNA_REPLICATION	GO:0006261	C5_BP	89	0.558732	2.19114	0	0.00059135
	Chromatin Remodeling	GO_DNA_PACKAGING	GO:0006323	C5_BP	113	0.546462	2.26936	0	9.53513e-05
		GO_ATP_DEPENDENT_CHROMATIN_REMODELING	GO:0043044	C5_BP	58	0.652029	2.38088	0	0
		GO_DNA_REPLICATION_INDEPENDENT_NUCLEOSOME_ORGANIZATION	GO:0034724	C5_BP	41	0.690612	2.36842	0	0.000105946
		GO_CENTROMERE_COMPLEX_ASSEMBLY	GO:0034508	C5_BP	36	0.719456	2.38882	0	0
		GO_HISTONE_EXCHANGE	GO:0043486	C5_BP	37	0.724017	2.4499	0	0
		GO_DNA_CONFORMATION_CHANGE	GO:0071103	C5_BP	188	0.510655	2.24987	0	0.00014499
		GO_CHROMATIN_ASSEMBLY_OR_DISASSEMBLY	GO:0006333	C5_BP	103	0.534659	2.15331	0	0.000856025
