# Supplementary material for: Reproductive tract extracellular vesicles are sufficient to transmit intergenerational stress and program neurodevelopment
Source: Nat Commun. 2020 Mar 20;11:1499. doi: 10.1038/s41467-020-15305-w (PMC7083921; doi:10.1038/s41467-020-15305-w)
Supplement: Supplementary file 13 — Source Data [file 41467_2020_15305_MOESM13_ESM.xlsx]

## Sheet: Sheet1
Source data for Supplementary Figure 3a					anti-LAMP1	anti-Calnexin	anti-CD63
Full western immunoblot image for Supplementary Figure 3a, showing DC2 cellular lysates (Samples A to E) compared to DC2 secreted EVs (Samples F-I),
probed for CD63, a known EV-enriched tetraspanin; Calnexin, an endoplasmic reticulum-associated protein; and Lamp1, a lysosome-associated protein.
CD63 is typically found on EV membranes, while Calnexin and Lamp1 are typically found from cell lysates, suggesting minimal cellular contamination
in isolated EV populations.
